# Supplementary material for: Histone H3.3 deposition in seed is essential for the post-embryonic developmental competence in Arabidopsis
Source: Nat Commun. 2022 Dec 13;13:7728. doi: 10.1038/s41467-022-35509-6 (PMC9747979; doi:10.1038/s41467-022-35509-6)
Supplement: Supplementary file 4 — Dataset 1 [file 41467_2022_35509_MOESM4_ESM.xlsx]

## Sheet: Sheet1
MS			S12h			S24h			S48h			G12h			G24h
Transcript level decreased	Transcript level increased		Transcript level decreased	Transcript level increased		Transcript level decreased	Transcript level increased		Transcript level decreased	Transcript level increased		Transcript level decreased	Transcript level increased		Transcript level decreased	Transcript level increased
AT1G26400	AT4G38240		AT5G44563	AT5G02320		AT2G26400	AT1G22510		AT1G74670	AT5G66560		AT1G12090	AT3G14360		AT2G43140	AT1G78310
AT1G43650	AT5G67600		AT4G13290	AT2G03590		AT1G26400	AT1G80900		AT4G01450	AT1G25480		AT1G29090	AT4G12000		AT2G27420	AT1G62310
AT4G13290	AT1G47740		AT2G29090	AT5G54770		AT5G44563	AT3G46630		AT1G80340	AT1G17330		AT2G41850	AT5G60610		AT1G16390	AT1G64080
AT3G62100	AT1G27100		AT1G26400	AT5G59380		AT1G15550	AT2G46930		AT1G43650	AT4G33670		AT2G43860	AT2G41110		AT5G42280	AT5G52570
AT1G71280	AT2G25210		AT5G50760	AT5G67170		AT1G43650	AT5G48790		AT5G36110	AT1G80040		AT1G06350	AT1G08460		AT4G23560	AT5G03970
AT1G06520	AT1G06590		AT1G43650	AT2G22500		AT1G68240	AT1G34550		AT4G15393	AT4G32250		AT5G48890	AT4G13880		AT1G47603	AT1G01715
AT1G01630	AT1G76200		AT2G26400	AT3G51150		AT2G29090	AT1G50360		AT5G44563	AT4G14290		AT5G66690	AT4G14660		AT5G46950	AT3G57570
AT1G19630	AT3G06320		AT1G14940	AT5G41610		AT2G28200	AT4G11220		AT2G28200	AT4G13530		AT1G74670	AT4G26700		AT5G62340	AT2G40085
AT4G27670	AT1G62305		AT1G04625	AT2G16595		AT5G49660	AT4G02480		AT3G56170	AT5G47040		AT4G15300	AT5G12390		AT3G23510	AT1G28560
AT1G04625	AT5G45590		AT5G10980	AT5G12840		AT1G14940	AT4G29790		AT4G20230	AT4G16950		AT2G01670	AT3G45640		AT3G24750	AT1G32630
AT5G44563	AT3G12300		AT5G44390	AT5G43060		AT2G43580	AT2G42330		AT4G21490	AT5G36290		AT2G17850	AT1G06770		AT3G06070	AT5G45790
AT4G35160	AT5G22110		AT1G14950	AT5G03040		AT2G01670	AT3G60040		AT2G14960	AT1G03040		AT2G16230	AT1G15060		AT5G37180	AT1G77130
AT4G32340	AT3G03640		AT4G08290	AT4G12460		AT1G80340	AT5G58790		AT4G12830	AT1G52420		AT1G30080	AT5G06750		AT1G10380	AT5G16990
AT5G45840	AT3G45030		AT2G10260	AT5G46910		AT1G68238	AT3G55140		AT3G13400	AT4G25030		AT4G28410	AT3G54820		AT5G25370	AT5G66240
AT2G43580	AT3G21760		AT2G39830	AT4G22280		AT4G12830	AT3G07140		AT2G42660	AT3G11010		AT3G22540	AT3G17700		AT3G50640	AT5G58700
AT1G74500	AT3G63410		AT2G43580	AT2G23810		AT1G01630	AT2G05630		AT4G19030	AT3G63120		AT1G29280	AT3G18270		AT5G44020	AT4G24990
AT1G17190	AT1G11180		AT1G15550	AT5G59690		AT5G38420	AT5G03180		AT4G08290	AT5G02040		AT1G73220	AT1G67600		AT2G14620	AT2G30500
AT2G14960	AT1G77850		AT3G18670	AT1G26520		AT2G31290	AT5G46760		AT4G16230	AT3G53780		AT2G43910	AT4G26970		AT5G67450	AT3G19470
AT3G16800	AT5G07240		AT4G23990	AT2G45820		AT2G33480	AT3G52800		AT5G57420	AT4G26630		AT5G47920	AT5G08139		AT1G17710	AT1G32760
AT5G36110	AT1G17290		AT3G27630	AT1G10610		AT2G35950	AT5G62930		AT5G20670	AT1G01500		AT5G04530	AT5G65070		AT3G50130	AT1G54290
AT1G14940	AT4G32210		AT4G13190	AT2G44430		AT4G01450	AT4G36600		AT1G26400	AT4G38780		AT5G45850	AT2G38060		AT1G29090	AT2G26210
AT4G25950	AT5G20520		AT5G49660	AT2G39730		AT3G47420	AT1G05710		AT4G12910	AT2G16280		AT1G76650	AT5G45790		AT1G70690	AT3G56470
AT1G10110	AT5G16140		AT4G20860	AT5G22880		AT3G20898	AT1G77950		AT2G40475	AT1G08650		AT4G02810	AT3G27560		AT1G75260	AT2G47850
AT1G14950	AT4G04910		AT4G20270	AT2G01070		AT4G37580	AT4G05020		AT1G66390	AT2G17030		AT1G06360	AT3G51500		AT4G08300	AT2G25010
AT3G23290	AT2G44180		AT2G45420	AT4G20260		AT4G25990	AT2G45670		AT5G45650	AT4G16800		AT1G70830	ATMG00160		AT5G46940	AT4G22280
AT4G13280	AT1G70600		AT5G35660	AT5G35753		AT5G20670	AT5G38220		AT5G38420	AT3G11950		AT4G32340	AT5G06410		AT4G22214	AT3G18690
AT1G30920	AT5G63750		AT2G47000	AT5G66110		AT2G40610	AT1G11905		AT4G32340	AT4G10100		AT4G23690	AT5G40340		AT5G44610	AT3G01400
AT5G23220	AT4G31810		AT4G35180	AT3G58020		AT2G25510	AT4G24275		AT4G16008	AT3G16270		AT5G42280	AT2G45560		AT2G36870	AT1G48370
AT3G20420	AT2G43200		AT1G06710	AT4G39560		AT2G17850	AT5G60870		AT1G53541	AT5G18220		AT1G12240	AT3G53810		AT5G44530	AT5G13790
AT4G20820	AT5G34850		AT3G07870	AT3G62090		AT5G03890	AT5G64600		AT1G22900	AT1G04750		AT1G02900	AT3G01170		AT2G28315	AT3G45900
AT4G35180	AT5G05690		AT5G25490	AT5G58940		AT2G40475	AT1G27600		AT5G56870	AT3G51460		AT1G60870	AT1G19770		AT4G00400	AT1G79220
AT4G15440	AT5G39590		AT3G20580	AT1G08550		AT2G46995	AT1G06680		AT1G68238	AT1G10730		AT1G69160	AT3G61800		AT5G19240	AT1G78200
AT4G05110	AT4G31150		AT1G74500	AT1G07745		AT4G13290	AT1G09250		AT1G25450	AT5G22850		AT2G14247	AT3G25900		AT3G46280	AT4G38670
AT5G10980	AT2G01540		AT1G17190	AT1G17455		AT3G43800	ATMG01090		AT5G02260	AT5G24630		AT2G28200	AT1G07030		AT3G17580	AT2G35170
AT3G57670	AT5G55550		AT5G24910	AT1G80920		AT4G08290	AT5G63490		AT1G74675	AT1G70770		AT5G54020	AT1G50950		AT1G01070	AT1G09740
AT1G30190	AT1G20580		AT1G20530	AT1G30200		AT3G58070	AT4G19090		AT4G21200	AT5G22360		AT3G56170	AT1G54217		AT4G30170	AT3G02860
AT3G14700	AT2G38010		AT1G66470	AT3G19180		AT1G61660	AT1G23050		AT1G68240	AT1G77810		AT4G16230	AT1G10300		AT5G48430	AT5G08790
AT5G45870	AT1G55840		AT3G09160	AT1G01080		AT1G14950	AT1G77060		AT2G36750	AT1G14140		AT1G47603	AT4G14230		AT4G35380	AT5G17400
AT1G71370	AT3G62650		AT3G29380	AT4G07400		AT1G66390	AT2G40300		AT1G02900	AT5G64550		AT3G01670	AT1G72820		AT3G05800	AT3G15355
AT3G09162	AT3G45300		AT4G32340	AT5G26980		AT1G49975	AT1G54385		AT4G15300	AT1G78560		AT4G16220	AT5G19900		AT1G30900	AT5G07830
AT4G23990	AT5G17070		AT1G48500	AT2G25910		AT1G53542	AT4G20350		AT2G01670	AT5G07590		AT4G08290	AT1G21390		AT1G54890	AT5G14105
AT4G12430	AT3G60530		AT3G44800	AT2G44410		AT2G43140	AT4G02425		AT4G37580	AT2G19350		AT3G01940	AT5G05870		AT1G48330	AT1G26660
AT3G14710	AT1G58150		AT2G41260	AT3G51940		AT3G27630	AT2G48000		AT5G39100	AT2G27480		AT3G50330	AT1G24580		AT1G06360	AT4G19090
AT5G35660	AT3G62810		AT3G21800	AT1G74960		AT5G25490	AT5G40880		AT1G73220	AT5G58575		AT1G67750	AT4G25690		AT5G48890	AT1G18470
AT2G29090	AT2G27730		AT3G58060	AT5G15760		AT4G25890	AT1G75100		AT1G14940	AT2G22425		AT5G45530	AT2G46735		AT2G38080	AT5G54810
AT1G48500	AT3G06350		AT2G14960	AT4G00310		AT5G25190	AT3G03210		AT3G44220	AT3G19930		AT2G34810	AT1G53490		AT3G23290	AT5G43850
AT3G49300	AT1G51200		AT2G22200	AT2G39445		AT5G67060	AT3G51770		AT5G03510	AT4G35510		AT1G08160	AT4G24150		AT1G32080	AT1G80890
AT1G14960	AT4G13640		AT2G38640	AT2G28900		AT4G11140	AT5G44080		AT4G30290	AT3G52850		AT1G78260	AT3G16570		AT4G14750	AT2G34400
AT3G09160	AT4G00310		AT1G14960	AT2G13965		AT3G20580	AT5G09350		AT1G15550	AT3G20630		AT5G22860	AT1G15800		AT1G33610	AT3G01060
AT2G01275	AT5G16960		AT1G51355	AT4G01895		AT4G16008	AT4G27430		AT1G43780	AT1G19910		AT2G42660	AT1G03430		AT3G54770	AT3G15200
AT5G48980	AT1G14340		AT4G33180	AT5G23550		AT3G58060	AT3G27925		AT3G44990	AT3G23690		AT5G67450	AT1G75370		AT4G12870	AT1G11330
AT1G70985	AT5G21140		AT3G44450	AT4G28300		AT2G22200	AT1G71340		AT1G30170	AT3G05250		AT3G59850	AT1G03030		AT3G21680	AT3G18370
AT1G71200	AT3G55530		AT4G25990	AT1G20460		AT5G35660	AT2G17030		AT4G16233	AT4G38050		AT1G32080	AT1G48120		AT4G30410	AT1G54110
AT4G08290	AT1G76030		AT2G29060	AT2G47780		AT5G10980	AT3G57760		AT4G37295	AT4G38900		AT1G26945	AT4G07990		AT1G30080	AT5G59400
AT1G51355	AT3G14230		AT3G20840	AT3G09030		AT4G34800	AT2G03280		AT1G07690	AT1G47240		AT3G21730	AT5G23930		AT1G03870	AT2G42750
AT4G05120	AT1G17820		AT1G35560	AT2G33840		AT1G75520	AT1G20575		AT1G14630	AT5G16690		AT1G11580	AT3G06110		AT4G02810	AT1G06010
AT5G57810	AT1G07870		AT5G61270	AT4G14385		AT3G29035	AT4G02550		AT2G40610	AT5G44080		AT4G34780	AT1G14340		AT1G73010	AT5G51040
AT5G39520	AT1G13180		AT5G23220	AT5G67560		AT3G28740	AT1G66900		AT3G26180	AT1G28490		AT5G15150	AT1G27170		AT3G10525	AT2G43430
AT3G52020	AT3G53370		AT3G11340	AT5G10110		AT4G36880	AT4G23890		AT4G01440	AT3G11590		AT5G61430	AT3G53400		AT5G61430	AT5G58575
AT3G28210	AT1G01220		AT2G31290	AT2G47170		AT1G20530	AT2G22480		AT1G11580	AT2G34250		AT5G17470	AT3G52850		AT5G65970	AT4G33660
AT5G24910	AT5G13420		AT1G51340	AT1G28380		AT4G20860	AT3G46450		AT4G23990	AT1G62610		AT1G78530	AT1G15170		AT3G15800	AT4G36980
AT2G41260	AT4G32390		AT3G14700	AT2G18700		AT2G47000	AT1G78560		AT4G15160	AT2G17380		AT5G15310	AT5G46410		AT1G02205	AT4G36050
AT2G16890	AT1G80560		AT5G07680	AT2G23590		AT5G52882	AT1G70640		AT5G50300	AT5G24980		AT2G46630	AT3G05120		AT1G02460	AT2G13290
AT2G31985	AT4G29480		AT3G20420	AT3G05320		AT3G55890	AT2G31580		AT1G58330	AT1G03880		AT2G44740	AT2G39805		AT3G16240	AT5G25220
AT1G26762	AT4G03415		AT1G65910	AT2G45160		AT4G15550	AT5G47620		AT1G53180	AT5G42000		AT5G36110	AT4G14850		AT1G77700	AT1G29330
AT4G20860	AT3G11940		AT5G08150	AT4G09020		AT5G42630	AT5G55100		AT1G11572	AT3G24030		AT3G20940	AT2G16900		AT1G64920	AT5G66420
AT1G74710	AT3G29180		AT4G04605	AT5G55370		AT5G28500	AT1G03260		AT1G29195	AT2G27360		AT1G65960	AT3G05510		AT2G43150	AT1G71530
AT5G63160	AT5G67470		AT4G20820	AT1G04710		AT1G02900	AT3G08800		AT1G44800	AT2G46390		AT4G01450	AT5G42050		AT5G49360	AT1G13330
AT1G75900	AT5G20380		AT4G35160	AT5G63920		AT3G10525	AT5G62865		AT1G48260	AT5G03230		AT3G20395	AT4G36790		AT5G15130	AT3G45420
AT2G29060	AT4G15470		AT3G23290	AT3G17650		AT2G41260	AT1G13460		AT1G30160	AT3G09570		AT3G22400	AT1G04920		AT2G44790	AT1G23310
AT1G22380	AT4G00300		AT2G17850	ATMG00090		AT5G65850	AT2G47170		AT4G39970	AT5G02520		AT3G44990	AT4G22240		AT4G18780	AT4G36730
AT5G61270	AT2G41020		AT1G06520	AT5G62930		AT5G24910	AT3G54200		AT5G48890	AT5G54760		AT1G74675	AT4G12040		AT3G55110	AT3G44670
AT5G30500	AT3G59290		AT4G37580	AT2G45600		AT1G69570	AT3G61200		AT5G06250	AT3G58730		AT3G52450	AT1G10170		AT1G12240	AT1G47710
AT1G02310	AT5G53580		AT5G20110	AT2G41900		AT1G22500	AT1G48440		AT1G69970	AT2G17975		AT2G02680	AT1G70590		AT1G32780	AT3G28700
AT1G68240	AT5G62690		AT3G49300	AT1G29890		AT1G06710	ATMG00160		AT3G20590	AT1G72190		AT1G19830	AT2G43500		AT5G47330	AT3G27300
AT2G25330	AT1G67250		AT2G17820	AT1G57620		AT1G74500	AT4G24590		AT1G47655	AT2G39720		AT4G08910	AT1G80040		AT5G67050	AT4G16180
AT4G13180	ATCG00470		AT3G05150	AT5G65940		AT5G61320	AT4G20260		AT2G29090	AT5G49290		AT2G30010	AT1G16210		AT1G66270	AT3G50240
AT5G07060	AT1G71730		AT1G01630	AT5G16690		AT2G05760	AT5G66450		AT5G28500	AT4G39230		AT5G26260	AT5G67140		AT3G56170	AT3G59410
AT1G04360	AT1G25490		AT4G30190	AT1G10300		AT3G59710	AT1G16670		AT5G42630	AT3G26370		AT5G46240	AT1G77810		AT4G14940	AT5G41960
AT3G28740	AT3G03770		AT2G29490	AT1G02170		AT4G15393	AT1G22850		AT4G35190	AT2G30460		AT4G27440	AT1G72160		AT5G51060	AT5G16450
AT1G30135	AT1G74210		AT5G44380	AT5G03200		AT2G36750	AT2G22670		AT5G14940	AT1G11400		AT1G01380	AT2G21195		AT5G27350	AT3G13960
AT1G23040	AT2G21170		AT4G16024	AT3G25540		AT2G34140	AT2G28910		AT5G53200	AT5G09230		AT3G01860	AT3G16850		AT3G05400	AT5G43920
AT3G21800	AT2G37860		AT5G24660	AT5G65650		AT1G11580	AT5G16110		AT4G02810	AT5G44290		AT1G02630	AT1G76720		AT3G59340	AT3G24520
AT4G11140	AT1G02780		AT5G09800	AT1G10210		AT4G12970	AT3G12320		AT1G55370	AT4G05020		AT2G20875	AT1G13590		AT4G15300	AT2G18290
AT3G18010	AT5G65440		AT2G31985	AT1G74210		AT4G17460	AT5G47090		AT3G19850	AT3G62290		AT1G61840	AT1G68540		AT2G03850	AT1G21920
AT4G25990	AT2G31200		AT1G23040	AT5G04560		AT1G30160	AT1G24340		AT4G14940	AT1G14330		AT5G46530	AT5G56370		AT1G11600	AT1G11910
AT2G29290	AT5G24150		AT5G19970	AT3G01100		AT4G23990	AT1G08550		AT1G06360	AT1G08200		AT2G13820	AT5G06980		AT3G09940	AT1G29050
AT3G09010	AT1G74060		AT1G31200	AT2G45950		AT1G06520	AT1G08960		AT3G12710	AT4G22580		AT5G07800	AT5G67490		AT3G48740	AT1G43770
AT2G38640	AT1G77440		AT1G78320	AT1G15165		AT5G02260	AT3G26690		AT4G20235	AT3G04090		AT2G18490	AT3G01920		AT5G64100	AT1G65120
AT5G03640	AT1G53650		AT5G54660	AT3G07080		AT3G29380	AT4G09570		AT1G05330	AT2G06850		AT4G39970	AT1G53450		AT4G23690	AT5G48530
AT1G22530	AT1G14670		AT3G24140	AT4G38090		AT1G09812	AT1G26150		AT2G43580	AT5G47020		AT5G45950	AT3G11850		AT1G65960	AT1G71980
AT1G51340	AT3G55750		AT1G49475	AT2G34250		AT4G11340	AT3G57140		AT1G29090	AT1G55310		AT1G63310	AT1G14770		AT3G23530	AT4G28300
AT5G23230	AT5G17620		AT4G25890	AT1G15310		AT3G19850	AT3G13640		AT1G64405	AT2G45260		AT5G48900	AT5G02620		AT3G48350	AT5G10070
AT5G44390	AT4G38470		AT5G50150	AT5G45660		AT5G23220	AT1G63240		AT5G05290	AT1G16540		AT3G07870	AT1G03950		AT5G20550	AT5G25475
AT1G06710	AT1G49740		AT4G15380	AT3G47630		AT1G48500	AT3G47080		AT3G21710	AT5G64330		AT5G59370	AT4G14900		AT3G46720	AT2G19180
AT1G64065	AT2G36900		AT1G72800	AT4G13150		AT1G66470	AT3G26600		AT4G24050	AT2G02130		AT1G49470	AT2G39100		AT2G05100	AT4G02020
AT4G36150	AT5G46850		AT3G14710	AT1G12390		AT2G45420	AT3G53490		AT5G09750	AT3G54860		AT1G14120	AT1G64610		AT1G47271	AT3G47950
AT1G78340	AT1G15020		AT5G65850	AT1G12330		AT3G24560	AT4G12250		AT3G05390	AT3G53520		AT1G29080	AT2G33740		AT1G02950	AT4G14600
AT5G22600	AT3G47620		AT3G58070	AT3G13470		AT1G69760	AT2G03330		AT1G49470	AT1G74330		AT3G23530	AT1G55080		AT5G04530	AT2G14045
AT3G53960	AT5G42850		AT4G13280	AT1G15170		AT4G09500	AT4G36360		AT5G42280	AT1G11020		AT5G02140	AT5G64680		AT1G20190	AT4G09490
AT1G52560	AT4G18100		AT5G59540	AT2G23790		AT1G68590	AT5G66050		AT4G29270	AT3G04880		AT1G02460	AT5G49680		AT3G01420	AT1G47970
AT3G05140	AT5G53150		AT2G23620	AT3G55080		AT3G60870	AT4G25620		AT4G11340	AT2G06005		AT5G60490	AT4G22280		AT3G07870	AT2G01190
AT5G23790	AT3G52300		AT1G74650	AT3G51500		AT5G08070	AT3G07080		AT5G38410	AT5G11680		AT4G22570	AT1G47970		AT1G14120	AT3G29810
AT5G10520	AT1G71180		AT2G16890	AT3G10200		AT2G29060	AT1G51640		AT3G24560	AT3G09230		AT4G37295	AT4G37390		AT5G23220	AT5G11670
AT2G37170	AT1G04650		AT4G34800	AT2G45880		AT3G17170	AT1G54710		AT1G77885	AT1G53500		AT4G30290	AT1G78895		AT5G19110	AT4G08540
AT1G32710	AT5G52240		AT1G22500	AT2G34720		AT5G44390	AT1G73480		AT3G55890	AT1G17980		AT5G55950	AT3G07370		AT1G62660	AT5G54110
AT1G02400	AT5G14800		AT5G57810	AT2G48000		AT5G08150	AT5G44310		AT1G74500	AT1G67810		AT1G57790	AT5G40970		AT3G54580	AT2G26030
AT5G43190	AT1G15230		AT1G07640	AT5G53895		AT1G47655	AT2G02148		AT4G12690	AT1G52825		AT2G17845	AT3G21480		AT4G16990	AT5G56590
AT4G16024	AT3G07140		AT2G39210	AT2G41430		AT5G19970	AT5G45590		AT1G49975	AT5G16210		AT5G46940	AT3G01980		AT1G12090	AT3G49645
AT1G60010	AT5G22300		AT4G30470	AT1G32210		AT1G48530	AT1G22410		AT1G74650	AT4G32270		AT2G04680	AT5G02880		AT5G59520	AT1G07130
AT3G55720	AT2G47110		AT4G05120	AT4G38230		AT5G22020	AT2G41760		AT1G26762	AT1G27170		AT1G72230	AT1G10690		AT3G05620	AT1G69400
AT1G41830	AT5G61790		AT2G25330	AT4G32150		AT5G19190	AT1G14830		AT3G06750	AT3G57340		AT5G45650	AT3G12070		AT2G25060	AT2G44270
AT1G22250	AT2G36000		AT1G30160	AT4G20310		AT4G00895	AT1G52870		AT2G35950	AT1G02750		AT5G52882	AT5G66210		AT1G67750	AT3G57880
AT2G01280	AT5G03460		AT2G40460	AT4G33666		AT3G21800	AT5G60550		AT1G68590	AT2G20400		AT5G23210	AT4G25180		AT4G27435	AT1G67300
AT2G30130	AT2G05590		AT4G00895	AT3G23490		AT1G77885	AT4G39370		AT2G45420	AT1G09430		AT1G32540	AT5G23280		AT2G01670	AT3G29170
AT2G44990	AT2G39990		AT5G03150	AT3G53680		AT3G44790	AT1G54090		AT5G08150	AT3G19820		AT5G09750	AT2G03430		AT4G30140	AT2G45520
AT3G15250	AT5G23535		AT1G26730	AT5G64860		AT1G62510	AT1G65010		AT1G18090	AT4G35987		AT2G04480	AT1G15830		AT2G10940	AT5G08139
AT2G28510	AT1G23190		AT1G71280	AT4G02410		AT3G17790	AT3G47700		AT2G31290	AT2G46150		AT5G49800	AT3G58490		AT2G34420	AT1G12320
AT5G65850	AT5G66450		AT5G45880	AT5G40550		AT1G80440	AT1G32370		AT3G59710	AT2G30330		AT2G35370	AT4G24440		AT4G23550	AT5G57910
AT2G26530	AT3G04520		AT1G69760	AT1G01830		AT1G75580	AT1G54360		AT5G10980	AT5G11790		AT1G76952	AT5G24280		AT1G02360	AT1G44890
AT1G05330	AT1G63640		AT5G23790	AT5G03080		AT4G32340	AT3G50980		AT2G15050	AT1G12140		AT1G73010	AT5G01350		AT2G36830	AT4G02370
AT4G15380	AT4G26310		AT1G77885	AT2G43535		AT5G07680	AT5G08790		AT5G15150	AT3G48890		AT3G44220	AT4G13510		AT5G40510	AT1G77230
AT5G01180	AT3G21280		AT1G79430	AT4G23650		AT1G25450	AT5G25590		AT4G12970	AT2G33470		AT1G64200	AT2G24500		AT1G68520	AT4G33060
AT1G68460	AT3G62120		AT5G24160	AT5G05250		AT4G10770	AT1G09630		AT1G01630	AT1G16825		AT4G28720	AT2G28440		AT1G66390	AT1G68260
AT3G54020	AT4G35850		AT4G11140	AT2G40340		AT1G66060	AT2G33585		AT2G39435	AT5G25265		AT4G15160	AT1G49740		AT3G23810	AT1G11050
AT3G29380	AT1G02170		AT4G36380	AT5G49290		AT2G18193	AT5G57565		AT3G17790	AT1G12360		AT5G06250	AT1G21450		AT1G05770	AT1G30475
AT2G46690	AT5G14030		AT2G35340	AT4G25650		AT3G29280	AT2G28900		AT3G52561	AT3G51895		AT5G50300	AT5G21990		AT1G64940	AT1G55590
AT4G13920	AT3G47630		AT1G26762	AT3G03590		AT1G10110	AT1G15310		AT4G28890	AT4G35140		AT1G43780	AT3G22680		AT3G12870	AT4G36290
AT1G12320	AT1G64710		AT3G59140	AT1G56300		AT4G35160	AT3G45210		AT1G28660	AT3G21070		AT4G19030	AT2G25570		AT3G04290	AT3G42860
AT1G67900	AT5G54260		AT2G02240	AT3G52090		AT2G40460	AT1G08820		AT4G17460	AT1G28960		AT4G22230	AT2G46950		AT5G60520	AT1G59900
AT2G45420	AT1G03080		AT2G27380	AT1G08820		AT5G08600	AT4G14500		AT1G06710	AT3G04080		AT5G37800	AT2G39660		AT3G50330	AT1G62510
AT2G22000	AT4G21610		AT4G04760	AT5G01920		AT2G24280	AT1G17530		AT1G28230	AT1G18335		AT5G11990	AT5G08750		AT2G41850	AT2G41460
AT2G31160	AT1G10700		AT3G43600	AT5G65810		AT1G17345	AT4G25610		AT1G69160	AT5G46800		AT5G47330	AT5G35735		AT1G14540	AT3G06960
AT3G28100	AT5G01340		AT5G22020	AT4G12080		AT3G61560	AT1G30110		AT3G60870	AT1G22800		AT3G46500	AT5G20540		AT2G17300	AT1G69360
AT1G01580	AT5G66560		AT3G11325	AT5G13050		AT1G49475	AT5G54770		AT1G26945	AT1G15100		AT4G31320	AT4G12570		AT3G51280	AT1G62810
AT2G23620	AT1G74950		AT5G23780	AT5G40640		AT4G30190	AT1G53190		AT1G53542	AT4G01220		AT3G19800	AT5G19850		AT1G49470	AT1G07870
AT1G48000	AT5G21100		AT2G36970	AT5G25590		AT3G44380	AT5G17670		AT1G32080	AT3G57520		AT2G36750	AT5G37070		AT5G67060	AT5G11420
AT1G03400	AT2G03680		AT4G15393	AT3G11620		AT1G23040	AT1G53320		AT4G25990	AT3G14910		AT1G52000	AT2G46610		AT2G38320	AT4G24440
AT5G35370	AT3G02080		AT1G66180	AT5G15470		AT4G29760	AT4G32040		AT5G54510	AT5G04420		AT3G05800	AT1G06580		AT1G23480	AT5G41580
AT1G32450	AT5G65140		AT1G22380	AT4G23470		AT3G49300	AT3G61460		AT3G29035	AT1G10720		AT1G29520	AT4G21940		AT2G43910	AT1G80830
AT5G10000	AT3G27020		AT1G28710	AT3G27180		AT1G28710	AT5G01450		AT5G44680	AT2G35680		AT1G54820	AT5G45660		AT5G60490	AT2G02750
AT2G30860	AT3G18215		AT5G23760	AT1G70650		AT5G57685	AT5G04500		AT2G18193	AT5G39510		AT1G66390	AT4G26630		AT2G13820	AT3G48660
AT3G54700	AT3G61700		AT5G03640	AT2G48100		AT3G44800	AT3G07210		AT3G17730	AT2G14110		AT3G28220	AT4G20930		AT2G38090	AT4G01250
AT2G31290	AT3G55080		AT2G18780	AT2G46620		AT1G26762	AT1G47310		AT1G31040	AT1G67570		AT1G26761	AT5G23460		AT5G52250	AT4G17230
AT5G52020	AT2G42070		AT3G09162	AT3G45100		AT3G14710	AT4G25030		AT4G22570	AT1G27461		AT3G06070	AT3G03790		AT4G23680	AT1G49850
AT4G12970	AT3G55170		AT4G16860	AT3G52750		AT5G23790	AT1G12390		AT1G26920	AT1G68060		AT3G04420	AT1G01810		AT4G26200	AT3G58020
AT5G03150	AT3G61530		AT3G05140	AT3G60630		AT5G06430	AT2G03220		AT1G65590	AT5G13810		AT5G22600	AT2G33570		AT5G02170	AT3G17590
AT1G69760	AT1G70290		AT1G62510	AT1G48550		AT5G09650	AT1G76390		AT1G08920	AT5G39320		AT5G65970	AT3G14660		AT1G07690	AT4G10330
AT5G59760	AT4G30520		AT3G27060	AT5G56590		AT2G30130	AT3G52470		AT3G05400	AT2G39570		AT5G25890	AT1G02880		AT3G23050	AT3G27360
AT3G24810	AT3G13360		AT2G18193	AT5G45330		AT1G17190	AT2G37975		AT1G17190	AT5G42870		AT3G48460	AT3G59290		AT2G42990	AT4G32770
AT1G33260	AT3G01360		AT5G45870	AT3G48670		AT2G38310	AT4G35310		AT1G14350	AT5G61480		AT5G26270	AT1G11530		AT4G00460	AT3G56450
AT2G45040	AT3G01050		AT5G07060	AT1G06110		AT3G59140	AT1G55590		AT1G66470	AT5G51180		AT4G27435	AT3G60480		AT1G64200	AT5G45360
AT5G52780	AT3G25040		AT4G28800	AT4G18280		AT1G53541	AT5G42320		AT3G50330	AT4G00490		AT1G09240	AT2G26470		AT1G73160	AT2G38290
AT1G02405	AT2G21160		AT5G45280	AT4G26940		AT3G28345	AT4G34180		AT3G44890	AT5G42720		AT1G10060	AT4G24880		AT5G46240	AT5G18260
AT1G66345	AT5G57080		AT1G63190	AT2G37420		AT5G53290	AT2G46180		AT5G03890	AT3G10630		AT3G47400	AT2G26710		AT5G54270	AT2G35795
AT5G13700	AT1G21930		AT4G39720	AT1G19835		AT5G67080	AT1G21370		AT1G28670	AT2G24765		AT2G28315	AT5G16990		AT1G13260	AT3G53650
AT1G28710	AT3G16190		AT5G22600	AT3G06690		AT5G20110	AT1G52155		AT2G46990	AT5G64370		AT5G19110	AT5G64620		AT5G66690	AT3G47550
AT5G44910	ATCG00740		AT5G35370	AT4G16500		AT3G44890	AT1G44890		AT3G23880	AT3G30841		AT5G45770	AT4G36720		AT5G24100	AT1G75760
AT5G45280	AT1G67350		AT3G47980	AT5G05130		AT1G22910	AT3G05880		AT4G00480	AT5G65840		AT1G72250	AT1G54210		AT1G02630	AT4G36190
AT4G25200	AT1G33102		AT4G28890	AT3G16000		AT1G72800	AT3G53210		AT4G27260	AT3G48070		AT5G07680	AT2G31350		AT2G17080	AT2G41990
AT1G51700	AT1G65840		AT5G48850	AT2G44630		AT1G13710	AT1G03590		AT2G44790	AT4G02480		AT5G02170	AT3G52180		AT1G77690	AT5G40930
AT2G45570	AT3G55850		AT3G13400	AT1G23070		AT1G51355	AT5G53050		AT3G55970	AT1G65220		AT4G20230	AT5G48540		AT4G21830	AT1G20890
AT2G40570	AT2G38430		AT1G80470	AT2G47700		AT3G27060	AT4G16444		AT4G31330	AT2G47320		AT1G32470	AT3G23610		AT5G45950	AT5G67380
AT4G04605	AT1G05850		AT1G10110	AT5G18040		AT3G43600	AT2G17290		AT5G47900	AT5G13160		AT3G15540	AT3G07565		AT2G43860	AT5G41240
AT1G67920	AT1G11890		AT5G09650	AT2G14910		AT4G15380	AT3G19590		AT5G08600	AT1G76065		AT2G22200	AT4G31115		AT3G16470	AT1G07650
AT4G16790	AT1G16820		AT1G66650	AT2G25920		AT1G34760	AT2G47310		AT2G19110	AT2G44680		AT4G16233	AT2G13290		AT3G59850	AT3G13910
AT4G21010	AT1G21060		AT1G78000	AT3G29330		AT4G20270	AT1G17550		AT5G25490	AT3G16060		AT1G16390	AT5G23420		AT1G29280	AT3G58970
AT1G78000	AT1G52720		AT1G34760	AT5G09640		AT3G55720	AT5G01730		AT3G21800	AT3G09770		AT5G39100	AT2G07715		AT1G03400	AT1G13570
AT3G23440	AT3G13470		AT1G12940	AT4G35520		AT4G04605	AT1G14740		AT5G53210	AT1G15880		AT2G14960	AT1G65720		AT3G16920	AT5G64980
AT5G25180	AT3G26090		AT3G44380	AT5G64740		AT2G38640	AT5G59900		AT2G23620	AT3G08630		AT4G15393	AT5G41910		AT2G05070	AT3G27580
AT5G24160	AT1G49180		AT2G21350	AT5G47810		AT1G19630	AT3G06060		AT2G25510	AT5G12200		AT1G11600	AT2G45500		AT2G12462	AT1G31010
AT4G04760	AT1G04900		AT2G30860	AT2G41505		AT4G10270	AT5G25540		AT4G36880	AT4G30550		AT5G38700	AT3G63210		AT5G64120	AT3G07273
AT1G48960	AT4G27180		AT2G29260	AT5G12140		AT1G71280	AT1G74840		AT4G21780	AT5G23380		AT3G43430	AT1G65080		AT4G20860	AT5G11600
AT4G14465	AT5G13690		AT5G23230	AT2G39800		AT4G36380	AT3G59640		AT1G21326	AT5G60370		AT1G73160	AT4G38960		AT1G76650	AT1G10300
AT1G62510	AT2G07727		AT4G13180	AT1G10280		AT3G09162	AT2G25920		AT3G43800	AT4G25180		AT3G23430	AT2G37060		AT1G68230	AT3G57470
AT2G37670	AT5G59850		AT2G31160	AT1G49160		AT5G08260	ATMG01370		AT3G47420	AT1G01350		AT5G14700	AT5G65750		AT2G14060	AT5G27760
AT4G00895	AT5G55230		AT2G36750	AT5G09350		AT1G60010	AT1G56190		AT1G69530	AT2G30250		AT1G80340	AT1G12970		AT4G05190	AT4G35240
AT1G66650	AT4G09650		AT2G45570	AT5G10745		AT1G28660	AT3G46030		AT5G61320	AT3G12350		AT4G02330	AT2G22570		AT1G65310	AT1G15020
AT4G21903	AT5G49560		AT3G22160	AT2G41310		AT4G11320	AT4G32270		AT1G11740	AT5G48670		AT1G64405	AT1G50260		AT5G14700	AT4G14230
AT4G34340	AT4G31290		AT3G46990	AT4G20350		AT4G11410	AT2G35820		AT5G22020	AT1G34300		AT5G11070	AT2G32940		AT5G36110	AT1G15350
AT5G09800	ATMG00070		AT3G25100	AT4G12040		AT3G13400	AT2G40100		AT2G44940	AT5G66250		AT5G39110	AT4G38150		AT4G16233	AT2G22260
AT2G38240	AT5G45350		AT5G08070	AT4G15802		AT5G58900	AT3G16190		AT4G20860	AT2G25910		AT5G20550	AT5G49290		AT1G67910	AT1G77180
AT5G02580	AT5G40080		AT4G14465	AT1G28360		AT3G23290	AT4G30630		AT3G45610	AT5G57850		AT4G17800	AT1G76600		AT3G20570	AT1G72330
AT1G05385	AT1G26640		AT5G62900	AT3G07120		AT4G13280	AT1G16850		AT5G06690	AT5G14790		AT4G12830	AT1G63160		AT5G45850	AT1G69600
AT4G21680	AT5G54810		AT1G71370	AT4G27750		AT2G23620	AT3G53680		AT5G49660	AT5G47390		AT3G21770	AT3G02770		AT1G70830	AT5G43600
AT5G02460	AT5G13050		AT4G00250	AT3G62660		AT3G47980	AT4G25835		AT4G10770	AT3G52060		AT1G07620	AT2G01120		AT2G02950	AT4G39730
AT2G24570	AT1G67320		AT2G15620	AT1G21480		AT1G73500	AT1G03600		AT4G01435	AT1G03180		AT5G10980	AT3G63090		AT1G29025	AT1G20140
AT5G65100	AT4G26740		AT4G11320	AT5G63380		AT2G30695	AT3G28940		AT3G55720	AT2G42120		AT4G08770	AT5G65495		AT4G23670	AT5G08100
AT4G23493	AT1G54830		AT1G32170	AT1G01300		AT5G59130	AT5G11730		AT5G26220	AT4G27500		AT5G66260	AT5G01720		AT3G52450	AT1G78690
AT1G48745	AT1G18740		AT1G75335	AT3G27540		AT1G05385	AT3G25040		AT3G26170	AT5G58375		AT4G15960	AT4G10000		AT5G52882	AT1G13390
AT4G36380	AT2G45310		AT4G31500	AT3G48530		AT4G20820	AT2G31090		AT3G44790	AT4G08580		AT3G43800	AT1G01940		AT5G14020	AT3G24200
AT2G36470	AT3G61540		AT2G02850	AT3G48980		AT5G61130	AT2G29910		AT1G80080	AT3G46000		AT1G03870	AT3G23570		AT5G23210	AT3G05210
AT3G10960	AT2G47640		AT1G13590	AT5G06670		AT1G12980	AT1G79420		AT1G72570	AT5G12390		AT5G67060	AT5G02520		AT1G78260	AT5G58950
AT2G19320	AT5G27860		AT3G61560	AT4G31150		AT1G28400	AT3G52390		AT3G53800	AT1G76570		AT3G50190	AT5G11740		AT5G60530	AT2G20495
AT5G24530	AT2G46370		AT5G52780	AT4G32270		AT5G51810	AT2G37480		AT5G36120	AT1G71070		AT3G16250	AT5G45160		AT5G06250	AT1G47056
AT4G37580	AT4G34490		AT3G48580	AT5G10930		AT3G10040	AT1G47340		AT5G65850	AT4G13400		AT4G22810	AT4G25225		AT3G58120	AT5G14080
AT3G29260	AT4G10800		AT1G03230	AT5G16990		AT5G20250	AT4G31490		AT2G39415	AT5G09980		AT1G06080	AT3G05220		AT1G69050	AT3G63390
AT4G01790	AT1G50430		AT1G79410	AT5G13370		AT3G26170	AT1G29340		AT3G24220	AT3G19460		AT1G34245	AT4G30750		AT5G13630	AT2G39580
AT3G48270	AT5G65070		AT5G59340	AT3G19960		AT5G62350	AT1G53670		AT3G43600	AT4G12570		AT5G56870	AT5G04760		AT5G28610	AT1G15880
AT4G19380	AT3G61430		AT1G30920	AT4G26510		AT5G23780	AT1G51430		AT4G35100	AT4G34490		AT2G40610	AT1G77390		AT2G37700	AT1G49620
AT5G22680	AT1G23890		AT5G08600	AT4G21060		AT4G33180	AT3G07530		AT1G22360	AT1G03610		AT1G27020	AT5G16690		AT3G05600	AT1G11410
AT1G76070	AT1G71110		AT5G61520	AT5G60760		AT5G44380	AT4G23710		AT1G10110	AT5G06450		AT5G35940	AT1G61890		AT3G18260	AT3G23490
AT5G17860	AT1G19750		AT5G42750	AT1G29330		AT3G15680	AT1G05960		AT3G10525	AT2G21060		AT5G51490	AT2G42720		AT1G20850	AT3G52230
AT3G25882	AT1G56190		AT1G74900	AT2G06010		AT4G16024	AT5G62890		AT5G06610	AT5G24400		AT4G05430	AT5G17310		AT3G16370	AT5G66930
AT4G24890	AT4G00380		AT2G41040	AT5G43950		AT5G52780	AT5G62390		AT5G08070	AT1G04980		AT1G69526	AT5G03460		AT3G26520	AT1G70250
AT5G56970	AT5G63200		AT2G40570	AT5G44870		AT2G15050	AT5G59020		AT1G71280	AT2G38180		AT1G22550	AT3G18820		AT1G01380	AT5G02100
AT1G58400	AT4G36760		AT5G03700	AT5G11840		AT3G27170	AT1G71950		AT3G47650	AT1G07530		AT1G19710	AT1G77405		AT2G42110	AT1G10140
AT5G15510	AT5G14440		AT4G17810	AT5G58510		AT2G21790	AT3G44160		AT2G37660	AT3G10760		AT5G20700	AT3G11420		AT1G73220	AT5G24970
AT3G52360	AT5G48580		AT1G61380	AT2G43240		AT1G32160	AT1G58180		AT3G27630	AT1G48840		AT2G43140	AT1G64330		AT4G16230	AT1G15160
AT2G33480	AT2G17360		AT3G27520	AT5G17240		AT4G16141	AT1G08570		AT5G44565	AT5G03030		AT5G04140	AT1G70520		AT5G04140	AT2G16650
AT1G07473	AT4G27970		AT1G30100	AT1G06800		AT2G43590	AT4G14430		AT4G00895	AT5G23280		AT2G27420	AT5G08380		AT4G17280	AT1G78270
AT1G13340	AT4G37660		AT2G12190	AT1G03730		AT4G08150	AT2G42030		AT3G16100	AT3G59500		AT1G55260	AT4G32300		AT1G74670	AT5G28770
AT5G59540	AT5G62930		AT4G21903	AT1G21590		AT1G08610	AT5G46350		AT4G17810	AT2G29065		AT4G17100	AT5G67350		AT5G27690	AT3G46970
AT2G12190	AT5G15390		AT1G76540	AT1G07950		AT3G09160	AT1G58150		AT1G48530	AT3G28715		AT1G68520	AT1G13330		AT4G08770	AT1G02370
AT5G55640	AT5G47730		AT1G70080	AT2G23300		AT4G25630	AT5G26600		AT1G17560	AT3G02460		AT5G49330	AT3G01400		AT1G26960	AT5G63860
AT1G44414	AT3G62530		AT2G33880	AT5G66040		AT2G39415	AT5G25070		AT4G10380	AT4G28770		AT4G37580	AT1G52760		AT3G27200	AT2G17120
AT5G57480	AT1G60730		AT4G09850	AT4G39730		AT1G03850	AT3G60480		AT4G24715	AT1G76970		AT2G43480	AT3G28940		AT4G35690	AT1G58360
AT5G67080	AT4G19410		AT5G18220	AT3G60310		AT1G69530	AT3G52290		AT3G61560	AT1G78130		AT5G44680	AT1G07150		AT2G38750	AT4G14190
AT5G13410	AT1G03260		AT1G31240	AT4G01550		AT3G24140	AT3G24630		AT2G40460	AT5G56020		AT4G11340	AT1G79270		AT3G55990	AT5G22210
AT3G46990	AT1G07150		AT5G43190	AT5G57100		AT3G14700	AT3G63380		AT5G06850	AT3G56830		AT2G16580	AT1G33490		AT3G24210	AT5G61440
AT5G61010	AT5G61480		AT1G70840	AT4G38370		AT5G18290	AT3G07010		AT2G34010	AT5G08565		AT4G12870	AT1G59700		AT5G03355	AT2G17975
AT2G46660	AT5G03500		AT1G70985	AT1G27340		AT5G45650	AT5G58740		AT4G34135	AT5G44100		AT1G02620	AT2G34585		AT2G44290	AT3G04240
AT3G18850	AT3G48930		AT3G07800	AT4G34710		AT1G74650	AT4G38940		AT1G32780	AT3G11240		AT4G21445	AT5G66130		AT2G14247	AT3G04160
AT1G72660	AT4G01990		AT4G10960	AT1G48270		AT1G66650	AT2G31040		AT2G30695	AT2G36130		AT4G24050	AT3G03320		AT2G20362	AT3G13460
AT1G14470	AT1G56340		AT5G57620	AT2G42000		AT1G66140	AT1G15880		AT2G39560	AT1G50570		AT2G19110	AT3G49370		AT5G20630	AT4G34412
AT4G36620	AT1G10210		AT1G49940	AT4G26740		AT4G34790	AT1G73655		AT3G63200	AT4G31890		AT5G03870	AT4G14520		AT4G21850	AT3G62920
AT5G45880	AT3G15450		AT5G42480	AT5G07480		AT1G54120	AT3G08505		AT5G20110	AT3G53000		AT4G18640	AT1G77130		AT2G02680	AT2G18250
AT5G23780	AT3G12860		AT1G72570	AT5G14380		AT5G48850	AT1G15490		AT1G75580	AT4G18530		AT2G15050	AT1G60420		AT1G66200	AT2G41945
AT2G34317	AT3G23610		AT1G68240	AT3G13040		AT5G57620	AT5G37750		AT4G13710	AT2G46790		AT1G17190	AT5G12010		AT1G77330	AT2G26870
AT1G22500	AT3G62880		AT2G20570	ATMG00670		AT1G13080	AT2G40550		AT4G09350	AT1G15950		AT1G19150	AT3G46030		AT3G43190	AT2G35830
AT1G68570	AT5G03880		AT3G16800	AT3G15780		AT5G42480	AT1G49780		AT1G57800	AT5G45410		AT4G21850	AT3G46660		AT3G10680	AT5G05230
AT2G32800	AT3G03600		AT2G37670	AT5G57250		AT1G14960	AT4G16380		AT5G02120	AT1G35460		AT4G34790	AT2G43570		AT1G29660	AT4G04020
AT3G26220	AT3G55960		AT1G22250	AT4G35470		AT4G18340	AT4G39820		AT1G05190	AT1G31470		AT3G43960	AT1G73920		AT3G02640	AT4G39870
AT2G34740	ATMG00513		AT4G01790	AT2G07739		AT2G27380	AT3G18270		AT1G14960	AT1G50020		AT1G02640	AT2G19350		AT5G09750	AT3G59640
AT5G44380	AT4G14385		AT2G26250	AT5G07920		AT4G21870	AT1G30130		AT3G51410	AT4G17910		AT3G23810	AT4G17530		AT1G59780	AT1G74180
AT3G50940	AT4G33540		AT2G21790	AT3G29173		AT4G00250	AT2G39770		AT4G25780	AT4G33920		AT1G02205	AT5G48930		AT1G73340	AT2G46610
AT1G75335	AT2G23950		AT5G06430	AT2G46800		AT2G01150	AT5G63920		AT3G19800	AT2G32080		AT4G30610	AT1G30620		AT1G53708	AT5G17570
AT4G08150	AT4G34700		AT2G26530	AT3G15220		AT1G65910	AT2G19910		AT3G01311	AT5G64813		AT2G47560	AT4G32270		AT4G24250	AT3G24730
AT5G20050	AT4G14420		AT5G44910	AT4G02500		AT2G02850	AT4G36400		AT1G04625	AT2G23093		AT1G26780	AT1G33420		AT1G02900	AT4G27745
AT5G35525	AT1G48360		AT3G10525	AT4G35335		AT5G23760	AT4G28320		AT1G33750	AT2G13290		AT3G11280	AT2G20230		AT4G08910	AT1G50790
AT5G45150	AT4G26850		AT5G53290	AT1G02270		AT2G29490	AT4G10840		AT4G15380	AT5G39250		AT2G01913	AT3G18320		AT4G15160	AT5G09225
AT4G21902	AT2G39730		AT3G60750	AT1G14380		AT1G70230	AT1G11370		AT3G14710	AT2G16770		AT1G28130	AT4G19200		AT5G15150	AT1G53025
AT2G23290	AT3G18610		AT2G06255	AT1G27200		AT4G34290	AT5G12140		AT3G18670	AT4G15410		AT5G26290	AT5G05230		AT2G34540	AT1G07830
AT1G51405	AT4G37830		AT1G29195	AT1G73080		AT4G34250	AT1G21380		AT5G24910	AT4G21940		AT4G29270	AT5G09390		AT5G03760	AT3G44100
AT5G20670	AT4G13720		AT3G15680	AT1G78890		AT5G19320	AT1G27440		AT1G72580	AT2G23310		AT5G60880	AT1G68220		AT1G55260	AT1G50570
AT5G04010	AT2G34690		AT5G62150	AT2G05590		AT1G28670	AT5G56220		AT5G35660	AT2G18250		AT1G73050	AT3G12300		AT5G05160	AT2G37240
AT5G16800	AT2G17340		AT3G19120	AT3G09390		AT1G72570	AT3G50530		AT2G43140	AT2G36330		AT3G56220	AT1G66760		AT5G60880	AT1G74860
AT5G26000	AT1G05810		AT1G03660	AT5G39320		AT5G52860	AT1G21660		AT5G25190	AT5G50180		AT1G03850	AT2G04690		AT1G22460	AT2G06025
AT1G23201	AT2G46930		AT3G61111	AT1G51540		AT2G30860	AT1G30620		AT2G17850	AT2G24860		AT4G10640	AT1G42990		AT1G64780	AT3G07930
AT4G04810	AT5G57330		AT5G51800	AT1G04900		AT2G46690	AT2G46800		AT3G02730	AT4G30935		AT3G45320	AT5G18810		AT3G61270	AT2G41020
AT1G62770	AT4G33010		AT3G18010	AT4G37820		AT5G24160	AT1G77770		AT4G37750	AT1G12760		AT5G49360	AT4G17170		AT3G50300	AT5G54540
AT1G06925	AT2G37680		AT1G15870	AT1G60430		AT1G66180	AT4G03490		AT3G05800	AT3G19590		AT4G28890	AT5G41870		AT1G30720	AT4G36040
AT1G69540	AT1G06430		AT1G23201	AT3G62290		AT1G79430	AT3G62690		AT2G27920	AT3G06060		AT1G25230	AT5G49010		AT5G66230	AT4G35520
AT4G39030	AT5G07090		AT5G48720	AT3G12690		AT4G17810	AT1G30540		AT2G27380	AT5G62540		AT3G04290	AT4G39870		AT4G30610	AT3G56320
AT1G30260	AT1G63850		AT4G16141	AT5G46880		AT4G16140	AT3G02290		AT1G13710	AT1G26160		AT1G54020	AT1G03380		AT3G48460	AT1G13640
AT3G61880	AT5G11810		AT3G24100	AT3G61460		AT1G30920	AT5G66380		AT1G01380	AT1G77090		AT4G13345	AT1G43700		AT5G16600	AT4G37300
AT4G28815	AT4G13930		AT3G45780	AT2G39630		AT4G25780	AT5G66590		AT3G20898	AT1G79985		AT3G22060	ATMG01320		AT2G44490	AT1G76990
AT2G39210	AT4G24800		AT1G32160	AT2G40815		AT2G36970	AT3G14910		AT1G33080	AT4G39730		AT2G18620	AT2G37110		AT5G54490	AT3G07560
AT3G27520	AT5G10360		AT4G04955	AT2G37975		AT2G35340	AT1G33290		AT3G58070	AT1G78420		AT1G68510	AT5G49740		AT1G19830	AT1G11760
AT5G48850	AT3G07200		AT3G30350	AT1G56700		AT1G76540	AT3G51890		AT4G01720	AT1G10350		AT3G23050	AT2G40830		AT1G72250	AT4G03320
AT5G46050	AT2G43120		AT4G13370	AT2G41470		AT2G14960	AT5G18120		AT1G03850	AT1G25420		AT3G13760	AT1G67420		AT5G38430	AT5G08780
AT4G31070	AT5G13890		AT5G06270	AT3G03310		AT2G39210	AT2G38900		AT1G11670	AT1G74920		AT2G40435	AT5G18270		AT1G58170	AT5G08320
AT1G68500	AT5G62300		AT3G57600	AT1G58200		AT3G21670	AT1G08050		AT4G25890	AT2G22260		AT3G09520	AT5G64180		AT5G04390	AT1G52450
AT4G14330	AT3G24570		AT5G17860	AT4G32960		AT2G41780	AT5G07790		AT2G30010	AT5G24430		AT2G23010	AT3G07525		AT1G43650	AT1G77405
AT5G38780	ATCG00650		AT2G41780	AT5G64650		AT5G50150	AT2G14825		AT5G65170	AT2G37480		AT3G05150	AT3G56470		AT4G14690	AT3G15530
AT4G13670	AT1G07210		AT4G09500	AT3G12300		AT4G01790	AT1G76260		AT5G47330	ATCG00020		AT3G10525	AT1G32127		AT5G66800	AT3G62700
AT3G43270	AT5G64760		AT4G25630	AT2G16650		AT1G28230	AT2G40800		AT1G13080	AT1G77660		AT1G56680	AT1G15980		AT3G19390	AT1G24150
AT2G20570	AT3G20920		AT3G44890	AT1G51950		AT3G17840	AT3G54860		AT1G05385	AT1G68000		AT4G11410	AT2G14825		AT3G14170	AT3G01100
AT1G22910	AT4G21400		AT3G10040	AT1G05070		AT2G31985	AT3G12300		AT1G44000	AT5G13750		AT1G22250	AT4G16950		AT3G07340	AT5G05600
AT4G10960	AT1G23490		AT4G18170	AT5G54440		AT2G19110	AT5G19855		AT4G16140	AT1G16820		AT3G16100	AT5G07830		AT4G22560	AT4G40042
AT2G34315	AT2G39780		AT3G55720	AT3G06660		AT1G04625	AT3G11240		AT3G29280	AT1G15230		AT1G61260	AT2G41170		AT3G56060	AT3G15070
AT1G24480	AT3G17890		AT1G78410	AT2G17710		AT1G75190	AT1G22985		AT4G30610	AT1G47056		AT5G06850	AT4G29660		AT4G28720	AT2G35680
AT5G59340	AT4G13150		AT5G59760	AT5G26010		AT5G19520	AT3G23255		AT1G74730	AT5G67170		AT5G60520	AT2G18860		AT2G42820	AT2G17840
AT4G00250	AT2G01470		AT4G16790	AT5G59900		AT1G35560	AT4G31150		AT1G66060	AT1G13900		AT5G02260	AT5G66900		AT4G18340	AT3G01520
AT1G25450	AT1G14030		AT1G50400	AT1G63300		AT2G40435	AT3G05260		AT1G28710	AT5G10745		AT1G47128	AT1G75810		AT5G47920	AT3G58670
AT1G34760	AT4G17740		AT4G24890	AT5G26667		AT2G04050	AT3G24820		AT4G11410	AT2G26570		AT1G01070	AT3G09660		AT1G53180	AT1G19570
AT3G24100	AT2G02100		AT3G12370	AT3G17470		AT5G02120	AT5G35735		AT1G02640	AT3G11810		AT3G12710	AT3G07470		AT1G26945	AT3G22440
AT5G46640	AT5G65960		AT5G44360	AT3G56350		AT1G07640	AT1G71697		AT4G34290	AT1G74370		AT5G15230	AT5G56740		AT1G72230	AT2G43680
AT3G23030	AT2G45670		AT3G43720	AT3G09600		AT1G15290	AT1G10370		AT1G70630	AT4G22770		AT2G20570	AT3G45980		AT2G34810	AT2G26470
AT1G23090	AT1G77480		AT1G05385	AT4G32290		AT2G46450	AT1G14660		AT1G67740	AT1G56090		AT1G52140	AT5G49690		AT1G01630	AT2G02765
AT1G68250	AT3G07110		AT1G77920	AT5G63980		AT1G31200	AT3G17712		AT1G78260	AT1G03130		AT3G25670	AT2G01735		AT2G18620	AT4G18700
AT5G49110	AT2G42600		AT1G52560	AT1G54680		AT2G32560	AT1G70250		AT5G09650	AT5G02410		AT5G65170	AT5G54170		AT1G21540	AT5G10140
AT1G62180	AT4G17730		AT3G20710	AT5G11650		AT5G12900	AT5G63880		AT1G63190	AT5G50100		AT3G11870	AT2G45870		AT4G01700	AT1G68120
AT5G64687	AT4G29070		AT1G12020	AT2G42390		AT4G29920	AT5G55060		AT1G14950	AT4G28650		AT2G19590	AT1G48280		AT4G01730	AT5G59690
AT5G44360	AT4G35110		AT2G30695	AT3G53320		AT3G63370	AT5G58430		AT4G33960	AT2G03060		AT5G43380	AT3G10020		AT3G22540	AT2G47710
AT1G25310	AT2G33110		AT1G45474	AT3G50520		AT5G12360	AT5G17600		AT3G01680	AT5G18670		AT5G26220	AT3G55450		AT4G23990	AT4G13200
AT3G53720	AT5G57300		AT1G01580	AT1G13450		AT1G22360	AT1G22770		AT4G36380	AT1G78300		AT1G44608	AT5G24760		AT2G44740	AT3G12520
AT4G17500	AT2G07050		AT5G13080	AT3G02050		AT3G12370	AT1G79790		AT1G04380	AT1G78800		AT4G23030	AT3G51370		AT1G69160	AT5G27210
AT2G20100	AT5G62700		AT1G08610	AT4G21430		AT2G44080	AT2G23590		AT2G01913	AT2G47170		AT3G13400	AT1G19730		AT4G02700	AT1G21060
AT3G43600	AT2G27720		AT4G15550	AT1G55690		AT5G24660	AT4G36710		AT1G05805	AT1G19440		AT2G27380	AT5G18400		AT2G45180	AT3G20550
AT2G28780	AT1G49140		AT5G42830	AT5G55400		AT5G42750	AT5G48370		AT5G49620	AT5G62200		AT5G53200	AT1G69830		AT5G15310	AT5G49300
AT3G52860	AT1G14920		AT5G14602	AT3G61700		AT1G15250	AT5G04760		AT3G14362	AT4G08170		AT5G34940	AT3G53260		AT5G09440	AT1G27650
AT3G45780	AT3G10740		AT4G08150	AT3G10820		AT1G03940	AT3G51430		AT5G67060	AT5G20510		AT1G67740	AT2G48000		AT1G27020	AT3G56570
AT4G14870	AT3G10915		AT3G12940	AT3G48590		AT5G06190	AT4G34590		AT3G52920	AT3G55800		AT1G10540	AT2G18290		AT4G02330	AT2G26070
AT5G02950	AT5G13210		AT1G25450	AT5G05800		AT1G27660	AT1G51660		AT1G21050	AT2G42400		AT3G05400	AT1G30755		AT1G78530	AT2G03690
AT2G29490	AT2G29960		AT1G35830	AT4G38570		AT5G07060	AT1G49170		AT3G06360	AT5G25070		AT1G66470	AT2G36630		AT4G27440	AT5G35410
AT1G15670	AT5G17600		AT4G39030	AT5G47180		AT4G16860	AT3G45100		AT4G11140	AT2G30270		AT1G74660	AT1G13195		AT1G69780	AT2G02160
AT1G05340	AT1G18450		AT5G04290	AT1G68550		AT1G70630	AT4G05150		AT5G44460	AT1G63240		AT5G51310	AT4G10030		AT1G56680	AT2G40760
AT2G36950	AT5G07400		AT4G28815	AT3G07330		AT5G53210	AT1G34220		AT3G04570	AT3G09030		AT4G12980	AT1G63820		AT4G08290	AT5G63760
AT3G12650	AT1G73210		AT1G09650	AT5G17670		AT3G07800	AT5G18210		AT3G27170	AT3G18500		AT2G31560	AT1G48840		AT2G39560	AT3G21650
AT5G42750	AT4G25630		AT5G61010	AT2G47400		AT3G52170	AT2G38810		AT2G24280	AT5G58740		AT5G44563	AT1G71170		AT4G22230	AT3G03450
AT1G77570	AT2G36170		AT1G73660	AT2G36130		AT2G17820	AT2G36880		AT2G15090	AT1G26690		AT1G72490	AT2G18600		AT1G30650	AT2G30620
AT1G71430	AT1G78650		AT3G53720	AT1G52825		AT4G21410	AT1G50420		AT4G04640	AT2G25300		AT5G40890	AT3G11165		AT2G42660	AT3G47630
AT5G33290	AT2G36740		AT1G08090	AT5G43450		AT3G04570	AT5G63625		AT1G03940	AT5G22220		AT5G38420	AT1G31480		AT4G23030	AT1G10610
AT1G23120	AT4G23820		AT5G10520	AT1G72190		AT2G44800	AT5G53500		AT1G14440	AT2G05580		AT1G01630	AT2G26980		AT5G22600	AT4G31250
AT1G17010	AT1G14620		AT3G12650	AT2G40715		AT3G04760	AT3G29170		AT1G64970	AT1G62040		AT4G00150	AT5G47160		AT3G13760	AT4G13010
AT1G28690	AT4G35980		AT3G06730	AT1G67850		AT3G09680	AT1G16820		AT3G27060	AT5G53340		AT5G03510	AT2G01410		AT1G49320	AT4G00560
AT4G13650	AT1G43580		AT3G54700	AT3G27230		AT4G27730	AT5G09890		AT5G57567	AT3G06850		AT1G21310	AT5G24310		AT1G52750	AT3G53230
AT4G08930	AT5G58140		AT2G26650	AT2G41200		AT1G60770	AT3G12290		AT3G44380	AT5G08630		AT4G09350	AT2G29700		AT4G19030	AT1G07745
AT4G18390	AT4G27750		AT3G52920	AT5G17250		AT1G21050	AT1G11720		AT3G27750	ATMG00060		AT3G61560	AT1G51200		AT4G16220	AT1G66590
AT3G26480	AT3G55340		AT4G21120	AT5G41830		AT4G21510	AT4G31510		AT5G55050	AT4G38960		AT1G14350	AT3G13780		AT2G28200	AT3G57590
AT1G80010	AT4G00100		AT1G54120	AT5G66790		AT2G41370	AT1G47710		AT5G07680	AT1G49300		AT1G04680	AT5G04170		AT3G16410	AT2G46390
AT5G03700	AT4G29660		AT3G05165	AT4G14520		AT1G78190	AT2G37840		AT5G50740	AT5G35730		AT2G31290	AT5G44980		AT5G54020	AT4G33670
AT4G12880	AT3G17940		AT4G04810	AT5G56750		AT2G03500	AT5G55540		AT5G57590	AT3G54030		AT2G36790	AT2G25690		AT1G28480	AT1G26520
AT1G20230	AT1G02810		AT2G22000	AT1G44170		AT3G20480	AT1G68300		AT3G28345	AT1G78890		AT3G23880	AT4G23890		AT5G20045	AT4G25970
AT3G58060	AT1G19130		AT4G13670	AT1G05860		AT3G21270	AT3G16650		AT4G00150	AT5G63905		AT4G39720	AT3G53970		AT5G22355	AT4G10080
AT1G72430	AT4G35785		AT4G12980	AT1G08570		AT4G35100	AT3G52360		AT5G48850	AT4G03560		AT5G55730	AT4G00230		AT1G32470	AT3G21790
AT2G02980	AT1G24310		AT3G28740	AT1G50430		AT1G03230	AT5G63200		AT4G29110	AT2G18240		AT2G35260	AT4G31670		AT3G25980	AT1G17680
AT3G05340	AT2G43080		AT5G25620	AT1G01860		AT3G28040	AT1G11400		AT1G57770	AT1G57620		AT1G16360	AT4G36195		AT5G49800	AT1G76970
AT2G33880	AT1G03687		AT5G61130	AT2G03220		AT4G12910	AT2G07698		AT5G13180	AT3G54500		AT2G15090	AT2G23130		AT5G20700	AT4G29990
AT5G04330	AT2G25310		AT2G29940	AT3G01210		AT3G11340	AT1G11360		AT5G06430	AT5G28050		AT3G09260	AT4G27520		AT3G04420	AT5G12210
AT4G33170	AT2G41640		AT4G33040	AT3G16420		AT3G14415	AT5G65810		AT3G17170	AT1G76185		AT1G74500	AT4G22220		AT1G51340	AT5G41350
AT5G66430	AT4G35930		AT3G13020	AT1G67480		AT2G33880	AT4G23650		AT4G13660	AT5G26667		AT2G22890	AT5G14530		AT5G16250	AT4G07990
AT2G16720	AT1G30230		AT2G43590	AT3G07470		AT5G38740	AT2G23790		AT2G25330	AT1G73680		AT3G10080	AT1G03620		AT5G07680	AT1G64710
AT2G18780	AT4G38090		AT3G59100	AT1G04400		AT3G20710	AT4G38960		AT4G17100	AT5G18400		AT1G09780	AT3G28210		AT3G03000	AT4G18580
AT3G05200	AT4G35760		AT5G17810	AT1G12290		AT3G27750	AT4G11980		AT3G55910	AT3G48480		AT1G53180	AT5G50960		AT5G15230	AT5G49690
AT1G54120	AT1G54460		AT4G40030	AT3G13420		AT2G18960	AT2G04240		AT3G11280	AT5G60920		AT5G49170	AT1G07200		AT5G26260	AT5G13090
AT4G17810	AT5G23405		AT3G20480	AT2G03360		AT5G10280	AT1G78280		AT3G25290	AT3G23910		AT2G03850	AT1G02120		AT1G52000	AT1G67420
AT5G08240	AT3G23640		AT5G33290	AT5G11730		AT2G39435	AT5G53280		AT4G11320	AT1G54150		AT3G20570	AT1G68870		AT3G06880	AT1G61460
AT3G15840	AT1G72830		AT2G25790	AT5G66400		AT5G45880	AT5G65240		AT1G48960	AT2G35840		AT3G05390	AT5G58520		AT3G25730	AT5G20510
AT5G22280	AT4G10030		AT2G30340	AT4G36050		AT5G47220	AT2G42160		AT4G27440	AT5G46860		AT4G01360	AT3G46540		AT3G43960	AT2G17900
AT5G50860	AT5G03190		AT1G33390	AT2G46090		AT3G19120	AT1G54830		AT3G23760	AT1G52855		AT3G47560	AT3G28920		AT5G26790	AT5G58520
AT5G56600	AT3G44150		AT3G61850	AT1G75770		AT3G01470	AT4G04020		AT1G62440	AT2G05320		AT5G62340	AT1G61310		AT5G06150	AT3G57300
AT3G18870	AT4G38490		AT4G32650	AT3G17000		AT4G40030	AT2G42840		AT4G04605	AT5G56460		AT4G18970	AT3G46930		AT1G67740	AT2G43465
AT5G12360	AT3G22810		AT2G18960	AT4G14620		AT4G10265	AT3G47940		AT3G04290	AT1G67325		AT4G35770	AT1G05560		AT5G15265	AT2G01400
AT4G19170	AT1G54010		AT4G12300	AT3G57530		AT5G19750	AT4G20460		AT3G21270	AT4G35630		AT3G01680	AT5G38850		AT2G04570	AT1G15920
AT3G19120	AT5G14790		AT1G04290	AT1G19310		AT4G32605	AT5G57015		AT4G21400	AT3G20500		AT1G75720	AT5G37340		AT3G15540	AT4G12560
AT5G45730	AT1G78690		AT5G45840	AT4G38280		AT1G57800	AT5G64180		AT3G61820	AT3G13110		AT5G13630	AT2G36895		AT5G40890	AT5G47620
AT4G06746	AT3G48170		AT4G36880	AT1G54830		AT4G28890	AT5G13310		AT3G63370	AT4G02340		AT1G25450	AT1G68020		AT1G21310	AT5G15170
AT5G22250	AT2G07671		AT2G24280	AT5G10190		AT1G43780	AT5G64860		AT1G25250	AT1G17010		AT1G02390	AT1G76065		AT5G19250	AT3G27020
AT4G38010	AT5G48335		AT5G06811	AT5G65700		AT5G17490	AT5G43950		AT5G06330	AT4G01280		AT5G38410	AT5G07790		AT3G18660	AT1G74790
AT4G39180	AT5G01680		AT5G54300	AT5G59730		AT1G71370	AT3G11470		AT1G54010	AT5G57035		AT2G19660	AT2G36660		AT1G17560	AT4G31670
AT4G25020	AT5G47700		AT5G17090	AT5G63440		AT1G78370	AT1G67530		AT1G23150	AT1G32870		AT1G72570	AT2G48010		AT5G15630	AT1G26220
AT5G15010	AT5G55930		AT4G39530	ATMG00080		AT1G29195	AT2G41420		AT5G49630	AT5G66420		AT5G26230	AT4G25540		AT3G46780	AT5G09390
AT3G58710	AT4G30350		AT1G34430	AT1G27461		AT1G62670	AT2G47490		AT3G05936	AT5G04990		AT4G14980	AT4G11600		AT1G04040	AT3G50880
AT5G05840	AT5G11260		AT3G02910	AT2G36200		AT5G45280	AT1G03790		AT3G14700	AT3G15480		AT4G36880	AT5G02810		AT3G47540	AT4G14710
AT5G18450	AT3G13450		AT2G20100	AT1G55510		AT3G57830	AT3G06030		AT5G43150	AT1G04730		AT3G47650	AT3G54200		AT4G01950	AT3G14180
AT1G22190	AT1G20430		AT5G26000	AT4G27240		AT2G12190	AT2G36660		AT1G32160	AT1G49560		AT4G21600	AT2G40300		AT2G44300	AT2G28450
AT4G25440	AT5G42980		AT3G28910	AT5G20380		AT5G20220	AT4G26650		AT4G13345	AT1G33230		AT5G48060	AT4G12250		AT5G22940	AT1G04310
AT2G38465	AT1G80300		AT5G55640	AT1G54860		AT5G03150	AT2G25880		AT1G71370	AT5G13110		AT1G67050	AT4G19550		AT1G58270	AT5G02630
AT3G11745	AT3G18035		AT4G25440	AT2G39360		AT2G05915	AT3G10960		AT1G02620	AT2G28840		AT1G23150	AT1G03970		AT1G69523	AT3G48890
AT3G58875	AT1G33120		AT3G23175	AT1G74370		AT1G61580	AT5G23940		AT1G23040	AT1G06460		AT2G40475	AT2G24100		AT3G43800	AT1G70340
AT3G29670	AT4G32960		AT5G03780	AT2G45310		AT3G50310	AT3G46820		AT5G59130	AT1G61620		AT3G44405	AT3G03870		AT3G22400	AT2G47020
AT3G11402	AT1G16445		AT1G25310	AT4G38580		AT4G13572	AT2G30390		AT1G71015	AT1G56220		AT3G58850	AT1G52080		AT5G48560	AT2G03820
AT2G33500	AT5G35410		AT3G28210	AT5G24300		AT1G15210	AT1G17110		AT1G07620	AT2G20230		AT3G09270	AT5G03070		AT1G13920	AT5G55970
AT3G24220	AT4G28060		AT2G46690	AT1G06000		AT1G75335	AT3G11720		AT1G45474	AT1G10280		AT3G04060	AT3G29090		AT1G02640	AT5G12170
AT2G26310	AT2G38060		AT3G04570	AT3G12670		AT5G10120	AT5G45710		AT4G10150	AT1G49910		AT4G22560	AT2G04900		AT5G38700	AT1G12810
AT1G80920	AT5G11650		AT5G12860	AT5G63790		AT1G12020	AT3G14070		AT1G22910	AT2G29960		AT5G03760	AT1G44446		AT1G80340	AT5G51080
AT1G22060	AT5G20290		AT3G11210	AT2G47470		AT1G04290	AT1G16570		AT2G32560	AT1G17550		AT3G23290	AT1G68260		AT5G39100	AT1G71080
AT2G41040	AT5G06390		AT2G02540	AT2G29690		AT4G17800	AT1G04980		AT2G45050	AT3G21160		AT4G34760	AT1G76680		AT2G16230	AT5G18850
AT5G39530	AT3G45600		AT3G26330	AT4G33470		AT1G18090	AT1G13580		AT5G52780	AT5G15910		AT4G14130	AT1G52855		AT1G26761	AT4G38570
AT5G57123	AT5G25265		AT1G62300	AT2G34770		AT2G43030	AT5G52570		AT1G28815	AT2G30590		AT4G01700	AT5G27030		AT5G45700	AT1G63180
AT5G46100	AT3G15150		AT5G46640	AT5G57550		AT1G05560	AT5G12310		AT5G18180	AT2G18570		AT4G04840	AT1G20060		AT5G03510	AT3G48410
AT5G18470	AT1G06460		AT1G48530	AT3G49650		AT3G53800	AT1G07870		AT5G41080	AT5G38690		AT3G58120	AT4G18580		AT2G24645	AT5G44280
AT2G30695	AT2G05790		AT2G02120	AT1G15020		AT1G05190	AT2G46900		AT4G14465	AT2G28910		AT3G17790	AT5G25220		AT1G17180	AT1G12250
AT4G35770	AT4G02020		AT1G14930	AT5G55810		AT3G46990	AT1G30820		AT1G75700	AT5G51170		AT2G43150	AT5G17050		AT5G11620	AT5G48380
AT2G32150	AT1G11410		AT2G37050	AT4G14430		AT1G17850	AT1G52825		AT1G60060	AT4G27350		AT5G49960	AT4G29820		AT5G17330	AT3G26782
AT2G06255	AT5G64650		AT2G04040	AT3G62880		AT1G74670	AT5G04270		AT5G43420	AT1G32550		AT3G06750	AT5G40570		AT3G01860	AT5G20380
AT5G42480	AT3G16565		AT4G21500	AT3G63000		AT4G13670	AT3G60410		AT2G26500	AT4G31150		AT4G16140	AT1G23780		AT5G38420	AT1G19140
AT5G06811	AT1G09195		AT5G15120	AT3G59430		AT5G55710	AT2G02970		AT1G22340	AT1G79610		AT1G77885	AT5G43780		AT1G27140	AT4G00752
AT2G26790	AT4G05060		AT5G63970	AT5G56650		AT1G16690	AT4G34131		AT5G52882	AT5G24810		AT5G13100	AT5G13310		AT4G29270	AT1G23960
AT3G05260	AT1G24450		AT4G38340	AT5G27740		AT1G60060	AT2G07774		AT1G28680	AT1G32260		AT3G06470	AT1G76820		AT3G61560	AT5G58720
AT2G30680	AT1G71330		AT3G28760	AT4G16695		AT5G49450	AT5G37260		AT3G04420	AT5G19070		AT2G45420	AT1G27200		AT3G01220	AT1G78910
AT1G11380	AT5G02710		AT3G26090	AT5G43850		AT2G41950	AT4G26700		AT1G54000	AT1G76390		AT1G21910	AT2G24940		AT2G15830	AT1G51430
AT2G38340	AT1G79970		AT5G53750	AT2G46580		AT5G04290	AT4G35790		AT3G04760	AT3G14180		AT1G60030	AT1G12320		AT1G61660	AT1G63770
AT3G14440	AT1G10660		AT3G52490	AT1G71230		AT5G61400	AT2G45720		AT5G06400	AT2G43400		AT3G55890	AT5G08660		AT3G15550	AT3G53730
AT1G56600	AT4G19045		AT2G43235	AT1G65000		AT5G43170	AT5G58220		AT5G06710	AT5G19860		AT1G54000	AT1G49780		AT4G17100	AT4G38490
AT2G32660	AT1G58110		AT4G21326	AT2G12400		AT2G36080	AT3G52740		AT1G54500	AT5G07010		AT3G47295	AT1G07660		AT2G04780	AT2G18170
AT1G78390	AT3G60080		AT2G20180	AT4G35480		AT1G54010	AT2G18990		AT2G41780	AT1G59960		AT2G16890	AT1G79890		AT5G55520	AT1G20823
AT1G53730	AT3G03220		AT5G42250	AT5G23405		AT1G45474	ATCG00020		AT5G58900	AT2G46870		AT4G10770	AT5G22690		AT3G52561	AT1G03610
AT4G37070	AT5G14390		AT5G60250	AT2G24490		AT3G12650	AT4G20300		AT2G05915	AT4G05320		AT1G21070	AT3G63420		AT2G14100	AT1G53200
AT1G72210	AT4G00230		AT1G80270	AT1G54110		AT1G02640	AT3G17650		AT5G42480	AT4G15780		AT2G04160	AT3G25870		AT3G56240	AT3G60480
AT5G08790	AT2G04540		AT3G24810	AT1G58150		AT2G40570	AT1G02410		AT4G33180	AT5G45250		AT1G14940	AT2G36330		AT1G47128	AT5G01820
AT1G12940	AT3G13870		AT4G10270	AT1G74400		AT2G32440	AT5G43880		AT3G20710	AT3G16300		AT2G29750	AT4G39210		AT1G22550	AT5G63135
AT4G37050	AT2G18465		AT2G34070	ATMG00660		AT5G56050	AT1G54460		AT5G57685	AT1G27150		AT4G21490	AT2G04240		AT4G32950	AT1G68945
AT5G46350	AT3G61220		AT2G01420	AT3G16190		AT1G31835	AT5G43700		AT1G66650	AT4G02980		AT1G65590	AT5G40840		AT5G26220	AT1G63090
AT4G33495	AT4G00570		AT1G68570	AT4G26860		AT4G39720	AT5G65207		AT5G19750	AT1G20560		AT1G33080	AT5G59250		AT2G04795	AT5G09315
AT1G32160	AT5G04750		AT3G25260	AT3G48410		AT5G59340	AT1G75760		AT1G65910	AT5G17980		AT3G21670	AT3G10800		AT1G06350	AT4G15780
AT3G48580	AT1G27450		AT5G56780	AT5G03500		AT5G53750	AT5G44410		AT5G16790	AT4G18300		AT3G06360	AT1G08630		AT4G24510	AT5G05680
AT5G17890	AT1G73740		AT3G30180	AT5G50240		AT5G26000	AT2G46580		AT2G34510	AT5G17460		AT1G72416	AT4G02880		AT2G37430	AT3G11620
AT1G18170	AT3G20330		AT3G14570	AT5G07460		AT2G43235	AT4G20310		AT4G13600	AT3G55120		AT1G21326	AT2G33620		AT5G22810	AT3G27870
AT1G63740	AT3G06760		AT2G23910	AT4G18270		AT1G13590	AT3G16760		AT3G59140	AT1G02270		AT1G17560	AT1G01230		AT1G08560	AT4G18465
AT4G18210	AT2G15880		AT2G32440	AT3G14330		AT4G25050	AT2G24765		AT5G34940	AT2G31955		AT1G08920	AT3G47780		AT3G56100	AT3G46660
AT1G58848	AT2G37640		AT4G00940	AT5G05740		AT1G22940	AT3G55050		AT1G64700	AT2G36200		AT5G44460	AT1G22275		AT4G39940	AT3G16990
AT4G11960	AT2G16500		AT3G09270	AT1G04980		AT4G23750	AT4G22270		AT5G18840	AT5G27730		AT3G27400	AT4G28240		AT1G11580	AT1G63800
AT5G52870	AT4G25740		AT4G33170	AT1G33330		AT2G01940	AT5G18470		AT1G66140	AT5G03770		AT4G29030	AT4G02590		AT3G44405	AT3G23340
AT5G53260	AT1G56200		AT4G37050	AT1G49170		AT1G72416	AT4G30600		AT4G00250	AT5G13440		AT2G45180	AT1G53670		AT4G11460	AT4G00330
AT4G21326	AT3G04940		AT3G13560	AT1G08010		AT3G24100	AT1G80570		AT1G64680	AT5G43630		AT1G31040	AT3G45930		AT5G43060	AT1G76460
AT3G06730	AT4G35750		AT3G13620	AT2G17840		AT3G20420	AT5G67470		AT4G34250	AT5G45130		AT4G22235	AT3G62920		AT1G68780	AT2G38695
AT2G45210	AT3G16770		AT4G26970	AT5G16460		AT4G33040	AT2G04430		AT3G48700	AT3G53490		AT5G08370	AT3G63310		AT4G13345	AT3G59470
AT5G64816	AT2G05310		AT5G42720	AT4G23430		AT5G05580	AT1G44120		AT3G60180	AT3G23820		AT2G04780	AT1G07080		AT3G08770	AT5G67520
AT4G31870	AT5G58980		AT1G13100	AT2G25570		AT1G15870	AT2G34380		AT3G20480	AT4G22300		AT3G05936	AT4G19230		AT4G16140	AT5G04850
AT4G18650	AT1G63770		AT5G01180	AT5G25220		AT5G62940	AT2G29450		AT3G21055	AT3G26910		AT2G01950	AT5G43600		AT5G48690	AT3G01490
AT5G24960	AT3G55440		AT3G26220	AT5G47100		AT4G26140	AT5G61530		AT2G05760	AT1G53770		AT2G01150	AT1G73020		AT4G35190	AT2G24220
AT4G02680	AT1G14720		AT5G16800	AT5G12380		AT1G26920	AT4G27350		AT5G18460	AT4G12460		AT1G14440	AT4G16770		AT1G28010	AT3G25120
AT1G45474	AT5G27740		AT1G77570	AT5G66730		AT2G26250	AT5G52410		AT5G39110	AT3G45443		AT5G24910	AT1G79360		AT3G04060	AT1G68570
AT4G29560	AT2G37420		AT4G36260	AT5G22070		AT2G16890	AT1G33700		AT2G29060	AT5G51570		AT5G04230	AT2G27150		AT5G55340	AT5G57630
AT1G67440	AT5G57030		AT2G30930	AT2G47630		AT4G13660	AT2G16280		AT1G51355	AT4G26750		AT5G38430	AT1G78550		AT1G25450	AT5G22080
AT4G28330	AT3G58470		AT5G14760	AT1G33290		AT4G24890	AT5G02060		AT5G10120	AT1G06630		AT5G64100	AT2G34770		AT4G13660	AT1G54680
AT2G43180	AT4G32570		AT4G27950	AT5G15260		AT2G26580	AT1G50020		AT1G22500	AT1G23960		AT3G61470	AT1G76090		AT1G09780	AT1G28150
AT5G22270	AT4G23430		AT5G13180	AT4G38470		AT5G22280	AT1G14000		AT5G19320	AT3G56090		AT4G12910	AT2G27080		AT1G74650	AT1G02120
AT2G14060	AT3G15290		AT4G13920	AT5G05550		AT5G66270	AT1G79985		AT3G62270	AT4G29520		AT3G45610	AT3G54030		AT5G44380	AT4G13250
AT3G46590	AT2G26600		AT3G03305	AT4G14147		AT1G09780	AT2G20495		AT1G01320	AT2G42580		AT4G00480	AT5G67290		AT4G28410	AT3G09830
AT5G10946	AT5G64180		AT4G34250	AT5G56170		AT1G70840	AT3G48120		AT1G47128	AT3G04670		AT4G37750	AT4G21063		AT3G05150	AT2G15230
AT3G15115	AT1G28330		AT2G05915	AT3G51370		AT3G62050	AT1G49660		AT1G20010	AT1G61100		AT1G15550	AT1G59660		AT2G26760	AT4G31860
AT2G22990	AT2G01250		AT2G44990	AT2G33860		AT1G44000	AT5G22850		AT5G61400	AT5G65495		AT1G75710	AT5G53470		AT2G29750	AT4G11600
AT4G11910	AT2G15860		AT1G47540	AT2G42890		AT2G40330	AT1G52340		AT2G37640	AT1G12790		AT2G39560	AT4G13030		AT4G30280	AT1G08210
AT5G20410	AT5G11520		AT4G08930	AT4G17730		AT3G06730	AT5G47070		AT5G14750	AT3G24740		AT1G29160	AT5G59970		AT5G12940	AT5G42850
AT5G53750	AT3G19100		AT5G43420	AT5G66770		AT5G50760	AT2G42240		AT3G51080	AT5G16450		AT3G43600	AT5G41360		AT5G52860	AT3G47960
AT1G22590	AT5G46840		AT4G25780	AT2G47060		AT3G18670	AT1G18890		AT4G00920	AT3G07720		AT2G29060	AT3G18440		AT5G25890	AT1G73380
AT3G55200	AT5G09960		AT1G57800	AT1G54210		AT3G47430	AT4G14990		AT2G47000	AT3G51070		AT2G03090	AT4G38910		AT2G33480	AT2G27790
AT1G12130	AT1G06770		AT2G45530	AT3G24040		AT2G32690	AT2G45950		AT2G32180	AT4G19140		AT4G23990	AT5G12930		AT3G17380	AT4G31060
AT5G11100	AT2G17440		AT5G06190	AT5G23570		AT1G69310	AT1G13640		AT5G20220	AT2G36300		AT3G52561	AT2G23980		AT1G60870	AT2G42640
AT3G53490	AT1G29170		AT5G08240	AT3G08800		AT2G15620	AT4G01870		AT2G01150	AT1G52870		AT1G60630	AT5G43950		AT2G43610	AT5G07290
AT1G24290	AT1G01100		AT4G37070	AT5G62580		AT5G39080	AT3G05500		AT3G45010	AT2G23780		AT4G34810	AT1G47710		AT1G07720	AT4G09760
AT3G49710	AT5G08390		AT3G57670	AT4G35760		AT3G16330	AT4G39730		AT2G43030	AT1G79460		AT1G48500	AT2G21500		AT5G10170	AT2G38185
AT5G17430	AT2G15320		AT4G15390	AT5G14550		AT1G62780	AT3G13440		AT1G49475	AT4G28790		AT5G67090	AT2G37200		AT4G12800	AT2G32900
AT1G47540	AT2G41420		AT5G56600	AT3G24070		AT2G18780	AT2G46260		AT3G05165	AT3G01990		AT1G27140	AT5G66070		AT2G21540	AT1G04030
AT3G03305	AT3G07525		AT1G19630	AT4G14900		AT4G12690	AT4G02540		AT2G18850	AT1G58440		AT1G44000	AT1G13810		AT1G62480	AT4G02360
AT5G18520	AT1G60550		AT4G36670	AT1G63800		AT3G48835	AT1G54920		AT5G65683	AT1G32380		AT1G68500	AT1G49170		AT4G02800	AT3G09760
AT1G70840	AT4G21530		AT4G22380	AT1G63930		AT3G60750	AT1G15230		AT4G18480	AT1G08820		AT1G58270	AT5G56160		AT4G38062	AT5G41620
AT5G22020	AT2G45540		AT1G30960	AT5G49555		AT5G47900	AT4G21430		AT3G55005	AT1G13180		AT3G61820	AT4G27410		AT5G48900	AT1G11300
AT2G02070	AT2G34250		AT4G25020	AT5G13690		AT5G62900	AT4G18380		AT1G73500	AT1G19650		AT2G14820	AT3G48890		AT2G20875	AT3G22880
AT5G45860	AT3G09500		AT4G39500	AT1G69280		AT4G13920	AT1G52760		AT1G32190	AT1G49160		AT1G73620	AT1G74450		AT1G22810	AT5G40850
AT2G35340	AT3G59350		AT3G48185	AT5G52430		AT4G15390	AT2G07739		AT4G39720	AT3G22370		AT4G21780	AT5G55960		AT3G02240	AT3G21360
AT1G44100	AT1G10850		AT4G04890	AT1G20380		AT5G26742	AT3G52240		AT1G62780	AT2G33793		AT4G13660	AT2G37470		AT2G31560	AT1G56000
AT4G29230	AT2G18950		AT1G45145	AT3G13790		AT2G29260	AT4G33980		AT5G05160	AT5G07250		AT1G74880	AT4G00200		AT1G06620	AT3G17670
AT1G15870	AT1G67800		AT4G37490	AT5G45020		AT3G11120	AT5G67480		AT2G04050	AT5G19200		AT4G28190	AT5G44670		AT1G09240	AT4G09830
AT3G48420	AT1G61580		AT3G27960	AT4G37380		AT1G78080	AT1G14670		AT4G21326	AT2G06530		AT4G34800	AT3G10130		AT3G48090	AT4G00030
AT4G31550	AT5G66510		AT4G23250	AT1G29970		AT5G20635	AT5G41990		AT1G02390	AT3G43700		AT3G04070	AT5G66310		AT2G04500	AT3G02680
AT5G24570	AT5G17040		AT4G15760	AT2G36740		AT4G21326	AT5G09870		AT2G35340	AT5G48370		AT2G22990	AT1G09070		AT1G57590	AT3G28150
AT1G15190	AT3G52590		AT1G33110	AT2G42950		AT2G39890	AT2G38740		AT2G03090	AT5G26600		AT3G45010	AT3G44190		AT4G35350	AT4G19880
AT1G01600	AT3G51430		AT2G02840	AT2G05310		AT1G08090	AT3G46666		AT5G06190	AT4G27880		AT1G26560	AT5G51570		AT1G29920	AT5G63690
AT3G61040	AT5G03240		AT5G30500	AT1G42970		AT1G33110	AT5G11840		AT3G29380	AT4G26510		AT3G50770	AT1G17080		AT2G04680	AT3G61420
AT3G44820	AT1G27310		AT5G64816	AT1G24530		AT1G28815	AT3G14410		AT1G28650	AT3G07950		AT3G56060	AT1G20140		AT5G16030	AT5G03140
AT1G54350	AT2G47470		AT3G06470	AT1G11330		AT5G06270	AT1G47380		AT1G74660	AT5G47880		AT5G06800	AT2G42750		AT2G43480	AT3G52260
AT5G46460	AT5G22750		AT1G31280	AT5G15490		AT4G34810	AT2G40715		AT5G35732	AT4G03030		AT5G18860	AT3G61530		AT1G43910	AT4G30370
AT3G49160	AT2G36160		AT3G11600	AT3G48425		AT1G78000	AT5G23380		AT1G33800	AT5G41990		AT5G45280	AT4G31140		AT3G10910	AT3G51510
AT1G22940	AT5G37780		AT4G24050	AT1G10000		AT5G66430	AT2G30270		AT1G12980	AT5G18120		AT5G48560	AT1G34370		AT2G44450	AT5G50100
AT2G23640	AT2G27860		AT5G24240	AT5G21020		AT5G25130	AT5G38460		AT1G15260	AT1G25682		AT1G60060	AT3G10200		AT3G11520	AT1G01770
AT2G40460	AT4G34180		AT2G34500	AT4G37260		AT1G48960	AT1G31470		AT4G21280	AT5G46250		AT2G22770	ATMG00090		AT3G03130	AT2G33580
AT3G58830	AT4G23460		AT2G24945	AT5G18120		AT2G26500	AT1G50940		AT5G08260	AT5G49720		AT1G66280	AT2G32930		AT4G18970	AT5G20120
AT3G20480	AT4G38640		AT3G63370	AT5G64590		AT5G49020	AT4G34640		AT4G22960	AT1G68120		AT3G21710	AT3G01850		AT4G39970	AT5G08500
AT1G04290	AT1G45110		AT3G48270	AT1G20260		AT2G27990	AT3G02750		AT1G31800	AT3G14172		AT1G62440	AT2G12550		AT1G29080	AT4G30350
AT2G43235	AT2G43710		AT5G37360	AT2G30550		AT3G48580	AT4G23430		AT2G29490	AT2G43980		AT4G12880	AT2G45380		AT3G58070	AT2G20920
AT5G63770	AT2G39280		AT2G40610	AT1G13990		AT5G05990	AT2G20770		AT1G69580	AT2G45470		AT5G43060	AT4G00040		AT3G29370	AT4G29860
AT4G39530	AT5G35530		AT4G05390	AT3G12970		AT5G22440	AT1G01830		AT3G20420	AT4G35780		AT4G22758	AT4G18890		AT3G49220	AT2G46270
AT4G08210	AT1G64561		AT5G08260	AT1G71090		AT3G52920	AT5G64130		AT5G26270	AT2G20630		AT5G23730	AT3G14330		AT5G55730	AT2G34730
AT4G21750	AT3G52680		AT5G28500	AT3G26980		AT3G22104	AT3G45770		AT3G30180	AT2G41710		AT1G33750	AT2G15320		AT5G38410	AT4G14385
AT5G51260	AT3G62470		AT3G55700	AT3G11030		AT2G25330	AT2G01480		AT1G78410	AT3G14090		AT2G14100	AT2G19810		AT1G52140	AT1G75300
AT5G36220	AT3G13882		AT1G68250	AT4G00360		AT2G41560	AT5G18780		AT1G51080	AT1G49740		AT1G23040	AT2G18250		AT4G37160	AT2G37410
AT1G49630	AT1G24280		AT1G67920	AT5G14390		AT4G25420	AT1G54320		AT3G21670	AT5G50460		AT5G02120	AT5G64990		AT3G20940	AT3G19240
AT3G57680	AT5G54750		AT1G63210	AT3G17920		AT3G05165	AT2G44260		AT1G07320	AT5G40760		AT5G20110	AT4G18570		AT3G23430	AT5G43680
AT3G12370	AT3G49550		AT3G24560	AT2G33550		AT1G24290	AT3G02580		AT3G48131	AT3G27580		AT3G08770	AT3G48660		AT5G45650	AT1G01730
AT5G52850	AT2G21770		AT5G23910	AT5G19030		AT5G60670	AT5G50900		AT1G12020	AT1G78790		AT5G25830	AT2G13660		AT1G10400	AT1G75770
AT2G34700	AT2G37470		AT2G45210	AT1G21780		AT5G43420	AT1G76590		AT1G69760	AT5G59290		AT5G22810	AT3G24340		AT3G05390	AT1G06630
AT3G28760	AT5G51040		AT2G31440	AT2G03450		AT2G15090	AT3G19100		AT5G47110	AT1G08460		AT3G17730	AT1G15230		AT5G26270	AT1G31480
AT1G72570	AT3G57450		AT1G80010	AT5G24950		AT2G38210	AT5G16210		AT3G15720	AT5G17190		AT2G35950	AT4G01550		AT4G01750	AT1G52500
AT5G39785	AT1G49560		AT1G78170	AT2G43710		AT5G16790	AT4G17550		AT5G21222	AT3G04720		AT4G33145	AT3G19210		AT1G63100	AT2G46200
AT2G32450	AT3G27340		AT5G26340	AT1G69530		AT4G19006	AT3G19280		AT1G66180	AT4G31290		AT4G23590	AT5G47580		AT1G26730	AT1G22880
AT3G05640	AT5G58575		AT4G34290	AT2G14050		AT5G56860	AT1G19400		AT1G28400	AT1G16240		AT4G04605	AT1G55110		AT1G17190	AT5G41700
AT4G11370	AT5G56650		AT3G16560	AT2G40120		AT5G03320	AT1G07890		AT1G59540	AT1G64300		AT1G68390	AT2G17520		AT5G22390	AT3G04360
AT5G43770	AT3G12290		AT5G17630	AT1G25420		AT1G54350	AT3G22950		AT3G20820	AT3G45770		AT3G10720	AT2G34315		AT3G21730	AT1G12970
AT4G04890	AT4G34730		AT3G50940	AT5G42810		AT2G28510	AT5G07740		AT5G04310	AT4G29070		AT2G23600	AT5G61390		AT1G28670	AT3G55520
AT3G07800	AT1G12244		AT1G74710	AT5G08780		AT3G47650	AT1G14230		AT2G03830	AT5G25220		AT1G27030	AT5G07440		AT1G28130	AT1G27290
AT4G25300	AT4G16720		AT1G16300	AT4G37300		AT1G52560	AT3G23610		AT2G30130	AT4G22250		AT3G51410	AT5G49300		AT3G09270	AT5G02320
AT5G57240	AT3G04680		AT1G77122	AT5G46290		AT5G03700	AT3G15690		AT5G67200	AT1G64650		AT1G28670	AT4G38640		AT5G37800	AT3G16310
AT4G24290	AT4G32470		AT1G22940	AT1G72645		AT4G33170	AT1G74920		AT2G39420	AT2G41340		AT5G06610	AT1G04030		AT4G38770	AT1G32920
AT4G23500	AT2G29020		AT1G54350	AT1G02050		AT2G35260	AT3G60630		AT2G24630	AT1G54920		AT5G56580	AT1G12060		AT5G51490	AT1G79880
AT5G54070	AT5G63760		AT4G21750	AT5G49500		AT1G26770	AT3G05710		AT5G12360	AT1G02380		AT2G44940	AT4G01930		AT3G43430	AT3G52240
AT5G35580	AT5G49440		AT2G28890	AT3G07140		AT4G30470	AT1G09490		AT5G53750	AT1G51200		AT3G63360	AT5G51170		AT1G14350	AT1G28380
AT1G73010	AT4G08280		AT5G36220	AT2G35820		AT2G24945	AT5G53430		AT4G35160	AT5G02460		AT5G22940	AT2G41440		AT4G17460	AT5G02380
AT1G66770	AT4G18070		AT4G35685	AT5G19025		AT4G25200	AT5G64500		AT5G61130	AT3G08550		AT1G11670	AT4G30870		AT1G61820	AT1G61970
AT5G49450	AT5G09640		AT3G59980	AT3G60370		AT5G25620	AT2G23380		AT2G40570	AT1G51060		AT3G55005	AT3G54160		AT1G30380	AT1G78550
AT2G40890	AT3G23490		AT3G47420	AT1G19660		AT4G24050	AT4G39100		AT1G61800	AT1G19130		AT2G32660	AT5G11460		AT2G32160	AT5G58787
AT4G22105	AT3G02700		AT1G49350	AT5G60850		AT2G33990	AT2G42230		AT4G34810	AT5G17780		AT4G39510	AT1G52920		AT1G16630	AT3G51750
AT3G28200	AT1G75340		AT3G55605	AT5G56370		AT3G56340	AT3G15780		AT5G23780	AT5G47730		AT4G13710	AT1G20650		AT1G32170	AT1G27170
AT3G06710	AT4G23760		AT5G12360	AT2G37920		AT4G13180	AT4G25280		AT5G25010	AT4G36945		AT2G03500	AT1G68340		AT4G31320	AT1G07230
AT3G26330	AT2G29390		AT3G56290	AT2G34300		AT3G27520	AT1G60930		AT2G37460	AT5G67490		AT1G29195	AT1G11050		AT4G00080	AT3G11930
AT2G02120	AT3G25580		AT5G22280	AT3G12560		AT2G21350	AT5G55120		AT4G32605	AT3G28940		AT2G22800	AT2G34650		AT3G58720	AT1G55080
AT1G52855	AT3G04840		AT1G08465	AT5G37440		AT4G22380	AT5G13690		AT3G04060	AT5G66040		AT1G47840	AT2G35550		AT4G36880	AT4G36210
AT1G01725	AT5G19510		AT4G32605	AT1G55590		AT4G35770	AT1G51360		AT1G24290	AT3G55770		AT4G21870	AT5G47720		AT4G04745	AT1G78050
AT1G17340	AT1G19180		AT5G66658	AT5G18100		AT4G04350	AT1G73120		AT1G69570	AT3G26744		AT1G32170	AT4G35240		AT3G05890	AT2G37970
AT3G49350	AT4G01550		AT4G34340	AT5G53340		AT3G30350	AT1G05170		AT2G24310	AT2G41830		AT3G13404	AT1G13990		AT3G02850	AT5G65205
AT1G05140	AT5G27430		AT2G44310	AT5G11740		AT3G16100	AT1G71710		AT3G51420	AT5G49300		AT1G25530	AT2G24860		AT1G04250	AT3G53280
AT2G44080	AT4G19540		AT1G74520	AT1G01690		AT3G28200	AT1G31780		AT5G45920	AT1G54830		AT1G55370	AT4G37550		AT2G35370	AT3G46666
AT5G49690	AT1G29418		AT3G53960	AT1G54920		AT5G11420	AT1G79890		AT1G68640	AT2G20930		AT5G55020	AT1G28260		AT5G66260	AT5G66180
AT5G05710	AT1G55915		AT5G03320	AT2G24765		AT3G18800	AT5G04930		AT2G17820	AT3G50210		AT1G11740	AT5G65200		AT2G23010	AT2G20230
AT2G40720	AT2G20110		AT4G14716	AT2G42975		AT2G31440	AT3G27340		AT4G13100	AT3G62690		AT5G11412	AT3G44730		AT1G02620	AT2G31955
AT1G61470	AT1G64230		AT4G03100	AT3G59420		AT2G33500	AT1G12360		AT1G70940	AT5G60870		AT1G64390	AT4G21620		AT2G04160	AT3G03341
AT3G05685	AT4G35830		AT1G66600	AT1G03270		AT4G14465	AT4G14965		AT1G60660	AT4G05390		AT4G10560	AT4G16250		AT3G61470	AT2G30140
AT1G36060	AT1G20696		AT5G48980	AT3G46320		AT1G76080	AT1G13630		AT4G08150	AT4G25230		AT5G49630	AT1G75760		AT1G15550	AT3G50060
AT1G23935	AT3G55600		AT2G39415	AT3G20670		AT3G20840	AT4G27310		AT3G06470	AT3G52105		AT1G69530	AT4G01280		AT4G11610	AT4G35420
AT2G27380	AT5G58740		AT5G64490	AT4G22850		AT2G34510	AT1G71865		AT3G20840	AT4G13350		AT3G24560	AT4G27310		AT1G33170	AT1G23890
AT1G22640	AT5G65310		AT1G68130	AT3G16200		AT5G36220	AT1G67060		AT4G24580	AT5G61210		AT1G06620	AT2G35350		AT1G66400	AT4G01930
AT2G38490	AT5G18410		AT4G16447	AT1G27370		AT5G25350	AT5G55230		AT1G54120	AT2G06925		AT5G20935	AT5G06370		AT4G30290	AT5G62820
AT4G13830	AT5G01810		AT5G09970	AT2G47600		AT4G31070	AT4G24240		AT1G44575	AT1G03210		AT1G70700	AT1G71530		AT1G28470	AT1G07200
AT1G61380	AT1G06000		AT3G13380	AT3G04890		AT4G37540	AT5G03030		AT4G38590	AT3G27310		AT3G55910	AT5G55850		AT3G58850	AT2G22660
AT5G17490	AT4G16060		AT2G44690	AT1G61890		AT1G49350	AT1G61240		AT1G78190	AT1G22280		AT3G16370	AT5G17380		AT1G78860	AT1G78930
AT4G21500	AT5G45550		AT2G40890	AT1G15350		AT3G03060	AT3G49160		AT3G47560	ATMG00090		AT5G35732	AT5G10610		AT3G25670	AT5G01160
AT4G26050	AT1G67430		AT1G11380	AT5G43330		AT1G80470	AT1G77350		AT3G18280	AT3G12520		AT5G20250	AT1G74360		AT5G01050	AT3G02690
AT4G39720	AT1G13330		AT1G66060	AT1G01500		AT4G19100	AT4G32020		AT1G17345	AT5G09620		AT5G18660	AT3G06455		AT5G03120	AT3G48600
AT3G49142	AT1G31760		AT1G69940	AT3G63240		AT3G14600	AT3G60260		AT4G15550	AT2G03890		AT3G48131	AT4G24690		AT3G01513	AT5G66600
AT5G55135	AT2G16280		AT1G15250	AT1G06570		AT5G15010	AT1G80860		AT5G02190	AT4G27780		AT2G26040	AT5G21140		AT1G27030	AT5G18770
AT5G04500	AT2G07722		AT1G04350	AT1G56220		AT3G24220	AT3G61160		AT4G13572	AT1G76990		AT5G67080	AT5G05400		AT2G04025	AT1G03905
AT3G46600	AT5G13400		AT1G67560	AT3G02750		AT1G78020	AT1G26640		AT3G09680	AT3G14060		AT3G47420	AT3G12860		AT5G43380	AT3G48990
AT1G76080	AT1G09210		AT1G71200	AT1G02380		AT4G34950	AT5G28540		AT1G01300	AT3G24800		AT1G23340	AT5G11310		AT2G25810	AT3G13350
AT5G59450	AT4G09000		AT3G29280	AT1G72200		AT1G29465	AT5G65880		AT3G06120	AT3G52240		AT5G12940	AT3G50850		AT3G44990	AT3G25740
AT5G62350	AT2G44150		AT2G38940	AT5G63200		AT1G11670	AT1G79440		AT5G18290	AT5G26980		AT2G28510	AT1G17090		AT1G12740	AT5G20520
AT2G45360	AT3G58020		AT3G55010	AT1G50440		AT2G23910	AT3G62770		AT3G09160	AT5G03380		AT2G40470	AT5G65660		AT2G32560	AT1G27300
AT3G02330	AT4G32530		AT3G24220	AT1G80830		AT1G78410	AT4G23460		AT5G04470	AT2G31360		AT1G60010	AT4G35580		AT1G22440	AT2G25950
AT2G02400	AT3G09000		AT5G39050	AT5G44450		AT1G15380	AT3G53000		AT1G29160	AT1G67650		AT4G02290	AT3G62880		AT1G68840	AT1G53490
AT1G77260	AT5G66200		AT2G45460	AT1G63110		AT4G11640	AT4G23630		AT1G22940	AT2G30410		AT5G45670	AT1G68550		AT1G08160	AT3G54380
AT4G37320	AT2G03430		AT3G13850	AT1G16560		AT1G32440	AT3G61650		AT2G33880	AT3G13780		AT3G18670	AT1G19340		AT1G26560	AT5G21170
AT2G31880	AT1G72645		AT4G02820	AT5G24600		AT5G17090	AT3G24840		AT4G33110	AT3G08680		AT3G54400	AT1G77410		AT1G19710	AT2G42290
AT5G63790	AT1G74970		AT2G09990	AT5G57610		AT1G51340	AT2G12400		AT4G25050	AT5G10840		AT1G26770	AT2G23348		AT1G06080	AT4G03340
AT3G54000	AT2G31865		AT2G19320	AT3G27340		AT3G04660	AT2G47470		AT5G55710	AT3G21400		AT1G68590	AT2G21130		AT1G62440	AT4G30390
AT2G01510	AT1G76020		AT1G75945	AT4G21350		AT3G45780	AT3G10760		AT5G26000	AT1G54320		AT2G30520	AT3G09760		AT4G05180	AT1G80060
AT3G12940	AT5G65530		AT1G77760	AT1G62050		AT4G17500	AT1G49580		AT5G60200	AT5G08380		AT1G64970	AT1G02690		AT3G52370	AT2G01090
AT5G57260	AT4G08520		AT3G17609	AT4G14420		AT4G28800	AT5G18550		AT2G02980	AT4G31750		AT2G43340	AT5G37750		AT2G40470	AT1G29400
AT3G17170	AT5G52450		AT3G49170	AT4G17890		AT1G68130	AT5G65640		AT5G30500	AT5G65430		AT3G16460	AT1G78380		AT4G23800	AT2G28910
AT3G63370	AT3G53440		AT2G36780	AT1G54385		AT1G14370	AT3G47630		AT1G17060	AT1G34350		AT2G05520	AT5G54940		AT2G35260	AT1G09940
AT5G05350	AT1G14710		AT5G03670	AT4G09640		AT1G32190	AT3G55770		AT4G16162	AT4G14270		AT2G37670	AT2G44410		AT1G09880	AT3G07565
AT5G42690	AT1G06680		AT2G38800	AT3G15980		AT1G28680	AT4G24220		AT4G12880	AT1G17780		AT1G68825	AT4G15563		AT2G30150	AT1G01810
AT5G18220	AT3G50685		AT5G14110	AT4G32020		AT1G15670	AT3G12980		AT4G15390	AT4G23890		AT3G13750	AT2G21770		AT4G11320	AT3G17000
AT5G10720	AT3G55420		AT5G06400	AT1G51640		AT5G23230	AT3G10200		AT1G15210	AT3G59660		AT4G08150	AT1G16540		AT5G03170	AT2G19240
AT5G13290	AT5G54500		AT5G24530	AT5G08790		AT2G40220	AT3G05320		AT1G15290	AT4G27310		AT5G08070	AT1G19490		AT2G34010	AT1G05690
AT2G13600	AT5G07440		AT3G03060	AT5G09230		AT5G07480	AT3G27290		AT5G03350	AT5G54540		AT4G35030	AT5G10070		AT5G49960	AT5G48670
AT5G09970	AT3G05290		AT2G34660	AT1G79070		AT2G25790	AT3G11950		AT5G26200	AT5G55810		AT3G09162	AT3G56250		AT4G26470	AT1G06200
AT5G38565	AT4G33280		AT5G15510	AT2G41905		AT4G26970	AT1G29630		AT2G47450	AT1G79670		AT2G27690	AT3G28850		AT2G23000	AT3G18490
AT1G15330	AT1G01060		AT4G35900	AT3G22490		AT1G03495	AT5G47390		AT2G32440	AT1G09995		AT2G22170	AT5G45250		AT1G78820	AT1G55000
AT1G53600	AT5G44450		AT1G70630	AT5G65890		AT2G32180	AT1G69280		AT2G02850	AT3G55530		AT3G19850	AT4G16690		AT5G03870	AT5G48780
AT2G04040	AT1G01080		AT1G16690	AT1G71500		AT1G08580	AT3G54940		AT3G59700	AT4G26270		AT5G01040	AT3G22260		AT2G39830	AT3G61060
AT5G08305	AT2G21380		AT1G32440	AT2G29970		AT1G70000	AT3G25870		AT4G12980	AT5G52550		AT1G74730	AT4G21800		AT2G22200	AT3G05500
AT3G20060	AT5G52960		AT3G04850	ATCG00670		AT3G05140	AT1G34340		AT2G41260	AT5G45340		AT3G44260	AT4G38740		AT5G62920	AT3G18830
AT1G22370	AT1G14210		AT5G12470	AT2G46030		AT5G05640	AT4G24990		AT5G13410	AT3G18620		AT2G24610	AT4G33910		AT1G61840	AT5G08535
AT1G17147	AT1G76990		AT3G20060	AT4G32460		AT3G24542	AT5G50770		AT3G01660	AT5G01500		AT1G64060	AT1G54100		AT4G22570	AT2G43500
AT3G24560	AT3G16310		AT4G19380	AT1G06040		AT3G04120	AT2G02170		AT5G66270	AT1G74800		AT4G34250	AT3G16990		AT5G07800	AT5G14620
AT5G01210	AT4G38160		AT3G58710	AT3G62690		AT5G49630	AT1G16560		AT4G39510	AT1G01610		AT4G12970	AT1G33590		AT5G44110	AT1G66730
AT4G36670	AT4G39050		AT1G16220	AT5G45275		AT4G35270	AT4G38090		AT1G54350	AT1G01230		AT2G46990	AT1G57990		AT1G77270	AT4G12340
AT5G03320	AT2G37270		AT1G13080	AT1G12280		AT5G23910	AT1G76065		AT1G66350	AT1G05060		AT4G34138	AT5G59590		AT2G30010	AT1G07902
AT1G27030	AT1G08460		AT5G66270	AT5G44670		AT5G18180	AT1G65000		AT3G28040	AT3G47550		AT2G28080	ATMG00060		AT1G08380	AT3G51370
AT1G56570	AT4G25640		AT1G76520	AT5G01710		AT1G12780	AT4G34220		AT1G42550	AT3G48660		AT1G62580	AT2G39300		AT1G76310	AT3G12620
AT4G36530	AT5G64350		AT4G18340	AT1G66160		AT1G21326	AT4G14960		AT4G34760	AT2G40860		AT1G12570	AT5G59800		AT5G58900	AT2G21240
AT3G55220	AT3G05590		AT5G46460	AT5G57410		AT3G03660	AT5G16370		AT5G12050	AT2G20850		AT5G55340	AT2G42450		AT5G49330	AT1G36070
AT5G46510	AT1G15960		AT2G26310	AT5G54855		AT1G05000	AT5G48930		AT1G03495	AT2G44440		AT5G05160	AT3G48600		AT2G16890	AT4G16150
AT4G37790	AT3G56210		AT5G06330	AT3G03630		AT3G23390	AT5G48540		AT3G15900	AT1G73480		AT5G62680	AT2G05630		AT4G14130	AT1G02305
AT2G24040	AT5G51840		AT5G64230	AT1G23770		AT4G37490	AT2G37035		AT3G53480	AT2G43370		AT1G78670	AT3G45900		AT3G16100	AT4G09160
AT5G63100	AT1G21350		AT1G14600	AT5G64430		AT4G15810	AT3G60690		AT1G17650	AT2G01021		AT1G02450	AT1G78420		AT3G04070	AT5G42570
AT5G08330	AT5G42900		AT1G24290	AT3G63380		AT3G13150	AT4G37560		AT1G09812	AT1G07120		AT1G80330	AT2G20110		AT2G32530	AT3G06050
AT5G64380	AT2G29310		AT1G03940	AT3G52390		AT3G58590	AT2G01021		AT5G11420	AT3G48780		AT3G61890	AT5G54070		AT1G73370	AT4G07825
AT1G04350	AT1G70520		AT4G00220	AT5G16200		AT5G07860	AT1G52080		AT2G43235	AT3G15610		AT5G60060	AT4G01250		AT3G51930	AT1G15430
AT5G44060	AT1G69850		AT1G29465	AT4G38810		AT4G08210	AT5G49215		AT2G39410	AT1G79990		AT1G32690	AT1G19140		AT2G20570	AT3G14750
AT1G11270	AT3G27180		AT5G22890	AT1G63010		AT4G24670	AT5G60370		AT3G58590	AT3G19260		AT5G19100	AT5G04750		AT3G09520	AT5G64680
AT3G28910	AT1G27370		AT1G72660	AT3G25040		AT3G57160	AT3G11100		AT2G03500	AT5G14390		AT5G66985	AT5G65880		AT1G55670	AT1G61065
AT1G64355	AT1G31860		AT5G46510	ATMG00665		AT5G06811	AT1G10720		AT2G34680	AT4G05520		AT1G20010	AT1G49620		AT4G28040	AT2G37840
AT4G34290	AT1G18080		AT1G66250	AT3G29360		AT1G51080	AT1G06430		AT3G28760	AT1G76730		AT2G40150	AT5G15850		AT1G06660	AT1G07440
AT4G14170	AT5G56670		AT3G57770	AT2G48070		AT1G15840	AT5G54290		AT3G56910	AT1G74950		AT3G60180	AT1G01730		AT3G47400	AT3G50700
AT1G52640	AT4G21430		AT3G51630	AT5G02060		AT3G23175	AT4G27230		AT2G45400	AT4G32530		AT5G25490	AT2G15400		AT3G26550	AT2G22450
AT3G15280	AT3G04770		AT2G46980	AT5G01930		AT5G47170	AT1G05400		AT1G79410	AT5G17290		AT1G69760	AT1G54960		AT2G01950	AT1G63120
AT5G62370	AT2G40840		AT5G19460	AT1G15190		AT2G41040	AT3G26115		AT4G34190	AT3G15210		AT2G27920	AT1G21000		AT1G74660	AT5G07610
AT3G14730	AT3G23260		AT1G74260	AT3G17830		AT3G48140	AT3G11290		AT4G01790	AT2G36305		AT1G80080	AT4G31000		AT1G61800	AT5G19830
AT1G11440	AT2G18390		AT5G54100	AT5G57565		AT4G10490	AT4G31270		AT1G77122	AT1G55535		AT1G43800	AT1G62810		AT1G65390	AT1G60940
AT5G42350	AT1G52760		AT5G57710	AT1G53320		AT3G12530	AT1G17080		AT1G55200	AT3G02880		AT3G25290	AT2G01080		AT3G23175	AT1G65970
AT1G58070	AT5G46450		AT3G18295	AT4G30940		AT4G01720	AT2G03690		AT2G37080	AT2G36090		AT3G14362	AT3G11930		AT3G05330	AT1G76820
AT2G05632	AT3G16420		AT3G18870	AT2G07629		AT5G01940	AT1G73875		AT2G17710	AT3G05020		AT1G11915	AT5G53280		AT1G18370	AT3G17365
AT1G12220	AT5G27850		AT3G15840	AT5G52440		AT3G62270	AT1G22180		AT2G28510	AT1G17530		AT3G23470	AT4G27652		AT1G28570	AT1G50950
AT1G20640	AT2G34470		AT2G01130	AT3G15690		AT5G30500	AT1G04730		AT3G03710	AT4G25690		AT4G27860	AT3G07530		AT1G68390	AT4G33620
AT4G40030	AT1G49170		AT3G60160	AT5G02830		AT1G04280	AT1G01420		AT4G04350	AT2G46220		AT5G21482	AT1G05950		AT5G26230	AT2G29630
AT5G62220	AT5G64310		AT4G27640	AT4G19220		AT2G24560	AT4G12700		AT1G12780	AT5G41910		AT1G22330	AT3G06035		AT5G06850	AT5G25770
AT3G23020	AT5G45750		AT1G23935	AT5G03555		AT2G39920	AT1G21760		AT1G51405	AT5G23330		AT2G40970	AT1G28200		AT1G32540	AT5G41270
AT3G16620	AT1G09590		AT3G04580	AT1G74940		AT1G66250	AT1G07150		AT1G72730	AT5G65390		AT2G30860	AT5G13420		AT1G45010	AT1G33420
AT5G14110	AT4G36780		AT4G04350	AT4G14500		AT3G04800	AT5G10610		AT4G29920	AT2G01410		AT1G06520	AT3G54363		AT1G33800	AT5G54855
AT3G52155	AT1G08880		AT1G30400	AT2G36800		AT5G44160	AT5G06450		AT1G49430	AT5G24150		AT1G71880	AT2G28760		AT1G31710	AT5G53470
AT5G63970	AT2G42740		AT1G78510	AT1G33560		AT5G09970	AT1G63020		AT3G57670	AT2G37550		AT5G04310	AT2G41180		AT4G17800	AT1G73480
AT1G68930	AT5G54860		AT5G20220	AT5G40540		AT5G45920	ATMG01320		AT2G33480	AT1G04050		AT1G54010	AT1G08940		AT3G43600	AT1G65660
AT1G07985	AT3G21480		AT4G29230	AT4G18205		AT1G69870	AT1G80380		AT3G28200	AT5G58220		AT3G60870	AT3G49400		AT3G23470	AT4G25225
AT3G28660	AT1G79790		AT4G11410	AT2G41160		AT1G01320	AT5G22630		AT3G47980	AT2G34650		AT2G32560	AT3G57760		AT3G16250	AT4G03030
AT3G17460	AT2G27340		AT4G36150	AT5G67370		AT2G03090	AT4G30690		AT4G37030	AT3G09410		AT5G13180	AT2G39450		AT2G18450	AT2G42980
AT5G03090	AT5G10120		AT3G55200	AT4G04870		AT3G55010	AT5G57220		AT2G04160	AT1G21200		AT1G04250	AT5G10650		AT4G01450	AT2G06925
AT2G25340	AT3G58490		AT1G09000	AT3G60480		AT3G55200	AT3G55730		AT3G11460	AT1G22410		AT1G24625	AT3G12490		AT1G04680	AT3G11810
AT3G30180	AT3G19920		AT5G56860	AT1G77710		AT5G61030	AT1G69295		AT5G20250	AT2G45200		AT5G50150	AT5G24970		AT1G60060	AT2G15400
AT3G18295	AT5G65120		AT5G13410	AT3G61060		AT5G10020	AT1G09740		AT4G03050	AT4G14420		AT1G20340	AT2G02180		AT5G56720	AT5G65960
AT1G08610	AT2G29340		AT4G17180	AT1G71865		AT5G42830	AT5G54730		AT3G51340	AT2G44350		AT1G66060	AT1G22110		AT1G26920	AT3G45640
AT1G06650	AT2G36880		AT1G71140	AT5G15740		AT5G60030	AT4G31600		AT5G48360	AT5G02080		AT3G47750	AT1G35530		AT5G56870	AT5G19430
AT2G44310	AT4G07950		AT5G19750	AT1G74640		AT5G23900	AT4G21990		AT4G31070	AT5G47620		AT3G23410	AT2G42975		AT3G07990	AT1G48390
AT4G24090	AT5G39340		AT1G15940	AT4G10400		AT4G21400	AT1G70480		AT1G68560	AT1G18670		AT5G20220	AT3G14990		AT5G15600	AT3G50000
AT1G11050	AT4G31770		AT4G28330	AT4G01150		AT1G77122	AT3G50410		AT3G17840	AT4G23450		AT4G18340	AT1G03760		AT3G43270	AT2G47420
AT1G31280	AT2G25910		AT1G31835	AT2G07050		AT3G04850	AT4G27530		AT3G55200	AT3G12620		AT1G52910	AT1G18360		AT5G10980	AT5G47040
AT4G31440	AT3G07650		AT4G17870	AT1G70940		AT4G19960	AT1G72430		AT1G62750	AT4G35310		AT3G20898	AT5G11840		AT2G27010	AT2G16790
AT3G01990	AT5G66530		AT3G48835	AT3G53240		AT3G62940	AT4G26740		AT3G61890	AT5G02620		AT1G13710	AT3G18770		AT4G35620	AT4G17500
AT3G13600	AT1G14270		AT5G60030	AT4G18070		AT1G71015	AT2G16720		AT5G26742	AT5G07400		AT5G42630	AT1G76130		AT2G30520	AT3G12915
AT2G17972	AT5G39760		AT2G30130	AT1G34630		AT4G10380	AT1G50430		AT5G64816	AT3G53680		AT1G15210	AT1G77880		AT2G29995	AT5G16880
AT5G23920	AT5G61810		AT3G23020	AT4G13250		AT1G25310	AT1G04200		AT2G36790	AT3G28850		AT2G27000	AT2G42890		AT4G37450	AT4G39100
AT3G51895	AT2G20530		AT1G12110	AT3G13440		AT5G05600	AT2G41410		AT1G73590	AT1G12060		AT3G28650	AT5G44280		AT1G72490	AT3G06170
AT4G29720	AT3G53610		AT2G43030	AT1G07870		AT4G17870	AT4G22820		AT2G39830	AT5G01530		AT4G26790	AT4G13250		AT4G10340	AT2G03280
AT1G19540	AT3G44190		AT2G26740	AT4G19080		AT1G76500	AT5G45250		AT5G43745	AT3G26115		AT5G04470	AT1G03770		AT4G32340	AT1G07820
AT3G11690	AT1G51160		AT4G21410	AT1G31650		AT5G28640	AT5G38200		AT4G03070	AT5G07470		AT1G62570	AT1G70340		AT4G00150	AT3G10250
AT1G22050	AT3G46030		AT5G16060	AT2G34190		AT1G80270	AT4G26860		AT3G16150	AT2G38695		AT5G57980	AT1G15740		AT4G30450	AT4G14720
AT1G77122	AT4G21510		AT1G31430	AT3G19920		AT1G68570	AT5G39730		AT3G56340	AT4G20460		AT2G38090	AT1G63440		AT3G10310	AT1G33270
AT3G12530	AT3G25540		AT4G26950	AT5G13770		AT1G31240	AT3G26744		AT3G24140	AT3G15240		AT4G10265	AT3G59640		AT1G73620	AT5G65400
AT2G26650	AT5G17920		AT2G40220	AT1G53390		AT3G61440	AT1G50790		AT5G62680	AT1G03970		AT3G58070	AT2G17900		AT1G48260	AT5G64280
AT5G20220	AT1G72020		AT1G12320	AT4G19390		AT1G42550	AT2G02860		AT2G29180	AT2G28430		AT5G09440	AT1G21760		AT4G12830	AT5G08430
AT5G19460	AT3G07080		AT5G05350	AT2G35600		AT1G34580	AT1G56090		AT5G66800	AT4G34630		AT3G49260	AT3G07500		AT3G17790	AT2G38000
AT5G18390	AT4G21770		AT2G24260	AT1G15970		AT5G13410	AT4G26455		AT1G06080	AT4G05060		AT4G33180	AT3G19240		AT1G44575	AT1G33110
AT1G28680	AT5G62140		AT1G27030	AT1G20490		AT3G11210	AT3G26950		AT1G15250	AT4G38430		AT4G39940	AT2G17120		AT4G04840	AT4G02890
AT5G40720	AT3G27820		AT3G12780	AT5G43660		AT1G69770	AT3G53750		AT3G09162	AT5G54810		AT2G30370	AT1G07870		AT3G48260	AT1G24210
AT5G39980	AT5G58730		AT5G51630	AT5G48540		AT3G26220	AT4G14100		AT4G24090	AT2G17980		AT1G14687	AT3G17710		AT4G34000	AT1G02680
AT4G31800	AT1G76670		AT5G63410	AT3G53440		AT1G65970	AT1G30825		AT4G40030	AT3G29075		AT1G04110	AT5G16980		AT3G57130	AT4G10920
AT1G29195	AT4G26100		AT1G17840	AT1G73875		AT4G38890	AT1G68340		AT5G44700	AT1G10700		AT5G15580	AT3G06420		AT5G62550	AT1G04920
AT4G31500	AT4G33940		AT1G74750	AT2G30170		AT4G12880	AT1G07250		AT1G72800	AT5G44340		AT5G58900	AT1G68120		AT5G67090	AT5G50360
AT5G12110	AT4G28210		AT3G17170	AT5G43500		AT1G27030	AT5G65440		AT5G12900	AT1G76590		AT1G69970	AT3G10010		AT1G02730	AT5G51130
AT5G59790	AT4G33910		AT2G37770	AT1G09210		AT3G59700	AT4G24160		AT1G05570	AT2G43540		AT4G36240	AT3G24180		AT5G19190	AT1G03495
AT5G54180	AT1G56280		AT3G55370	AT1G80780		AT1G44414	AT1G55320		AT3G62050	AT1G10410		AT1G80540	AT5G51830		AT5G02360	AT3G29090
AT3G03230	AT2G44640		AT2G26040	AT2G32970		AT1G74260	AT3G05990		AT1G11300	AT5G25540		AT5G26280	AT5G42370		AT4G21440	AT5G22690
AT2G46420	AT5G35970		AT1G09815	AT3G12290		AT5G03640	AT1G76060		AT3G06730	AT2G24420		AT4G23250	AT1G78130		AT3G04730	AT3G09350
AT2G02850	AT2G32080		AT2G35910	AT2G40170		AT4G24090	AT3G05250		AT3G24240	AT5G66060		AT2G21540	AT2G31955		AT3G54180	AT5G10860
AT3G04570	AT5G03555		AT3G16330	AT3G19590		AT5G46640	AT3G59760		AT5G55930	AT1G05870		AT5G26200	AT1G63240		AT1G21070	AT2G45460
AT2G31400	AT1G33055		AT5G05580	AT1G55920		AT5G50810	AT3G50650		AT2G19800	AT5G54500		AT3G16430	AT1G70840		AT1G22230	AT5G51370
AT5G04290	AT2G37330		AT5G05710	AT1G78550		AT5G22110	AT1G77090		AT5G57980	AT3G13060		AT2G39415	AT1G17620		AT5G26290	AT3G46600
AT1G63720	AT4G22270		AT3G52480	AT4G34490		AT1G60950	AT3G03900		AT1G31835	AT2G25980		AT4G03100	AT2G25140		AT1G69570	AT4G20930
AT3G49170	AT4G17390		AT3G03040	AT5G66380		AT4G36040	AT1G13570		AT4G25433	AT2G47630		AT1G30160	AT4G03820		AT3G14530	AT3G29330
AT1G12020	AT3G52090		AT3G57550	AT2G41990		AT3G43720	AT1G10410		AT2G41370	AT1G20460		AT5G43150	AT5G27220		AT1G10540	AT5G49290
AT1G55210	AT1G29890		AT4G37170	AT3G51860		AT2G40350	AT5G22400		AT2G26700	AT3G62220		AT4G12690	AT5G62200		AT5G18860	AT1G11540
AT1G64960	AT4G26510		AT2G33500	AT1G10760		AT2G37770	AT1G63880		AT4G14200	AT3G23260		AT3G04570	AT5G03030		AT1G79410	AT4G20170
AT1G54200	AT1G57620		AT1G09780	AT4G25910		AT3G52490	AT1G22930		AT3G22420	AT4G34450		AT3G54040	AT5G16720		AT1G72570	AT1G75860
AT2G34640	AT4G24480		AT4G23500	AT1G55265		AT3G02730	AT3G27580		AT2G20750	AT5G65360		AT3G50440	AT5G42010		AT2G22990	AT1G56130
AT5G01490	AT4G30190		AT1G60950	AT3G17670		AT1G08465	AT4G16957		AT2G27690	AT5G08790		AT1G18250	AT4G29070		AT5G54160	AT4G16146
AT2G24960	AT5G60190		AT5G56970	AT3G26900		AT1G50400	AT4G05010		AT5G10020	AT3G09740		AT1G20950	AT1G01900		AT1G25230	AT1G17080
AT1G73730	AT3G26980		AT2G31320	AT3G14940		AT1G22640	AT4G29140		AT1G47840	AT4G08980		AT1G68238	AT2G03810		AT1G72670	AT3G05510
AT5G43780	AT2G47400		AT4G30080	AT5G04250		AT1G73090	AT5G38780		AT4G26140	AT3G01590		AT5G50290	AT1G14590		AT3G08940	AT4G34540
AT4G09840	AT3G49680		AT2G16880	AT1G22830		AT2G02120	AT1G01370		AT5G44190	AT1G70980		AT3G48140	AT3G11810		AT5G55020	AT1G71710
AT1G74600	AT3G17280		AT3G24503	AT4G00300		AT5G03670	AT2G19710		AT2G21050	AT5G57860		AT5G03150	AT2G21620		AT5G04230	AT3G05220
AT2G46870	AT4G14615		AT5G19520	AT4G36700		AT5G13230	AT3G26020		AT1G78060	AT1G05520		AT1G60660	AT3G02610		AT4G22810	AT3G13810
AT4G39890	AT2G23300		AT1G60770	AT1G04730		AT3G22420	AT1G60610		AT1G74520	AT5G11720		AT4G31330	AT5G17780		AT1G29670	AT5G02030
AT2G05320	AT4G01700		AT3G25882	AT2G44640		AT5G66985	AT5G35410		AT1G64390	AT5G64130		AT2G01990	AT2G35600		AT4G38420	AT1G73920
AT3G50950	AT3G45730		AT1G42550	AT5G13220		AT2G09990	AT5G05140		AT2G47240	AT1G77460		AT1G26920	AT2G01180		AT2G04170	AT1G73740
AT5G09950	AT2G17720		AT2G38310	AT4G15260		AT2G37660	AT2G42400		AT2G36780	AT1G72860		AT1G62520	AT1G04830		AT5G25090	AT3G07360
AT4G10490	AT1G47570		AT3G03660	AT2G19620		AT1G71460	AT2G44770		AT5G17090	AT3G05120		AT3G45230	AT2G37240		AT5G26670	AT5G20940
AT4G02820	AT5G56740		AT4G24860	AT2G39570		AT3G45030	AT5G22220		AT4G21410	AT5G08290		AT2G27770	AT5G47710		AT2G27380	AT4G31115
AT5G50450	AT3G18940		AT1G63940	AT1G31350		AT1G32900	AT4G17650		AT1G27660	AT5G62770		AT2G41900	AT1G77090		AT4G23250	AT1G23870
AT5G28500	AT5G65940		AT5G09840	AT3G01640		AT2G24150	AT3G61570		AT5G67080	AT5G01075		AT2G37380	AT5G14120		AT1G10550	AT1G51520
AT4G28460	AT1G30490		AT3G49940	AT4G16060		AT5G12860	AT2G38530		AT1G22190	AT5G38340		AT1G48480	AT1G65970		AT2G46630	AT2G23090
AT1G72200	AT3G15730		AT1G69870	AT5G19830		AT5G65683	AT5G03500		AT5G53290	AT1G75370		AT3G17100	AT1G17530		AT1G06930	AT2G02760
AT2G16880	AT4G24150		AT4G39780	AT4G18680		AT3G26922	AT5G64520		AT1G63400	AT3G17000		AT3G29035	AT1G53470		AT2G15090	AT5G62190
AT1G77930	AT5G67330		AT5G15010	AT5G64260		AT4G20430	AT2G23320		AT1G08610	AT3G55730		AT5G02440	AT4G16765		AT1G66280	AT4G01000
AT1G55270	AT4G24240		AT1G41830	AT4G00380		AT5G39800	AT3G58630		AT1G34760	AT4G14990		AT4G10380	AT4G37250		AT4G36240	AT5G08380
AT1G66060	AT1G19600		AT2G05920	AT1G04050		AT1G68250	AT5G57410		AT1G14860	AT5G45110		AT4G11320	AT3G57390		AT2G26170	AT5G49015
AT4G18170	AT3G09390		AT5G55050	AT1G15230		AT4G28815	AT5G13800		AT2G46050	AT4G19880		AT1G57800	AT5G40880		AT5G49170	AT3G15340
AT1G32240	AT2G01180		AT3G09010	AT5G58740		AT5G12470	AT1G14010		AT4G31850	AT2G37150		AT4G04955	AT3G54390		AT1G52230	AT5G56150
AT1G61065	AT5G58560		AT2G27510	AT3G03220		AT1G55760	AT5G01660		AT4G11810	AT1G52720		AT1G64670	AT4G02340		AT4G22010	AT5G59830
AT5G60220	AT5G23330		AT3G52020	AT4G18230		AT3G59980	AT1G11100		AT2G31440	AT1G21760		AT5G09800	AT3G11020		AT2G22970	AT5G20320
AT4G29210	AT1G09570		AT1G05910	AT5G02180		AT4G25740	AT3G48425		AT2G32690	AT4G32290		AT5G48850	AT5G01730		AT1G48480	AT1G03090
AT1G72850	AT5G01660		AT1G34000	AT3G05750		AT1G63150	AT1G60730		AT3G57480	AT3G28950		AT3G10040	AT2G26360		AT3G10720	AT2G20250
AT5G13180	AT5G02450		AT5G50810	AT1G49900		AT3G11745	AT1G11350		AT1G48500	AT1G53090		AT1G41830	AT1G53560		AT5G14150	AT1G04880
AT1G08800	AT4G00850		AT3G14680	AT3G51560		AT2G36780	AT5G16480		AT3G57830	AT3G09660		AT4G14770	AT1G80400		AT4G39330	AT3G03490
AT1G12420	AT4G31930		AT4G08850	AT5G51080		AT1G05910	AT3G26810		AT4G19100	AT4G13250		AT3G50200	AT5G61460		AT3G19800	AT4G16520
AT2G26740	AT1G73940		AT3G62940	AT2G47710		AT1G79200	AT4G30660		AT5G25620	AT4G27230		AT3G53420	AT5G54960		AT5G04970	AT5G54290
AT4G38550	AT5G53360		AT5G40780	AT4G25580		AT4G35640	AT5G60270		AT4G33170	AT1G53710		AT2G18350	AT5G61530		AT1G16880	AT3G09030
AT5G25520	AT4G09040		AT5G52020	AT2G41710		AT3G13960	AT1G09995		AT1G11303	AT2G30990		AT1G43160	AT5G26865		AT1G69526	AT5G13800
AT3G47780	AT1G77410		AT4G26120	AT1G14690		AT5G64816	AT3G11170		AT4G13920	AT1G76690		AT1G55210	AT4G18010		AT3G14570	AT5G64430
AT2G43030	AT4G09760		AT1G50250	AT2G19800		AT5G55640	AT2G38400		AT5G67450	AT1G34370		AT1G49430	AT5G53740		AT1G63310	AT5G62940
AT4G32650	AT3G14000		AT5G49450	AT5G24630		AT1G01580	AT1G75310		AT3G24542	AT2G47670		AT5G64040	AT4G17440		AT5G51310	AT1G27840
AT2G17780	AT3G02550		AT4G27860	AT3G50850		AT2G26650	AT4G19185		AT4G34830	AT5G51710		AT5G05890	AT4G16540		AT5G35940	AT1G06760
AT2G01710	AT3G21790		AT5G19320	AT2G04540		AT3G30180	AT1G67300		AT2G32640	AT3G61540		AT2G40330	AT5G24130		AT5G22310	AT1G29970
AT5G09990	AT3G14290		AT5G20400	AT5G23420		AT1G03400	AT2G46110		AT1G60950	AT4G25610		AT1G65340	AT5G18780		AT1G19050	AT2G45170
AT2G32440	AT3G50960		AT1G15290	AT4G31800		AT5G48720	AT2G35690		AT5G54660	AT2G02970		AT1G18090	AT1G75730		AT4G18260	AT1G56090
AT3G43580	AT4G31700		AT2G14750	AT5G24270		AT4G15560	AT1G01880		AT1G14370	AT2G41740		AT5G59350	AT1G76970		AT3G54590	AT5G47020
AT4G27530	AT4G27900		AT5G39980	AT5G55820		AT5G56600	AT1G05620		AT4G36180	AT5G18550		AT4G26660	AT3G62190		AT3G50770	AT3G17770
AT4G17260	AT3G08730		AT4G26150	AT1G15160		AT2G04360	AT2G20960		AT5G26960	AT1G72830		AT5G54160	AT5G62130		AT2G19660	AT2G35140
AT4G22380	AT1G47420		AT5G43310	AT1G14870		AT1G57660	AT1G70140		AT5G57180	AT5G09890		AT1G66400	AT2G42270		AT2G31380	AT4G18890
AT5G51440	AT4G30690		AT2G04360	AT4G11350		AT1G11260	AT2G28940		AT5G05580	AT5G36100		AT4G24780	AT1G78050		AT4G32830	AT3G13782
AT1G49390	AT4G03400		AT5G63930	AT4G25360		AT2G27840	AT4G18470		AT2G20570	AT4G32295		AT1G52230	AT5G40540		AT4G37530	AT3G14690
AT2G03730	AT1G50480		AT4G23400	AT1G69800		AT3G57670	AT1G62820		AT3G12370	AT3G59640		AT1G28390	AT4G14840		AT4G08150	AT1G27720
AT3G07040	ATCG01020		AT3G50660	AT2G18390		AT1G21250	AT3G57880		AT3G14600	AT3G15400		AT4G28250	AT1G67300		AT4G26660	AT2G42450
AT1G79540	AT1G09960		AT1G17170	AT5G18810		AT1G14930	AT2G40340		AT1G06520	AT4G24690		AT3G16420	AT1G27720		AT1G65610	AT4G21350
AT2G38370	AT4G35520		AT2G34960	AT4G27560		AT4G17100	AT5G52580		AT5G05990	AT1G22370		AT1G28290	AT2G19240		AT1G74500	AT1G34180
AT4G27640	AT4G05090		AT1G22190	AT2G18680		AT1G30960	AT1G79670		AT4G29560	AT1G20696		AT3G43270	AT5G02130		AT5G13100	AT5G18100
AT3G15420	AT1G25420		AT1G34580	AT4G17740		AT3G26330	AT5G47730		AT3G16490	AT3G55830		AT5G58260	AT5G02380		AT1G21910	AT1G12060
AT5G47460	AT5G01820		AT1G61000	AT3G60450		AT5G21160	AT2G39805		AT3G63410	AT3G61580		AT2G26450	AT1G35190		AT5G17160	AT4G21610
AT3G08940	AT3G02680		AT4G11160	AT3G45640		AT4G39530	AT1G27210		AT5G07060	AT3G28920		AT5G05290	AT5G12170		AT1G45130	AT2G15695
AT4G20090	AT1G06040		AT5G45100	AT5G58720		AT5G13180	AT5G65280		AT4G21910	AT3G54510		AT3G54180	AT5G42300		AT3G56220	AT2G45620
AT5G44670	AT1G71750		AT2G46450	AT2G26210		AT1G66150	AT1G13900		AT4G11640	AT1G71865		AT1G06710	AT5G03200		AT5G49850	AT3G25890
AT1G76350	AT3G45770		AT1G62780	AT3G46630		AT5G39050	AT3G54160		AT1G70070	AT5G51040		AT2G35340	AT3G02620		AT3G21670	AT5G56140
AT1G65920	AT3G62600		AT3G15115	AT2G44260		AT2G01130	AT1G78570		AT4G25630	AT3G45730		AT1G25440	AT3G10190		AT3G50190	AT1G08890
AT3G21220	AT5G65650		AT2G24040	AT3G61260		AT2G19650	AT1G34630		AT5G67510	AT1G79890		AT2G46690	AT5G26770		AT1G74730	AT3G53720
AT2G29065	AT5G10110		AT5G45860	AT1G03106		AT3G42670	AT2G03060		AT1G29465	AT1G03410		AT2G45050	AT2G45135		AT5G48460	AT4G12040
AT3G09060	AT1G03220		AT1G49630	AT3G07510		AT3G12780	AT4G25230		AT5G01040	AT5G12310		AT3G08660	AT4G17550		AT4G15140	AT5G06420
AT1G31790	AT1G01510		AT4G14030	AT5G13190		AT3G15130	AT5G03540		AT3G15130	AT5G37750		AT1G54500	AT5G02030		AT2G40610	AT5G54520
AT5G07900	AT4G31351		AT5G39520	AT2G47220		AT1G22380	AT5G01980		AT1G15670	AT5G65207		AT4G04830	AT1G69410		AT4G17000	AT1G01820
AT1G09810	AT5G66470		AT1G48140	AT5G49710		AT2G47610	AT3G60150		AT3G06145	AT5G48480		AT4G27270	AT4G32650		AT4G30060	AT3G19990
AT3G13560	AT1G08590		AT5G21160	AT1G74170		AT3G15900	AT2G32900		AT4G21585	AT4G15470		AT1G75580	AT1G73740		AT5G02260	AT1G16540
AT4G11410	AT1G78610		AT1G68590	AT1G17090		AT3G56910	AT1G78690		AT5G37500	AT3G51160		AT3G49360	AT3G15780		AT1G20930	AT5G05750
AT5G20790	AT2G43370		AT1G55050	AT1G74390		AT5G67510	AT3G27610		AT5G56580	AT1G73920		AT1G05280	AT5G11330		AT5G65170	AT5G50170
AT1G08180	AT3G48560		AT1G64220	AT5G55550		AT4G39550	AT5G65609		AT2G44800	AT4G35790		AT2G34010	AT3G13420		AT5G50300	AT1G74370
AT1G36370	AT2G40800		AT5G02480	AT1G74790		AT3G62250	AT5G15537		AT4G22380	AT1G66590		AT4G09460	AT3G03490		AT5G45280	AT4G24630
AT3G57540	AT3G18410		AT2G47240	AT1G34340		AT5G63140	AT3G04080		AT4G26660	AT2G45210		AT1G70410	AT5G57035		AT1G43780	AT1G55280
AT4G32605	AT2G18020		AT3G58520	AT3G12550		AT2G43110	AT5G42050		AT1G73850	AT5G05140		AT2G34510	AT5G18170		AT1G54000	AT5G01445
AT3G50420	AT5G62410		AT1G11300	AT3G63030		AT2G45530	AT2G43490		AT5G63420	AT1G06515		AT1G57770	AT3G23260		AT2G18350	AT1G49180
AT3G29400	AT5G41520		AT4G14440	AT5G58220		AT2G02980	AT5G15070		AT2G43690	AT5G01730		AT4G39330	AT3G54720		AT1G68330	AT1G65730
AT4G31850	AT1G07830		AT1G48745	AT4G36945		AT1G61380	AT2G02410		AT1G78860	AT2G13610		AT5G47900	AT4G21534		AT1G15820	AT2G44750
AT3G23340	AT4G10610		AT5G20050	AT2G16700		AT1G67440	AT1G72175		AT1G78030	AT2G04690		AT1G58070	AT1G14170		AT5G13990	AT2G22570
AT1G55050	AT5G08260		AT2G28510	AT2G29340		AT3G06470	AT4G19170		AT4G16390	AT5G27450		AT1G05805	AT4G13110		AT1G44608	AT1G09280
AT1G03160	AT1G55320		AT1G02405	AT1G72860		AT1G57860	AT3G10820		AT3G44260	AT3G07525		AT1G80440	AT5G04850		AT1G20010	AT1G15885
AT5G04000	AT4G26940		AT4G11080	AT5G53360		AT5G46460	AT5G11650		AT1G04290	AT5G18100		AT1G53541	AT5G12840		AT1G55210	AT4G33280
AT5G64660	AT4G15890		AT1G59660	AT5G47520		AT5G44730	AT1G10660		AT1G75335	AT2G01470		AT1G16880	AT5G16450		AT5G25610	AT1G52920
AT3G66652	AT2G25570		AT5G35580	AT5G25170		AT3G14570	AT2G05590		AT3G46990	AT1G49390		AT4G17905	AT4G03340		AT3G12710	AT3G01170
AT4G18600	AT1G24050		AT3G05200	AT3G03160		AT1G64580	AT5G57790		AT3G28740	AT1G47870		AT5G16350	AT5G21150		AT1G07620	AT2G36370
AT1G71460	AT4G22280		AT3G54020	AT1G23390		AT1G27400	AT3G25580		AT3G49260	AT3G53400		AT3G16450	AT5G63790		AT1G64670	AT4G22260
AT1G67500	AT4G26650		AT1G73490	AT3G59350		AT1G74520	AT1G43580		AT2G33330	AT3G27350		AT4G01720	AT1G23390		AT1G04220	AT5G57123
AT2G14750	AT1G05870		AT3G04800	AT1G78895		AT5G13510	AT1G50640		AT1G76405	AT3G05710		AT5G45580	AT1G72175		AT2G06850	AT1G80780
AT5G11870	AT1G33140		AT4G33070	AT5G15390		AT1G76520	AT5G54960		AT5G39090	AT3G53440		AT4G00895	AT1G62710		AT4G37445	AT1G32870
AT4G18350	AT1G04990		AT1G22910	AT5G56550		AT4G12300	AT4G25870		AT5G18570	AT2G03680		AT4G23500	AT2G24420		AT3G44450	AT2G22470
AT4G16146	AT4G34200		AT3G26480	AT4G25080		AT2G38230	AT3G07570		AT5G63820	AT3G63260		AT2G39830	AT1G76620		AT4G40010	AT5G18210
AT1G11700	AT4G38495		AT4G32670	AT3G17950		AT2G20570	AT5G18100		AT1G77200	AT5G32440		AT1G75500	AT4G36280		AT3G16150	AT3G10030
AT3G59580	AT1G68470		AT5G39680	AT5G65580		AT3G57600	AT2G03480		AT1G32583	AT5G40382		AT3G44380	AT1G01690		AT5G18660	AT1G01230
AT1G25290	AT1G60930		AT2G02070	AT4G11360		AT2G29670	AT1G64300		AT5G03680	AT3G06455		AT4G03420	AT1G03457		AT5G44680	AT1G15180
AT5G52070	AT1G27330		AT1G71430	AT1G74420		AT1G04770	AT3G09030		AT5G22440	AT1G71190		AT2G39470	AT1G75280		AT4G19460	AT1G34150
AT4G26120	AT5G18920		AT2G31020	AT1G55000		AT3G14730	AT3G62220		AT1G75190	AT2G38010		AT1G04490	AT3G09830		AT1G22330	AT2G36500
AT3G58590	AT2G41650		AT1G64190	AT1G20810		AT5G15120	AT4G39350		AT5G43170	AT5G18810		AT3G07320	AT3G18690		AT1G09850	AT1G22275
AT1G52920	AT5G21060		AT3G12530	AT4G03440		AT4G31500	AT1G76450		AT5G09970	AT5G60820		AT5G22020	AT1G28540		AT1G17745	AT5G23340
AT2G31440	AT1G25275		AT5G55710	AT2G46490		AT1G09650	AT5G45350		AT1G52140	AT4G27460		AT5G02350	AT4G21580		AT4G14980	AT4G35480
AT5G47220	AT3G50790		AT1G80310	AT5G58800		AT2G31840	AT1G66760		AT1G69310	AT3G57760		AT1G28660	AT1G54290		AT5G04680	AT3G22810
AT5G63130	AT3G09200		AT4G15810	AT1G31820		AT1G22190	AT4G39920		AT5G55280	AT1G20575		AT1G72730	AT1G06840		AT1G52910	AT5G58690
AT1G55110	AT5G17240		AT1G75830	AT1G17620		AT4G17520	AT1G72860		AT3G08030	AT1G07240		AT4G14540	AT2G21180		AT1G58280	AT1G75220
AT3G44320	AT3G53320		AT1G70810	AT4G14965		AT4G14716	AT5G54140		AT4G16024	AT5G58430		AT2G05760	AT2G03280		AT2G45050	AT5G23405
AT2G17650	AT4G38920		AT5G50860	AT5G52960		AT4G33865	AT5G02890		AT1G60770	AT3G17390		AT5G43420	AT3G14890		AT3G20395	AT1G33060
AT1G04770	AT1G15310		AT3G05340	AT1G09630		AT5G44700	AT3G24670		AT3G22060	AT1G55530		AT5G48170	AT4G27780		AT4G28190	AT2G42400
AT5G53270	AT2G47020		AT4G17570	AT2G47020		AT4G31310	AT5G13190		AT5G15010	AT1G11200		AT2G42570	AT1G11170		AT5G39320	AT2G44980
AT1G42550	AT1G78570		AT4G17880	AT4G17420		AT1G63660	AT2G03760		AT1G66250	AT3G16420		AT5G14750	AT4G14780		AT1G65590	AT5G07470
AT3G61780	AT2G22470		AT4G00750	AT2G41760		AT2G22420	AT5G05400		AT3G06440	AT5G02060		AT1G45545	AT1G80890		AT3G54890	AT3G57050
AT5G64410	AT1G78200		AT3G05850	AT3G14410		AT1G10060	AT1G52690		AT3G52170	AT5G19050		AT5G08391	AT4G25707		AT4G12880	AT1G03950
AT4G13590	AT1G79070		AT1G65970	AT3G07460		AT4G13577	AT1G32310		AT2G26580	AT1G14740		AT1G68780	AT5G61800		AT1G55020	AT1G06260
AT1G34180	AT1G70100		AT5G04330	AT2G01910		AT4G03050	AT4G00820		AT5G24960	AT5G51970		AT1G77270	AT1G76560		AT4G08685	AT1G12064
AT4G22920	AT5G66820		AT5G66440	AT1G26220		AT4G29560	AT2G03450		AT2G37510	AT1G35670		AT3G58790	AT4G20170		AT5G02350	AT1G69800
AT1G74520	AT3G06680		AT3G44820	AT2G07695		AT3G48185	AT5G07830		AT2G02070	AT3G51180		AT3G14370	AT1G01120		AT5G42860	AT1G34300
AT5G13270	AT5G19760		AT3G03250	AT3G62780		AT1G22400	AT4G32300		AT5G14690	AT5G65070		AT1G21050	AT3G04140		AT1G76690	AT1G70590
AT5G65920	AT5G66140		AT3G08760	AT5G53280		AT3G56020	AT1G10850		AT1G75450	AT4G18360		AT1G14080	AT5G01445		AT4G14700	AT1G27150
AT2G13690	AT2G44060		AT1G30260	AT1G31760		AT1G29900	AT1G12120		AT1G74630	AT4G16444		AT4G01935	AT1G71330		AT3G44220	AT1G71040
AT1G64110	AT5G64520		AT2G01710	AT4G19090		AT2G34020	AT1G19850		AT3G15990	AT2G42330		AT1G22360	AT5G54080		AT1G21120	AT5G24490
AT3G07610	AT3G62870		AT4G29210	AT5G67070		AT2G36990	AT3G11030		AT3G51820	AT5G55180		AT3G48360	AT4G01580		AT4G11410	AT4G32910
AT1G77620	ATMG00690		AT1G78080	AT3G09000		AT1G33390	AT5G14790		AT3G08820	AT2G41880		AT4G30530	AT4G39730		AT1G23040	AT1G03030
AT3G44890	AT1G72640		AT1G02520	AT3G10190		AT4G29410	AT2G41290		AT1G07640	AT3G25160		AT5G24150	AT5G58210		AT5G25830	AT1G71130
AT1G62250	AT3G11820		AT3G58830	AT2G42740		AT4G27640	AT5G64090		AT2G02540	AT4G13510		AT3G45780	AT2G16530		AT4G29030	AT5G58340
ATMG01090	AT5G14500		AT3G21560	AT1G67370		AT3G60180	AT1G07950		AT2G30570	AT1G02960		AT5G24960	AT5G47880		AT1G05280	AT2G27480
AT1G49350	AT5G54900		AT5G20635	AT2G01021		AT4G07825	AT1G70590		AT3G09190	AT5G09540		AT1G66180	AT5G18250		AT3G48100	AT5G01780
AT1G22400	AT3G52750		AT2G31070	AT1G21060		AT5G42250	AT1G52550		AT1G32200	AT3G16190		AT1G27660	AT2G40020		AT3G48140	AT2G04540
AT4G33070	AT5G53300		AT3G61990	AT3G04040		AT3G02560	AT4G26990		AT1G63660	AT1G07280		AT5G19730	AT1G29355		AT1G59940	AT3G03590
AT5G67350	AT5G59380		AT3G16620	AT5G11750		AT5G08620	AT3G05270		AT5G46580	AT1G79340		AT1G55200	AT5G10730		AT2G20562	AT4G33910
AT3G05850	AT5G01590		AT1G48960	AT3G48810		AT5G59240	AT3G53900		AT4G23250	AT1G24440		AT4G10270	AT2G47800		AT4G29905	AT1G21460
AT5G39380	AT5G55530		AT5G54840	AT5G64470		AT4G25440	AT2G39450		AT2G40330	AT4G21450		AT5G50740	AT2G17840		AT5G02120	AT1G52155
AT1G69910	AT5G60680		AT5G61030	AT1G77420		AT3G55605	AT1G20090		AT3G20395	AT1G15170		AT5G04490	AT5G56150		AT5G06530	AT3G05380
AT3G20140	AT5G58220		AT2G38240	AT3G22740		AT1G14860	AT1G54150		AT1G68500	AT1G07080		AT1G28710	AT1G12890		AT2G38620	AT4G31240
AT4G18750	AT3G52870		AT2G14460	AT4G22190		AT1G58210	AT1G14330		AT3G25400	AT5G57070		AT2G06850	AT2G38070		AT3G26960	AT4G23930
AT3G12780	AT1G80200		AT4G32500	AT3G10915		AT1G34430	AT2G48010		AT1G14030	AT1G02260		AT4G32890	AT3G45260		AT1G03850	AT5G06980
AT3G47840	AT1G17940		AT2G32460	AT3G62190		AT3G21560	AT3G15095		AT5G59510	AT1G61850		AT1G09210	AT4G20920		AT4G10560	AT4G10650
AT3G13620	AT4G21570		AT5G62350	AT5G20950		AT5G16060	AT4G25680		AT2G12190	AT3G58490		AT2G19800	AT3G50845		AT1G72970	AT5G23460
AT3G29200	AT2G36130		AT1G33055	AT1G49610		AT5G52650	AT4G32150		AT1G66150	AT1G65040		AT4G08685	AT2G34340		AT3G29250	AT1G33490
AT4G14716	AT5G49720		AT2G01440	AT3G10420		AT2G30105	AT5G51710		AT2G21790	AT3G16850		AT2G28605	AT2G01490		AT2G39010	AT5G43930
AT2G27150	AT1G51070		AT5G38200	AT3G18630		AT1G53345	AT3G61350		AT4G27250	AT4G24290		AT3G22120	AT4G04020		AT1G64060	AT5G04000
AT5G40840	AT1G12250		AT4G18810	AT5G11670		AT1G15000	AT2G22900		AT4G14440	AT5G22460		AT4G09650	AT3G60190		AT1G01600	AT4G35940
AT1G24600	AT5G01750		AT1G55020	AT2G43040		AT3G08943	AT1G14170		AT3G23800	AT5G49215		AT1G72800	AT1G78700		AT4G34800	AT4G32295
AT3G02660	AT3G12690		AT5G45150	AT2G32930		AT5G09460	AT3G56350		AT5G19170	AT3G10640		AT3G04730	AT5G27670		AT2G32150	AT5G45160
AT3G23605	AT3G29173		AT4G34950	AT5G11790		AT5G05710	AT2G16700		AT3G18800	AT4G02590		AT5G54510	AT1G21410		AT4G34880	AT4G35780
AT1G55520	AT2G05990		AT5G62230	AT5G60460		AT2G26860	AT4G21740		AT1G20340	AT3G11030		AT1G04820	AT1G52650		AT1G66470	AT2G31600
AT1G28760	AT4G34240		AT5G06550	AT1G10960		AT1G76405	AT1G15740		AT3G22104	AT5G27430		AT2G34140	AT1G20480		AT2G01913	AT4G19200
AT1G09650	AT3G27210		AT5G24840	AT4G01120		AT3G06680	AT5G64780		AT1G64580	AT3G27930		AT3G06145	AT1G80710		AT5G45670	AT1G21160
AT5G43790	AT3G52390		AT1G17010	AT4G29260		AT2G41650	AT2G18390		AT3G03060	AT1G50010		AT5G65683	AT2G37760		AT2G01275	AT3G02770
AT3G05165	AT5G02030		AT2G29760	AT4G22970		AT2G13600	AT5G05110		AT5G62350	AT5G51430		AT1G22590	AT5G62070		AT3G61820	AT5G23050
AT4G37390	AT1G35530		AT2G41670	AT2G19570		AT2G24630	AT4G03440		AT1G20530	AT2G01735		AT1G19670	AT3G02990		AT1G72416	AT2G34220
AT3G16490	AT5G19570		AT1G29900	AT2G18465		AT3G22120	AT3G62190		AT5G45280	AT5G18480		AT1G30120	AT4G23630		AT4G21445	AT3G59490
AT2G03020	AT5G46870		AT1G67440	AT2G32235		AT1G54500	AT4G32920		AT3G14730	AT3G12300		AT4G17740	AT4G37180		AT4G21490	AT5G59440
AT1G07180	AT5G66380		AT1G17100	AT2G45490		AT4G16390	AT1G51540		AT2G40815	AT2G43790		AT3G23820	AT2G34190		AT2G14820	AT1G22570
AT5G04310	AT2G30170		AT2G36400	AT4G33460		AT1G34000	AT4G34240		AT3G06710	AT4G21580		AT2G22970	AT3G27120		AT5G49660	AT1G01160
AT3G53040	AT4G16695		AT4G12880	AT1G10370		AT4G05400	AT3G14940		AT1G27030	AT1G14460		AT4G33560	AT4G38940		AT1G10470	AT4G27020
AT1G77100	AT2G31800		AT4G24715	AT2G34670		AT3G03710	AT4G02050		AT1G17850	AT2G15570		AT2G44460	AT3G27290		AT5G02420	AT5G40840
AT2G34355	AT3G11040		AT3G02070	AT4G28650		AT1G64220	AT4G08580		AT1G73450	AT1G20890		AT5G18670	AT5G20850		AT1G75710	AT5G49555
AT4G16110	AT4G01595		AT3G17340	AT3G01410		AT4G36680	AT1G62570		AT3G18840	AT5G16370		AT3G57950	AT5G11110		AT5G35740	AT5G41370
AT1G59510	AT4G19160		AT2G18860	AT4G06598		AT5G25180	AT1G67800		AT1G16690	AT5G65910		AT1G49975	AT5G54095		AT1G70410	AT3G01200
AT3G59140	AT4G01026		AT2G46870	AT5G16110		AT2G27590	AT5G42570		AT1G74850	AT3G57030		AT2G28305	AT4G37760		AT1G29520	AT3G51920
AT2G29650	AT2G29510		AT2G32240	AT1G62305		AT5G25610	AT1G07902		AT1G48870	AT1G07290		AT3G20370	AT3G53990		AT2G22170	AT4G29070
AT1G70800	AT4G29735		AT5G49020	AT3G44150		AT2G38940	AT4G28570		AT5G42750	AT4G23710		AT4G32460	AT3G44735		AT1G30120	AT5G55810
AT3G13480	AT3G24830		AT1G24280	AT3G29760		AT3G44120	AT1G17147		AT2G32240	AT1G17160		AT3G52920	AT3G12915		AT2G40435	AT2G04900
AT1G74100	AT1G70150		AT1G74100	AT4G16850		AT5G44190	AT1G67790		AT3G26922	AT4G26570		AT1G02470	AT3G51570		AT4G09350	AT4G18470
AT2G31070	ATMG00630		AT1G20630	AT1G14205		AT4G14440	AT1G03730		AT1G12805	AT5G49280		AT2G21050	AT1G77120		AT2G44940	AT2G43400
AT3G12820	AT2G28320		AT4G18740	AT1G50940		AT5G56790	AT2G46735		AT1G31430	AT2G39805		AT3G16150	AT5G42830		AT5G41080	AT2G29990
AT1G67560	AT2G20515		AT5G62820	AT3G22880		AT1G77570	AT1G03520		AT5G39760	AT4G25680		AT1G53542	AT4G19700		AT4G33120	AT1G65080
AT5G05250	AT3G50410		AT1G43710	AT5G57000		AT2G20100	AT1G71790		AT1G73090	AT1G08530		AT1G80280	AT3G09540		AT5G34940	AT4G01595
AT1G70140	AT1G09480		AT4G29200	AT1G13640		AT4G30930	AT4G16850		AT3G49570	AT2G31090		AT4G30440	AT3G29810		AT4G21600	AT1G14680
AT3G54910	AT5G57290		AT5G48020	AT1G66760		AT5G14602	AT3G48440		AT3G50750	AT3G16770		AT1G03980	AT4G01120		AT5G20710	AT2G41430
AT1G55020	AT4G14965		AT2G29420	AT5G56270		AT3G28760	AT1G19180		AT5G03150	AT1G16570		AT3G13674	AT3G12580		AT4G37750	AT4G03400
AT3G44690	AT3G12620		AT3G43580	AT2G42750		AT4G39500	AT3G62920		AT1G62510	AT5G20540		AT4G34600	AT3G60670		AT5G43580	AT3G03440
AT2G02220	AT5G47520		AT5G12220	AT4G28240		AT2G47590	AT2G25290		AT1G09780	AT4G23650		AT5G37660	AT2G20500		AT3G59900	AT1G29770
AT3G52740	AT1G69620		AT4G22530	AT5G58730		AT2G32460	AT4G17890		AT1G35780	AT2G16530		AT1G04290	AT5G61640		AT3G07420	AT2G46680
AT4G22755	AT5G43500		AT1G47820	AT3G49810		AT1G78030	AT5G57270		AT1G79520	AT1G09180		AT5G39820	AT1G08570		AT2G37380	AT3G60190
AT5G40382	AT3G23570		AT3G01470	AT4G27370		AT3G23830	AT5G01850		AT2G45450	AT5G28220		AT5G52100	AT1G01340		AT5G43040	AT1G52590
AT3G02130	AT5G25220		AT5G13330	AT3G24670		AT5G38410	AT4G35600		AT2G41950	AT3G49800		AT3G55720	AT5G02430		AT2G38940	AT4G27830
AT1G18720	AT1G02720		AT5G40720	AT3G58490		AT3G29185	AT2G05310		AT4G37650	AT5G12010		AT3G50340	AT1G75960		AT1G70230	AT5G16240
AT4G27060	AT4G38680		AT1G08580	AT5G52450		AT3G06710	AT4G12120		AT4G18910	AT1G21450		AT2G41300	AT5G05490		AT1G69810	AT1G14660
AT3G11340	AT4G04620		AT3G13150	AT1G31812		AT3G54470	AT1G15350		AT5G27240	AT5G54140		AT4G24510	AT5G58160		AT5G01040	AT1G66130
AT5G17210	AT1G09690		AT5G27230	AT4G11010		AT2G01440	AT4G18880		AT5G05640	AT3G17160		AT2G05330	AT1G19750		AT1G56430	AT3G24070
AT3G61670	AT1G64650		AT3G25610	AT1G51170		AT3G25260	AT5G26980		AT3G30350	AT1G76490		AT1G29380	AT3G57520		AT1G66180	AT5G24460
AT3G54460	AT4G27840		AT5G52850	AT3G15070		AT5G57570	AT2G29525		AT5G13630	AT5G29000		AT5G39970	AT4G26770		AT4G21270	AT5G46410
AT4G24000	AT5G40850		AT1G73730	AT3G53810		AT2G06255	AT4G35520		AT3G20680	AT5G49460		AT2G28660	AT4G26060		AT1G65845	AT3G60150
AT1G33390	AT1G59580		AT2G42430	AT5G10390		AT4G12980	AT5G65140		AT4G29060	AT2G19910		AT1G22440	AT1G24735		AT1G72510	AT4G10610
AT1G17100	ATCG00790		AT5G03090	AT1G77170		AT3G50440	AT2G22560		AT3G12650	AT1G80980		AT2G27385	AT2G22600		AT5G11070	AT3G62770
AT2G40980	AT2G02810		AT1G18720	AT5G05400		AT1G70070	AT1G08280		AT5G47370	AT2G23340		AT1G33800	AT3G30775		AT5G45840	AT2G36900
AT3G53360	AT4G16660		AT1G21460	AT1G77130		AT3G63410	AT4G39050		AT3G02870	AT2G33830		AT2G27010	AT3G08710		AT1G78340	AT1G19680
AT3G08760	AT3G04920		AT3G17611	AT3G45770		AT3G18130	AT4G38470		AT4G34800	AT3G18000		AT5G47640	AT4G36850		AT1G76680	AT3G48390
AT1G32730	AT1G22780		AT5G52890	AT1G01110		AT2G03980	AT3G19260		AT1G04280	AT5G64980		AT3G18295	AT5G03795		AT3G02120	AT5G45250
AT5G40780	AT5G02502		AT2G26975	AT3G11470		AT2G18850	AT3G13450		AT1G19630	AT5G47710		AT4G21280	AT3G53180		AT1G72730	AT5G67330
AT2G35030	AT2G46170		AT3G26922	AT3G51240		AT3G03270	AT5G11100		AT1G69480	AT3G46640		AT5G06330	AT1G73680		AT3G27400	AT1G06840
AT2G47180	AT4G00040		AT4G17520	ATMG01370		AT1G14600	AT3G56800		AT1G76500	AT1G80510		AT1G70710	AT2G36120		AT5G49630	AT4G32800
AT1G18060	AT4G34881		AT3G04470	AT1G09560		AT3G18840	AT3G55600		AT2G39890	AT1G78550		AT4G15230	AT4G35390		AT5G03553	AT5G65240
AT2G21780	AT4G05520		AT4G20320	AT4G17430		AT2G19310	AT1G19450		AT3G44940	AT4G38470		AT4G22010	AT1G80970		AT4G23020	AT3G18960
AT1G13630	AT3G52770		AT3G04230	AT4G21720		AT5G09840	AT3G01100		AT5G65220	AT5G16340		AT2G39730	AT1G30320		AT5G41810	AT5G18250
AT4G03550	AT3G56490		AT3G05685	AT2G30480		AT4G04810	AT1G07980		AT1G62670	AT5G08000		AT2G26440	AT3G60150		AT2G42350	AT3G11540
AT3G23175	AT3G61100		AT3G59810	AT1G06510		AT1G73850	AT5G65710		AT1G32990	AT4G34150		AT5G23820	AT2G41505		AT3G05936	AT1G56660
AT5G22820	AT3G62460		AT3G11150	AT2G39000		AT4G20360	AT2G03520		AT5G16290	AT2G44280		AT4G17810	AT3G48270		AT4G01480	AT2G40140
AT1G12860	ATMG00180		AT2G15790	AT3G47640		AT4G13345	AT1G07630		AT3G23700	AT5G12170		AT3G24770	AT3G62460		AT3G13600	AT2G29525
AT5G02750	AT1G22850		AT5G58070	AT2G36660		AT3G56360	AT3G14205		AT1G15840	AT3G58630		AT3G54990	AT3G03590		AT3G53420	AT5G67170
AT5G07250	AT1G79340		AT2G43445	AT3G24630		AT1G74560	AT1G03610		AT2G24150	AT3G15730		AT1G28080	AT1G65820		AT4G37580	AT5G63000
AT3G06950	AT5G28840		AT5G17890	AT1G02930		AT3G52480	AT2G41505		AT3G50200	AT1G19140		AT2G34700	AT2G41460		AT1G24625	AT5G12310
AT1G50270	AT3G11720		AT5G38210	AT4G36730		AT3G52860	AT3G10800		AT1G49650	AT1G04030		AT3G16400	AT5G43620		AT5G12970	AT5G65200
AT5G13860	AT5G65700		AT3G46950	AT3G56320		AT4G02820	AT5G53700		AT5G14230	AT3G29670		AT3G28040	AT3G18610		AT1G53140	AT3G26395
AT5G48570	AT5G16110		AT3G18030	AT5G58650		AT1G11300	AT3G03640		AT5G06480	AT5G17000		AT1G44800	AT1G65730		AT5G45580	AT4G02430
AT4G11360	AT2G29570		AT5G57090	AT3G06590		AT1G70080	AT3G22450		AT1G61260	AT3G48860		AT2G32530	AT3G55950		AT2G24610	AT1G53280
AT1G16690	AT4G14147		AT1G32710	AT5G25280		AT4G02680	AT2G47020		AT1G09190	AT5G01450		AT1G12805	AT4G28550		AT4G32460	AT5G63190
AT3G58430	AT5G15490		AT1G61370	AT5G58560		AT4G30290	AT5G53360		AT2G34640	AT3G18350		AT2G21530	AT3G01070		AT1G57770	AT5G03200
AT4G18810	AT5G56220		AT1G02740	AT3G19100		AT5G26280	AT5G26850		AT1G79430	AT1G01540		AT2G32100	AT4G18920		AT1G13110	AT3G61830
AT3G15200	AT1G27440		AT2G13550	AT3G50685		AT1G22890	AT4G39980		AT5G06811	AT1G28540		AT1G65230	AT3G26480		AT2G38760	AT4G11240
AT4G30530	AT1G63010		AT1G68460	AT5G58770		AT2G36400	AT1G80510		AT1G74260	AT5G20620		AT3G48700	AT5G62820		AT3G10080	AT3G14660
AT3G54850	AT2G20210		AT2G39230	ATMG01360		AT2G14460	AT4G09520		AT2G36990	AT4G27130		AT3G26180	AT1G66130		AT2G19590	AT4G35580
AT1G04000	AT3G54363		AT1G33430	AT2G35660		AT3G05560	AT1G70490		AT1G25530	AT5G03720		AT1G23030	AT5G65240		AT3G04030	AT5G06450
AT4G19870	AT1G54385		AT5G20790	AT5G60100		AT5G65010	AT1G74640		AT3G04730	AT4G33985		AT4G19020	AT5G50100		AT1G29930	AT5G23590
AT5G13590	AT5G47620		AT3G46690	AT1G08170		AT2G39230	AT4G18680		AT5G56950	AT3G27290		AT5G04820	AT5G57565		AT4G11340	AT5G67030
AT3G55250	AT5G03300		AT3G09085	AT2G46410		AT2G41670	AT2G01620		AT2G47940	AT4G40060		AT5G03090	AT5G65300		AT1G64640	AT1G06770
AT1G72690	AT1G15350		AT5G20410	AT1G14900		AT4G10450	AT2G34590		AT4G27080	AT1G63000		AT3G23800	AT5G24380		AT3G52900	AT5G08240
AT2G33580	AT5G08565		AT1G79200	AT1G79990		AT1G56570	AT4G17170		AT3G62940	AT1G52540		AT3G23450	AT5G07070		AT3G45230	AT3G07310
AT4G21215	AT5G19290		AT4G31070	AT3G01600		AT3G13560	AT1G29970		AT3G12770	AT1G52260		AT3G44890	AT1G67820		AT1G75780	AT1G78420
AT5G48770	AT2G29690		AT2G27840	AT1G10660		AT1G28580	AT2G11891		AT5G11450	AT5G41340		AT2G19460	AT5G08565		AT2G29490	AT5G44670
AT4G31310	AT2G22795		AT3G47430	AT3G62470		AT3G44750	AT5G66607		AT1G21150	AT4G11980		AT4G03965	AT3G62770		AT3G09260	AT5G10740
AT3G12960	AT1G60860		AT5G08305	AT1G03970		AT4G16447	AT5G16590		AT3G48870	AT3G04380		AT5G14890	AT4G26055		AT4G12730	AT5G60220
AT4G18740	AT1G51140		AT4G30360	AT3G14220		AT2G31160	AT5G58720		AT5G13510	AT3G18440		AT5G37790	AT1G07980		AT3G55005	AT2G25570
AT3G47530	AT4G38370		AT2G19260	AT3G26650		AT1G61000	AT3G50830		AT5G38565	AT1G25390		AT3G03270	AT3G09770		AT2G17850	AT4G10030
AT2G24690	AT1G74840		AT1G26190	AT5G27730		AT1G73660	AT5G59400		AT5G57620	AT2G32980		AT1G20530	AT2G02120		AT1G26760	AT5G40370
AT2G29420	AT5G24620		AT4G05400	ATMG01320		AT2G03260	AT1G29890		AT1G08590	AT2G24255		AT3G01440	AT1G31170		AT4G38410	AT4G39800
AT2G18700	AT4G18730		AT2G43110	AT2G45300		AT2G37640	AT3G15940		AT5G13290	AT3G23180		AT4G30280	AT3G21690		AT1G02470	AT3G23610
AT5G02910	AT5G32450		AT5G54970	AT3G56830		AT1G69850	AT2G24570		AT2G04270	AT3G46600		AT5G03170	AT4G19130		AT1G03780	AT2G39360
AT3G42950	AT4G37870		AT3G27220	AT5G61380		AT4G00690	AT2G37420		AT5G38140	AT5G62220		AT3G22850	AT1G69295		AT1G21326	AT4G38495
AT3G58520	AT1G34630		AT2G18630	AT4G01280		AT5G57280	AT3G51980		AT1G14470	AT5G45550		AT1G45130	AT5G53970		AT5G22020	AT4G04180
AT5G54100	AT5G52310		AT1G22050	AT3G21090		AT2G04860	AT3G14870		AT5G23070	AT1G14340		AT5G66190	AT3G59350		AT4G10630	AT3G09770
AT2G06050	AT1G15500		AT5G02260	AT5G19070		AT3G05937	AT5G42100		AT4G39500	AT3G23170		AT2G34020	AT5G42990		AT1G61260	AT3G10200
AT4G20760	AT5G51350		AT1G05190	AT1G77880		AT2G47240	AT2G24270		AT4G35685	AT5G42090		AT4G33110	AT1G07820		AT2G19110	AT2G02230
AT4G25225	AT5G19030		AT3G42950	AT3G28940		AT5G11450	AT4G33920		AT1G70280	AT4G36210		AT5G55930	AT5G13800		AT3G19030	AT1G10865
AT2G27990	AT5G65670		AT1G07180	AT5G27710		AT4G09320	AT3G26770		AT4G16141	AT4G35580		AT2G23620	AT3G13000		AT1G61520	AT1G47270
AT2G48120	AT4G25700		AT1G76500	AT5G66560		AT5G55280	AT1G56300		AT1G56050	AT5G62560		AT2G31750	AT1G20690		AT5G55830	AT4G14660
AT3G30460	AT4G24570		AT4G11960	AT1G29700		AT4G36130	AT1G78130		AT2G36050	AT5G02020		AT1G75780	AT4G13010		AT3G29035	AT5G50770
AT1G48530	AT1G03890		AT1G49390	AT3G22970		AT5G07090	AT3G61630		AT3G02110	AT1G51360		AT4G27080	AT1G29930		AT4G03210	AT3G11100
AT4G08480	AT1G54960		AT4G13650	AT3G54320		AT5G48360	AT3G06300		AT1G15000	AT5G67480		AT5G63240	AT5G10740		AT1G25440	AT3G22910
AT1G51680	AT4G28830		AT3G06530	AT3G16720		AT2G30570	AT5G19080		AT2G27990	AT4G22820		AT2G17710	AT1G05400		AT4G28750	AT5G12330
AT1G05910	AT5G55540		AT2G43570	AT2G30575		AT4G16146	AT4G33970		AT3G14640	AT5G42990		AT1G35580	AT5G63540		AT5G13180	AT3G27610
AT1G08230	AT5G01040		AT2G31840	AT5G49650		AT5G08240	AT1G74370		AT5G17490	AT4G05150		AT3G21800	AT1G03470		AT3G06470	AT2G26360
AT3G04470	AT5G41790		AT1G70790	AT3G14595		AT5G03280	AT3G14090		AT1G17220	AT3G15620		AT4G39950	AT3G09910		AT2G41800	AT5G25900
AT4G37170	AT5G14430		AT5G19490	AT5G63310		AT5G06570	AT5G64640		AT2G32460	AT1G62790		AT2G24270	AT3G26580		AT1G13830	AT3G53970
AT4G15390	AT5G04420		AT5G02460	AT3G47690		AT2G17650	AT4G03200		AT1G19350	AT2G45140		AT3G62570	AT1G34340		AT3G51410	AT5G05800
AT4G37022	AT5G60390		AT4G19660	AT4G32940		AT5G13290	AT5G05230		AT2G16370	AT4G31020		AT5G59920	AT3G04360		AT1G76540	AT4G13880
AT1G06740	AT3G62190		AT4G12310	AT5G64880		AT1G14470	AT3G15260		AT3G50310	AT2G28720		AT1G54410	AT1G71340		AT4G25900	AT5G03460
AT1G15940	AT3G54390		AT5G64687	AT4G34090		AT5G16290	AT5G65360		AT2G23430	AT2G26190		AT2G45400	AT3G61740		AT4G02770	AT5G64180
AT1G13590	AT4G37930		AT1G62110	AT2G07655		AT5G64490	AT1G27840		AT1G06140	AT1G62530		AT1G45474	AT4G12130		AT2G36690	AT1G72645
AT1G25500	AT5G12200		AT3G61900	AT1G16570		AT3G60010	AT1G80170		AT3G49170	AT2G33585		AT1G08590	AT4G21550		AT3G21710	AT1G69410
AT3G55050	AT5G24300		AT1G72850	AT4G18950		AT5G56795	AT3G02610		AT2G29670	AT3G05940		AT4G11640	AT4G20460		AT1G15210	AT1G56460
AT1G34640	AT1G49240		AT2G34315	AT1G21730		AT1G30400	AT5G45490		AT2G37000	AT1G12460		AT2G26580	AT5G67360		AT1G22250	AT3G06380
AT5G55970	AT4G31390		AT5G49430	AT5G17800		AT3G51420	AT2G46160		AT4G19006	AT5G61800		AT4G08930	AT2G27630		AT1G60010	AT1G11350
AT2G22870	AT5G11510		AT1G11170	AT3G49670		AT3G17330	AT4G08170		AT3G25260	AT3G17940		AT1G11440	AT3G44100		AT2G18890	AT5G63200
AT4G28370	AT4G39840		AT2G33770	AT3G03320		AT3G63540	AT1G23390		AT1G72416	AT3G60480		AT1G22910	AT1G71950		AT5G40500	AT1G06580
AT3G15900	AT5G54770		AT2G29200	AT1G54580		AT3G15840	AT3G04670		AT2G42430	AT4G23420		AT1G55760	AT3G27030		AT3G13404	AT4G01895
AT4G09750	AT3G50550		AT4G29400	AT3G02680		AT3G14390	AT1G54850		AT5G17890	AT5G66080		AT1G69580	AT3G20500		AT1G65060	AT3G13780
AT1G05150	AT2G44120		AT5G55410	AT5G57030		AT1G19720	ATMG00080		AT4G35900	AT4G01883		AT2G06255	AT3G08720		AT1G14080	AT5G16970
AT5G19850	AT5G03160		AT1G80840	AT3G19570		AT1G35830	AT1G71330		AT5G06270	AT4G20300		AT5G41080	AT2G27510		AT3G13400	AT3G03330
AT5G16160	AT1G49620		AT1G44920	AT3G50350		AT3G15990	AT1G22280		AT1G48350	AT2G41505		AT1G71015	AT3G54510		AT3G14740	AT1G22890
AT3G23670	AT2G21510		AT1G22530	AT4G35780		AT4G24830	AT4G17940		AT3G24503	AT3G08890		AT4G38970	AT3G19380		AT2G44500	AT1G13990
AT4G13500	AT3G13782		AT1G74630	AT3G08570		AT3G18010	AT2G02180		AT1G56500	AT3G53810		AT5G42120	AT1G49490		AT2G22500	AT1G62040
AT1G76340	AT5G66040		AT4G38010	ATMG00810		AT1G69440	AT2G45070		AT3G11120	AT5G08200		AT4G34000	AT1G15430		AT4G10380	AT3G13224
AT2G42975	AT5G23130		AT3G56630	AT2G31990		AT3G48500	AT5G13100		AT2G34140	AT3G08880		AT5G45930	AT3G45650		AT2G28305	AT5G27320
AT2G41140	AT1G70300		AT5G08160	AT5G02760		AT2G02240	AT4G01900		AT1G05910	AT1G14670		AT2G38310	AT3G57530		AT4G15070	AT4G01280
AT4G17350	AT2G29580		AT4G35270	AT1G19690		AT1G64960	AT1G76185		AT1G15870	AT2G15695		AT5G64490	AT5G66040		AT2G16270	AT5G12390
AT1G77530	AT2G25690		AT3G07610	AT3G30300		AT5G39580	AT2G34720		AT2G26080	AT1G13460		AT2G43030	AT5G63760		AT5G20790	AT4G32300
AT3G09085	AT5G03650		AT3G18850	AT2G46290		AT1G09190	AT1G30500		AT1G55865	AT1G50670		AT5G24800	AT5G67480		AT3G12610	AT5G65480
AT3G46290	AT1G74800		AT2G32830	AT5G54850		AT1G79410	AT1G70420		AT2G36620	AT1G63090		AT5G13870	AT5G11670		AT5G07110	AT1G48430
AT5G49430	AT4G00370		AT5G12170	AT1G73655		AT5G45775	AT3G17000		AT5G21482	AT1G75100		AT1G08980	AT5G12890		AT3G60840	AT1G79440
AT2G36540	AT1G05620		AT2G43500	AT4G34590		AT1G31280	AT3G27230		AT2G35780	AT1G53040		AT5G67070	AT3G03900		AT5G35732	AT1G47340
AT2G25650	AT4G23650		AT1G51500	AT5G23460		AT1G28650	AT5G42110		AT1G70700	AT1G14640		AT4G31500	AT5G10520		AT3G25597	AT3G19520
AT1G07390	AT2G13610		AT5G01940	AT2G04240		AT5G06330	AT5G66200		AT3G25710	AT3G19950		AT2G37120	AT3G57400		AT4G33260	AT1G62720
AT1G50400	AT1G77130		AT5G12480	AT1G80380		AT4G33110	AT1G52540		AT3G14570	AT2G01540		AT4G15560	AT2G16770		AT2G41900	AT5G65495
AT5G48020	AT3G06080		AT1G64600	AT4G24240		AT3G58520	AT4G36620		AT5G02180	AT5G02840		AT4G35100	AT3G59060		AT5G59920	AT2G01490
AT5G54300	AT2G47630		AT3G28200	AT1G03103		AT5G54660	AT1G75770		AT3G12530	AT5G35735		AT1G04220	AT3G52070		AT3G23450	AT4G16765
AT4G25515	AT2G46680		AT5G03280	AT4G28030		AT1G62750	AT5G01770		AT2G47610	AT2G02390		AT1G44760	AT2G32800		AT2G40970	AT5G67290
AT4G30825	AT3G49590		AT3G52860	AT5G05750		AT3G18740	AT2G19880		AT3G13674	AT5G43850		AT5G51810	AT1G67370		AT1G08920	AT3G19860
AT1G15530	AT5G07460		AT3G52155	AT2G05810		AT5G39980	AT1G01260		AT5G47920	AT5G42370		AT1G12845	AT1G78600		AT3G22930	AT3G26980
AT3G48390	AT2G35345		AT5G18520	AT1G08650		AT2G24260	AT3G56840		AT5G10620	AT5G54730		AT1G28680	AT1G09560		AT4G31110	AT2G17450
AT5G45720	AT2G37190		AT3G53280	ATMG00180		AT3G16560	AT1G49380		AT3G23390	AT2G17480		AT1G01610	AT1G56220		AT5G39970	AT4G01010
AT5G46080	AT3G48410		AT1G64960	AT3G27420		AT4G33070	AT2G27310		AT5G44650	AT3G60040		AT3G20210	AT1G69800		AT2G45450	AT4G36195
AT3G48240	AT2G41170		AT4G30530	AT1G27840		AT5G46580	AT2G43240		AT4G30020	AT3G07500		AT2G37170	AT4G33280		AT3G51740	AT4G35390
AT4G32290	AT4G37890		AT3G61870	AT1G52260		AT2G26440	AT4G02350		AT2G15820	AT3G03440		AT4G12420	AT5G50360		AT2G38160	AT1G71110
AT5G15450	AT4G02660		AT2G01940	AT4G18920		AT4G23400	AT1G76440		AT5G55220	AT1G54090		AT3G57670	AT1G70780		AT4G35970	AT5G61510
AT3G13020	AT2G45990		AT2G33070	AT2G34390		AT1G04350	AT5G66900		AT1G08520	AT1G50710		AT5G56040	AT3G57200		AT3G23890	AT3G50650
AT1G66250	AT3G59670		AT3G52740	AT5G04750		AT4G39260	AT1G54290		AT3G22150	AT4G19560		AT3G15115	AT5G64980		AT5G07100	AT1G61620
AT3G06250	AT5G58420		AT1G07090	AT5G57070		AT5G18590	AT4G12850		AT2G41560	AT3G07460		AT1G78020	AT3G16190		AT5G40170	AT4G12130
AT1G31480	AT5G14550		AT1G07750	AT5G27670		AT2G28330	AT3G49550		AT5G39680	AT3G07120		AT1G28400	AT5G62140		AT4G14770	AT3G52850
AT4G34740	AT3G50050		AT3G52115	AT2G07774		AT2G38370	AT3G58490		AT1G80440	AT2G04240		AT5G09820	AT5G26040		AT2G22890	AT5G13570
AT1G06230	AT4G33945		AT5G65310	AT1G33700		AT5G53160	AT4G12290		AT3G52860	AT4G33280		AT3G15950	AT3G14130		AT3G16430	AT5G47070
AT4G21170	AT2G41430		AT1G32920	AT1G03740		AT1G14480	AT5G51840		AT5G04290	AT1G70100		AT3G12940	AT2G36500		AT3G46700	AT5G58210
AT5G42250	AT4G22260		AT3G29400	AT2G18000		AT1G54730	AT5G40740		AT3G56360	AT3G21650		AT1G72430	AT3G63280		AT4G33040	AT3G06780
AT3G24503	AT1G71500		AT1G18060	AT1G79790		AT1G79850	AT5G54200		AT4G20690	AT1G71340		AT2G33880	AT1G05060		AT5G04310	AT4G36770
AT4G02440	AT5G40580		AT1G72150	AT4G26090		AT3G16950	AT5G66930		AT2G39620	AT3G44730		AT1G27930	AT3G10820		AT3G07320	AT1G76560
AT3G13400	AT1G78830		AT1G71850	AT2G30020		AT1G56110	AT4G29070		AT2G21330	AT4G22540		AT2G39890	AT1G14680		AT4G13370	AT5G44566
AT3G07010	AT1G32210		AT3G03030	AT3G54080		AT3G55880	AT4G37680		AT4G28190	AT1G72150		AT3G50310	AT3G10300		AT3G56080	AT3G16030
AT4G37420	AT5G51550		AT1G80440	AT3G03150		AT1G45145	AT1G28050		AT4G33520	AT4G28570		AT1G54120	AT5G56520		AT5G50150	AT2G02180
AT2G29760	AT1G11880		AT3G15518	AT4G33380		AT4G25960	AT4G35110		AT5G50150	AT1G51430		AT1G53070	AT5G38040		AT5G46110	AT5G58790
AT1G13040	AT1G10760		AT1G78030	AT2G07690		AT2G28070	AT5G03040		AT5G22640	AT1G21380		AT2G44490	AT1G17590		AT1G21110	AT5G05400
AT5G04760	AT3G15030		AT4G16146	AT5G11260		AT1G80530	AT3G14960		AT3G04650	AT2G34560		AT5G45680	AT4G27940		AT3G08660	AT1G15830
AT1G13390	AT4G05150		AT5G39800	AT2G37790		AT3G03305	AT5G64330		AT1G27060	AT5G02100		AT3G26650	AT5G50930		AT2G48080	AT4G02390
AT3G56770	AT2G47510		AT5G50250	AT1G03790		AT5G19460	AT1G76570		AT2G46690	AT4G16850		AT5G06940	AT5G15970		AT5G46530	AT1G10660
AT4G23950	AT2G27530		AT5G62370	AT1G54360		AT4G18440	AT1G05850		AT4G29230	AT1G09460		AT1G72970	AT2G38250		AT1G60660	AT4G11810
AT4G15550	AT1G05205		AT2G25720	AT2G35900		AT3G53460	AT3G14180		AT2G07340	AT3G52180		AT5G49450	AT4G27830		AT5G13170	AT5G39660
AT4G14210	AT1G47960		AT3G20440	AT1G09665		AT4G17390	AT3G17390		AT3G02660	AT1G77130		AT5G18460	AT3G04890		AT1G80840	AT2G17787
AT2G19310	AT1G14140		AT3G14600	AT2G46220		AT3G53720	AT5G49500		AT3G11745	AT2G35820		AT1G08500	AT5G61610		AT3G10660	AT4G15563
AT2G26110	AT1G17170		AT1G69440	AT5G15790		AT1G63400	ATMG00090		AT2G39190	AT3G15770		AT3G28130	AT1G07040		AT3G54060	AT5G23570
AT1G75945	AT4G13100		AT3G06950	AT4G38430		AT3G13674	AT2G25590		AT3G48500	AT5G64260		AT3G01660	AT3G14160		AT1G02390	AT5G61800
AT5G44700	AT1G16570		AT4G37320	AT2G22250		AT2G31890	AT1G17240		AT1G68890	AT2G19690		AT2G24630	AT2G29990		AT1G20450	AT1G19490
AT2G37940	AT4G39110		AT3G10960	AT2G46810		AT4G14605	AT4G00330		AT4G20270	AT5G55560		AT1G25290	AT5G48380		AT4G34250	AT4G39230
AT5G05380	AT5G13280		AT1G23380	AT5G54670		AT4G17880	AT2G01910		AT2G32390	AT2G27510		AT5G21222	AT1G61440		AT4G22217	AT5G16200
AT3G25870	AT4G17640		AT3G19790	AT2G41250		AT1G30410	AT1G19490		AT3G25590	AT1G13570		AT5G63650	AT1G60940		AT1G19150	AT1G71340
AT4G12980	AT1G04420		AT5G57280	AT1G66130		AT2G42395	AT1G74950		AT3G08740	AT1G50440		AT2G04170	AT2G16595		AT1G14440	AT3G22370
AT1G17440	AT1G08980		AT5G46100	AT2G46330		AT2G24090	AT2G25737		AT1G03510	AT1G08350		AT1G65910	AT2G39980		AT5G18840	AT3G14990
AT5G50000	AT3G44460		AT1G55910	AT1G67510		AT5G06400	AT1G62200		AT1G19720	AT3G57330		AT3G11210	AT1G58235		AT5G55930	AT2G18600
AT2G34730	AT2G01021		AT4G14170	AT2G40000		AT3G20440	AT1G59960		AT4G33770	AT2G40095		AT2G26700	AT3G53230		AT5G54470	AT3G20770
AT4G01460	AT2G41070		AT5G15240	AT1G67060		AT3G05130	AT2G28890		AT4G20140	AT1G13860		AT1G05330	AT5G39850		AT1G29380	AT1G77480
AT3G20280	AT5G24170		AT3G58590	AT1G16820		AT1G75945	AT1G12250		AT3G04550	AT1G60940		AT1G07640	AT2G01190		AT4G12970	AT1G65000
AT1G27690	AT1G64150		AT1G03160	AT2G28400		AT1G09100	AT4G02880		AT4G32880	AT1G07350		AT1G70940	AT4G02970		AT4G03100	AT1G26930
AT1G75440	AT1G27350		AT1G18100	AT5G23100		AT1G62590	AT3G17520		AT4G32890	AT2G40550		AT2G25330	AT1G13960		AT5G19100	AT4G03820
AT3G61870	AT3G62290		AT2G04230	AT2G37580		AT1G49510	AT2G36305		AT5G23730	AT3G32920		AT1G32160	AT3G46670		AT1G49870	AT2G48100
AT5G25350	AT2G29970		AT1G80555	AT4G34131		AT1G31430	AT4G36780		AT5G13230	AT4G38570		AT5G13250	AT5G23800		AT2G28080	AT5G65300
AT2G47240	AT4G02770		AT1G09040	AT5G22290		AT1G48630	AT5G20810		AT3G55250	AT3G06110		AT1G15670	AT5G09690		AT5G23730	AT1G20030
AT2G38210	AT3G08590		AT1G73450	AT1G27920		AT3G24503	AT2G03810		AT2G19670	AT3G51940		AT5G04510	AT5G04860		AT3G47420	AT1G31170
AT1G03990	AT2G39970		AT1G54570	AT1G69400		AT1G12805	AT4G37180		AT5G60670	AT2G34380		AT4G25050	AT3G01100		AT3G14540	AT3G12300
AT2G01830	AT1G14230		AT2G04039	AT5G61480		AT2G15790	AT1G02960		AT1G72030	AT1G67960		AT1G13080	AT4G03320		AT3G18280	AT2G38470
AT5G50250	AT3G15400		AT2G35550	AT1G72275		AT5G01180	AT1G18210		AT3G62910	AT3G22260		AT5G18690	AT3G09600		AT3G22850	AT3G51500
AT1G06270	AT3G05270		AT1G20230	AT3G09820		AT1G49500	AT1G02700		AT2G40260	AT1G59640		AT5G26960	AT3G47080		AT2G29390	AT1G80450
AT5G25130	AT1G22890		AT5G57130	AT4G26130		AT4G20040	AT5G62840		AT4G17870	AT3G15070		AT4G11080	AT5G20810		AT5G03890	AT1G49490
AT2G41835	AT2G41840		AT3G08943	AT2G36900		AT3G08740	AT3G51370		AT1G74490	AT3G60800		AT4G25420	AT4G35730		AT1G20950	AT5G03790
AT2G34360	AT5G57345		AT5G07440	AT5G06310		AT1G75830	AT1G13960		AT2G35130	AT5G54170		AT2G20750	AT5G63350		AT4G33560	AT1G53110
AT1G13360	AT5G60120		AT2G30680	AT3G21380		AT5G55410	AT1G16340		AT1G63130	AT4G31420		AT1G50010	AT3G08690		AT3G45320	AT1G70150
AT3G16220	AT1G24360		AT5G20980	AT4G28220		AT3G49170	AT1G12244		AT5G24160	AT1G49240		AT2G18193	AT2G31130		AT4G25890	AT2G25450
AT5G43310	AT2G30200		AT3G24340	AT5G15220		AT2G18940	AT4G29160		AT1G56570	AT3G50520		AT3G09580	AT1G75860		AT3G13520	AT5G03240
AT3G62690	AT2G42360		AT2G34355	AT5G53580		AT3G59100	AT2G45100		AT3G04120	AT1G34340		AT5G43750	AT5G23050		AT3G27690	AT3G06810
AT1G28640	AT2G16650		AT1G34180	AT2G25620		AT2G29760	AT1G21840		AT3G14390	AT4G21160		AT4G14465	AT4G33467		AT4G33180	AT1G64610
AT3G03520	AT2G35170		AT5G22620	AT3G44160		AT3G18600	AT4G37420		AT5G19490	AT1G07660		AT2G10931	AT5G60310		AT2G34300	AT2G32710
AT5G06430	AT4G13940		AT1G31790	AT5G47390		AT5G13740	AT1G53580		AT5G23920	AT2G24100		AT1G72810	AT4G08850		AT5G44563	AT5G56370
AT3G51440	AT5G25460		AT1G69200	AT2G40800		AT4G00940	AT5G21020		AT1G31240	AT1G77370		AT2G29090	AT3G17890		AT1G80330	AT2G23340
AT2G01740	AT4G20930		AT3G14450	AT4G30330		AT1G72090	AT1G55000		AT2G47230	AT5G26770		AT3G26170	AT3G48000		AT2G29260	AT1G18390
AT2G01680	ATCG00040		AT1G75290	AT1G12450		AT1G10780	AT3G49210		AT1G10750	AT1G29630		AT3G55350	AT2G03020		AT5G16350	AT2G03340
AT1G68980	AT2G37678		AT2G18940	AT5G55180		AT2G22310	AT4G28030		AT4G18810	AT4G35750		AT3G18280	AT3G19150		AT1G18250	AT2G22790
AT1G31940	AT2G47490		AT4G26140	AT2G30460		AT3G51330	AT5G02840		AT5G48720	AT3G49210		AT5G43745	AT5G47090		AT4G39190	AT5G13420
AT1G72970	AT5G03455		AT2G37710	AT1G15740		AT2G39420	AT4G12130		AT1G03630	AT5G05750		AT5G35740	AT4G23450		AT5G07720	AT4G20830
AT4G18380	AT3G52180		AT4G36680	AT1G03610		AT4G25020	AT2G26550		AT1G55490	AT3G09830		AT1G62780	AT2G38823		AT1G07640	AT3G22450
AT1G69370	AT1G07660		AT1G27880	AT3G50110		AT2G25420	AT4G16490		AT2G43310	AT5G47800		AT4G37450	AT3G15580		AT1G33750	AT1G11180
AT1G65010	AT5G64850		AT4G00620	AT4G00370		AT3G23020	AT1G28410		AT1G68510	AT1G15130		AT4G25990	AT3G52340		AT1G74710	AT4G32290
AT1G70810	AT4G01870		AT1G04770	AT1G01250		AT5G12220	AT1G70505		AT4G10270	AT4G34710		AT4G40030	AT2G46270		AT4G15230	AT1G17870
AT1G01030	AT5G66050		AT1G78340	AT3G59760		AT5G11690	AT2G45820		AT1G65420	AT4G39900		AT3G15300	AT2G40120		AT3G22060	AT5G08750
AT1G08465	AT1G16170		AT3G50440	AT1G07070		AT1G63940	AT5G27410		AT3G23020	AT1G09580		AT2G41780	AT2G41710		AT1G11740	AT1G77090
AT5G45920	AT3G06690		AT1G70800	AT4G17900		AT3G51260	AT3G58600		AT2G22070	AT2G03760		AT1G16260	AT1G79610		AT5G15890	AT1G80640
AT5G17540	AT2G26210		AT1G02770	AT3G47820		AT1G78730	AT1G20970		AT1G35560	AT1G15125		AT1G67560	AT2G28400		AT2G37750	AT2G37330
AT1G59540	AT3G27360		AT3G62270	AT3G46640		AT5G48990	AT2G28840		AT4G25080	AT5G24930		AT2G32240	AT5G60100		AT3G13650	AT2G31200
AT1G18100	AT3G24495		AT1G55110	AT5G55840		AT1G09660	AT1G67310		AT1G64510	AT5G35375		AT2G29390	AT5G66590		AT5G02220	AT2G24420
AT4G34980	AT3G02050		AT5G23300	AT3G14650		AT5G61600	AT5G48480		AT5G20635	AT3G60200		AT3G19450	AT2G31880		AT5G56850	AT2G31130
AT4G32670	AT4G27760		AT2G24570	AT1G67880		AT2G05920	AT3G48670		AT5G23900	AT3G26690		AT4G33040	AT5G61590		AT4G39630	AT4G00335
AT4G22340	AT1G27920		AT1G59540	AT5G63135		AT5G23920	AT1G15060		AT1G63680	AT4G38640		AT4G16120	AT4G34180		AT2G45420	AT2G42270
AT1G54500	AT3G60480		AT3G47570	AT4G10000		AT2G34660	AT4G25670		AT4G33040	AT3G09970		AT4G24040	AT4G34881		AT4G39510	AT1G04555
AT3G61990	AT1G13280		AT3G06740	AT1G71020		AT3G06640	AT2G22250		AT1G61580	AT1G17500		AT5G07040	AT5G66480		AT2G40475	AT5G03990
AT4G05070	AT1G04710		AT1G09830	AT2G39100		AT4G29540	AT5G50450		AT3G21700	AT3G14890		AT3G23805	AT5G53905		AT1G53920	AT3G57190
AT3G55605	AT3G18930		AT1G18170	AT2G07599		AT3G20820	AT5G15490		AT5G44160	AT3G60600		AT2G39900	AT5G57070		AT1G68650	AT5G02880
AT3G12970	AT1G48630		AT4G25960	AT2G25690		AT4G09730	AT4G33950		AT2G35260	AT1G63010		AT2G29260	AT1G01830		AT2G28950	AT4G00940
AT1G14480	AT2G35900		AT3G59670	AT4G39100		AT5G16800	AT4G23470		AT3G04260	AT4G31820		AT1G74520	AT5G54640		AT5G02760	AT5G14450
AT5G03440	AT1G17430		AT2G02980	AT5G52550		AT5G48020	AT5G16870		AT5G62940	AT4G11600		AT1G65180	AT1G70460		AT1G25510	AT1G13090
AT1G21460	AT3G47836		AT4G17330	AT4G15545		AT1G09830	AT2G15695		AT2G26910	AT3G54620		AT1G44790	AT1G52890		AT3G12700	AT5G20910
AT5G52530	AT3G53400		AT5G03380	AT1G45688		AT1G73450	AT4G39800		AT3G26710	AT4G14430		AT5G26670	AT5G03180		AT1G44000	AT4G20350
AT2G26570	AT1G26520		AT1G78180	AT5G04740		AT3G50420	AT4G28650		AT1G29640	AT4G09570		AT5G13990	AT4G26990		AT2G01818	AT5G10190
AT3G11020	AT3G56070		AT2G28190	AT1G03590		AT1G56500	AT5G54670		AT3G48140	AT5G46410		AT3G21330	AT1G77370		AT5G60060	AT1G60140
AT2G25190	AT2G27230		AT2G36530	AT5G45310		AT4G24715	AT1G78040		AT2G01940	AT3G48590		AT5G53210	AT5G20910		AT4G11050	AT5G06370
AT2G45530	AT3G63130		AT5G36890	AT1G19000		AT5G08180	AT1G73200		AT2G41650	AT5G52430		AT1G70230	AT1G64561		AT3G61890	AT1G18460
AT4G23400	AT5G07070		AT1G09620	AT1G07820		AT5G43150	AT2G39000		AT1G15730	AT4G39870		AT2G14890	AT4G22390		AT1G22360	AT2G40120
AT4G13980	AT5G42770		AT1G49980	AT3G13275		AT3G49940	AT5G53340		AT5G24990	AT5G42650		AT5G06690	AT1G74740		AT5G43420	AT5G02160
AT3G01490	AT3G05900		AT1G27480	AT5G10690		AT1G11380	AT1G23770		AT4G16146	AT1G04200		AT3G56940	AT1G25275		AT5G15580	AT3G15590
AT4G17180	AT4G33400		AT1G15380	AT4G21550		AT1G35780	AT2G01190		AT5G23760	AT5G47070		AT5G10170	AT1G07000		AT4G30670	AT1G75100
AT1G61040	AT5G27410		AT2G02150	AT1G21880		AT3G60520	AT3G25250		AT2G33180	AT4G27470		AT1G22340	AT1G18750		AT3G28130	AT2G17520
AT1G45145	AT1G69940		AT4G38440	AT4G22920		AT2G37860	AT1G01500		AT5G54380	AT4G33945		AT5G09650	AT3G61220		AT4G18640	AT2G40020
AT1G77360	AT4G33360		AT2G28330	AT1G13740		AT2G43570	AT1G65040		AT2G25790	AT5G43070		AT2G47240	AT1G66500		AT2G47010	AT3G25440
AT1G30110	AT5G63920		AT5G18960	AT3G51990		AT1G17840	AT3G17680		AT5G09440	AT5G27920		AT1G26762	AT1G12290		AT4G00480	AT1G05680
AT1G17250	AT1G79110		AT4G35130	AT1G54160		AT3G22180	AT5G04160		AT4G25020	AT2G23100		AT4G14440	AT1G79900		AT3G28340	AT4G27610
AT3G43210	AT1G78995		AT3G62080	AT1G28580		AT1G48140	AT3G11930		AT5G04885	AT5G39580		AT5G23170	AT3G01060		AT3G56290	AT5G54390
AT2G31530	AT5G53550		AT5G57480	AT5G67100		AT4G32175	AT5G35360		AT2G09990	AT2G32430		AT3G12780	AT4G27900		AT3G18010	AT1G17490
AT5G44780	AT4G22120		AT2G31530	AT1G24600		AT4G37070	AT1G56600		AT4G13560	AT4G29330		AT2G40260	AT1G10050		AT5G66570	AT5G66080
AT3G11460	AT1G45688		AT5G49480	AT5G42770		AT5G26340	AT1G05590		AT2G34660	AT1G22510		AT4G00250	AT5G22550		AT1G58070	AT5G03880
AT4G18240	AT2G35343		AT1G58400	AT4G29070		AT4G34340	AT4G05060		AT5G22110	AT2G40000		AT1G56210	AT1G02380		AT2G29440	AT1G53320
AT3G10350	AT5G41830		AT3G06980	AT4G00440		AT1G68930	AT1G74740		AT3G02130	AT2G44980		AT2G44500	AT4G02360		AT1G78670	AT5G37750
AT1G15380	AT4G26630		AT3G23030	AT1G53290		AT4G31050	AT1G20460		AT5G14800	AT3G08720		AT5G14000	AT1G17780		AT1G51420	AT5G58940
AT1G46768	AT1G80830		AT3G23990	AT1G30860		AT3G11460	AT1G16825		AT2G17033	AT5G04160		AT2G36050	AT2G37970		AT1G74880	AT1G02060
AT1G03100	AT2G41310		AT2G13600	AT3G06780		AT5G22810	AT1G15100		AT2G13600	AT1G55265		AT5G46110	AT1G67310		AT4G02290	AT4G21534
AT1G65380	AT1G09820		AT5G05990	AT4G07950		AT2G01510	AT1G07645		AT5G42070	AT1G14000		AT1G65985	AT3G20910		AT5G01610	AT5G23100
AT1G68340	AT5G28290		AT1G34355	AT2G04690		AT4G04640	AT4G30440		AT3G56810	AT3G12690		AT4G30500	AT1G71760		AT2G34020	AT2G46900
AT1G54740	AT2G21620		AT1G71460	AT4G22580		AT2G39190	AT2G34670		AT5G15340	AT1G63460		AT4G20320	AT1G14640		AT2G39900	AT4G38940
AT1G32440	AT2G35750		AT5G58350	AT1G16840		AT1G62910	AT5G66460		AT3G57160	AT3G15350		AT5G19520	AT1G55675		AT3G54400	AT5G28830
AT1G69010	ATMG00650		AT1G06650	AT2G37200		AT5G11880	AT3G62470		AT5G27930	AT3G58150		AT1G05570	AT2G20250		AT3G49260	AT5G03830
AT3G44830	AT5G57320		AT1G75270	AT5G07380		AT2G48120	AT3G13780		AT4G39530	AT3G63180		AT1G32190	AT3G41762		AT4G04605	AT1G55610
AT4G21120	AT1G29980		AT2G41940	AT5G41600		AT3G47570	AT3G48980		AT4G29410	AT1G08340		AT3G52740	AT3G53210		AT4G34131	AT5G09445
AT5G66310	AT4G02360		AT4G10450	AT4G34240		AT4G37170	AT4G13110		AT3G05410	AT4G38810		AT4G27700	AT1G50790		AT5G02230	AT5G42010
AT5G20900	AT1G12790		AT3G57710	AT5G57930		AT4G30360	AT1G27990		AT5G22280	AT4G29590		AT3G20820	AT5G20830		AT5G20250	AT4G22990
AT3G15670	ATMG01350		AT3G48730	AT5G51350		AT4G08790	AT5G16830		AT1G70710	AT5G37770		AT1G65390	AT3G59190		AT2G25130	AT1G71950
AT5G22620	AT3G57150		AT5G25130	AT3G15750		AT4G33770	AT5G63020		AT2G42955	AT3G54300		AT1G12740	AT3G55430		AT5G56580	AT4G26060
AT1G73090	AT5G45020		AT5G47910	AT1G56280		AT1G07320	AT1G53250		AT1G33390	AT5G41100		AT3G63370	AT5G05110		AT1G49430	AT1G62500
AT3G28450	AT3G18210		AT4G19006	AT1G07290		AT2G28190	AT3G46680		AT4G26900	AT5G65420		AT5G64570	AT3G51895		AT1G62520	AT1G70520
AT5G62670	AT4G09020		AT2G31670	AT3G16650		AT3G01140	AT2G23240		AT5G64380	AT3G57380		AT1G67070	AT5G04000		AT5G20935	AT3G08690
AT3G28140	AT1G77710		AT3G50310	AT4G19045		AT5G24280	AT4G31860		AT4G35270	AT5G03540		AT2G03980	AT1G67800		AT4G11550	AT3G56960
AT5G17360	AT5G66100		AT1G51370	AT4G19185		AT5G47700	AT3G55030		AT3G07800	AT1G70640		AT4G34135	AT5G09730		AT1G55370	AT2G46050
AT2G27260	AT3G48330		AT2G24220	AT2G28550		AT5G63290	ATMG01130		AT3G60010	AT4G18400		AT5G15530	AT5G18130		AT5G44460	AT1G70650
AT5G64750	AT3G27120		AT5G66310	AT5G15350		AT5G49560	AT1G63090		AT3G04340	AT2G44580		AT2G30695	AT1G05730		AT3G23410	AT5G59320
AT2G29720	AT1G19610		AT3G05937	AT5G64760		AT1G49600	AT4G28050		AT5G05690	AT3G03776		AT3G06770	AT3G20250		AT4G36920	AT4G27450
AT3G09570	AT1G49600		AT5G39890	AT1G27770		AT3G55250	AT4G36730		AT5G07090	AT1G80320		AT4G34290	AT1G70790		AT2G14890	AT5G19150
AT4G36260	AT4G24972		AT4G27730	AT5G28540		AT4G11160	AT1G79990		AT4G38660	AT3G20250		AT1G76160	AT2G23110		AT2G29090	AT1G06130
AT1G79080	AT2G31580		AT1G05560	AT4G36500		AT1G16220	AT2G41490		AT5G63140	AT2G04900		AT3G05165	AT5G42570		AT1G48500	AT1G70140
AT5G25450	AT2G41505		AT1G53730	AT4G16745		AT5G61170	AT2G32980		AT5G39080	AT3G21780		AT3G21760	AT5G51130		AT1G41830	AT3G53630
AT2G17033	AT5G63980		AT1G66580	AT4G13020		AT4G27080	AT2G20370		AT5G49560	AT3G23280		AT5G22740	AT2G39050		AT5G40690	AT5G64990
AT5G13330	AT1G07380		AT1G65920	AT5G58680		AT3G55280	AT3G29760		AT1G29070	AT1G32928		AT1G66140	AT2G44980		AT1G04520	AT5G10650
AT3G57380	AT4G29520		AT1G52780	AT3G03780		AT1G29418	AT5G15850		AT5G11690	AT3G24340		AT4G24410	AT1G54130		AT1G43800	AT2G46220
AT4G23250	AT5G07480		AT2G41950	AT4G39980		AT1G27980	AT3G09600		AT1G50900	AT3G15353		AT1G77200	AT2G21830		AT4G28890	AT5G44980
AT5G60760	ATCG00630		AT4G21100	AT5G24170		AT3G58690	AT5G61800		AT5G50810	AT4G18930		AT1G62770	AT3G61260		AT4G15960	AT5G16120
AT4G15563	AT1G08350		AT5G40840	AT1G70090		AT3G14230	AT4G32295		AT5G57570	AT2G14210		AT5G48440	AT1G29330		AT1G71691	AT3G02875
AT4G30080	AT2G31570		AT5G49110	AT2G24580		AT4G00180	AT4G17260		AT1G14480	AT3G56840		AT2G24970	AT1G33970		AT1G47840	AT5G54930
AT2G39920	AT2G26360		AT2G29650	AT1G23020		AT5G63040	AT4G16780		AT1G08580	AT2G46735		AT1G70630	AT1G17240		AT2G41090	AT5G17000
AT3G09040	AT1G74920		AT4G37400	AT4G38490		AT4G38010	AT1G74470		AT4G18340	AT2G37470		AT2G37930	AT3G12510		AT1G14687	AT3G18215
AT3G60350	AT1G12000		AT4G16430	AT2G29510		AT3G59540	AT2G46220		AT5G59240	AT2G36290		AT4G01200	AT2G16790		AT4G01360	AT3G10820
AT1G73500	AT5G49555		AT1G68490	AT2G38480		AT1G77550	AT1G01690		AT4G17390	AT3G05470		AT4G21750	AT2G20920		AT5G64040	AT1G30755
AT2G42040	AT1G01355		AT2G17525	AT1G24330		AT5G10140	AT1G28340		AT5G38150	AT3G55140		AT5G46640	AT3G17668		AT2G42380	AT3G62150
AT1G32560	AT2G39110		AT5G41670	AT1G75730		AT5G22650	AT4G19120		AT3G14220	AT3G11800		AT2G16850	AT3G27330		AT3G21330	AT1G67970
AT5G21900	AT1G01110		AT4G35460	AT3G27050		AT2G22000	AT4G25570		AT1G09100	AT4G26850		AT2G34170	AT2G28720		AT4G34790	AT1G07530
AT3G02070	AT2G39960		AT3G04020	AT3G54160		AT1G73490	AT3G12350		AT3G59780	AT5G41920		AT3G20420	AT1G65090		AT3G23820	AT1G80960
AT2G05920	AT2G42320		AT4G18372	AT5G46850		AT2G45695	AT3G14330		AT1G62580	AT3G11620		AT1G05000	AT5G64080		AT3G59710	AT4G30750
AT3G17700	AT3G55030		AT3G10350	AT1G77000		AT1G09815	AT5G27730		AT4G39960	AT4G23430		AT5G08160	AT1G30500		AT5G14730	AT1G72820
AT1G30090	AT1G54360		AT5G59530	AT1G07650		AT4G21585	AT4G02970		AT4G25420	AT5G55960		AT4G10420	AT2G31985		AT1G05805	AT5G61865
AT1G75830	AT5G61980		AT2G36730	AT5G64130		AT2G02540	AT1G09794		AT3G15140	AT1G29355		AT5G42750	AT4G33940		AT3G23805	AT4G14145
AT5G49060	AT4G25570		AT3G62250	AT4G28070		AT5G60250	AT5G04560		AT3G12930	AT5G03180		AT5G56320	AT2G38430		AT1G16360	AT1G75810
AT4G27940	AT2G22480		AT1G67170	AT1G03080		AT5G46510	AT5G09230		AT1G16000	AT3G08930		AT5G05580	AT2G14050		AT2G46690	AT1G14930
AT2G29900	AT3G08930		AT2G38920	AT5G08360		AT3G11510	AT3G61740		AT4G36130	AT2G30440		AT2G37260	AT4G30935		AT4G21870	AT1G02050
AT2G41830	AT2G37200		AT2G45040	AT4G34220		AT5G39680	AT5G49710		ATCG01050	AT3G06780		AT3G06130	AT1G62720		AT3G58650	AT4G31430
AT5G12100	AT5G23570		AT4G36870	AT5G54860		AT3G07150	AT1G21750		AT4G15560	AT1G67930		AT1G05200	AT4G20350		AT4G35320	AT1G06570
AT4G04370	AT5G56660		AT1G64950	AT3G05250		AT3G06950	AT1G30660		AT5G02860	AT2G33630		AT5G06430	AT3G26980		AT4G10770	AT1G10095
AT1G11320	AT2G30960		AT1G59650	AT2G40270		AT5G54100	AT2G41830		AT2G32660	AT1G16010		AT3G14700	AT5G50170		AT4G23590	AT3G15290
AT3G07930	AT5G26770		AT1G70780	AT5G45830		AT3G61900	AT3G23260		AT1G76110	AT2G46260		AT4G21585	AT2G39430		AT1G04820	AT1G04050
AT5G61370	AT5G23880		AT4G05450	AT4G09520		AT1G21460	AT1G62530		AT5G04330	AT1G70895		AT5G02180	AT5G18470		AT5G55680	AT4G14615
AT3G56630	AT5G59150		AT3G61970	AT1G11180		AT3G48870	AT5G57900		AT4G37170	AT3G27330		AT1G29640	AT1G77000		AT5G13840	AT1G03380
AT2G31020	AT1G14600		AT3G17790	AT1G67040		AT2G26740	AT1G04700		AT5G57710	AT2G47060		AT1G71990	AT2G47860		AT1G66350	AT3G06630
AT5G04520	AT5G66070		AT2G37170	AT5G08430		AT2G37510	AT5G41830		AT3G58690	AT2G05810		AT2G25790	AT1G62422		AT3G16460	AT1G17240
AT3G04580	AT2G19730		AT5G51830	AT5G43880		AT3G17611	AT4G27910		AT1G44760	AT1G29050		AT1G04610	AT4G11350		AT5G05340	AT1G67850
AT3G25600	AT1G45180		AT3G28640	AT5G20940		AT3G62860	AT5G54440		AT3G63490	AT2G36900		AT4G36920	AT3G16770		AT5G58260	AT3G07530
AT1G05120	AT5G65590		AT5G57860	AT5G62480		AT1G71850	AT5G60460		AT5G09950	AT5G54310		AT4G35250	AT2G28815		AT3G55890	AT5G14090
AT1G64810	AT3G54650		AT4G31790	AT5G10770		AT3G04550	AT5G07330		AT1G29980	AT3G47950		AT3G43720	AT5G64230		AT5G03150	AT4G00040
AT4G40045	AT1G54160		AT1G08180	AT1G05970		AT5G53420	AT2G29550		AT4G09500	AT3G55600		AT4G25890	AT1G22180		AT1G32690	AT1G70790
AT4G34990	AT1G68290		AT2G45695	AT2G33320		AT2G40590	AT3G24515		AT5G58240	AT1G34630		AT5G52830	AT1G02816		AT3G52630	AT4G00200
AT4G29400	AT4G38960		AT5G63630	AT3G09710		AT5G23740	AT4G18230		AT2G04170	AT5G54520		AT2G47450	AT2G32830		AT1G67050	AT5G51570
AT4G25800	AT3G14020		AT5G53160	AT5G63020		AT2G35550	AT4G36900		AT4G37490	AT3G02030		AT5G63800	AT5G59670		AT1G55760	AT4G37180
AT1G72300	AT5G13490		AT5G23070	AT2G21080		AT5G60970	AT3G26700		AT3G13750	AT2G18000		AT3G53620	AT5G49120		AT2G15050	AT5G59790
AT3G48060	AT5G14620		AT1G27060	AT1G73360		AT3G13020	AT3G57010		AT5G07480	AT1G17940		AT3G57160	AT4G16620		AT4G09010	AT1G13530
AT5G06330	AT1G72900		AT2G23350	AT1G52618		AT4G31700	AT2G18680		AT3G51330	AT1G68340		AT5G06400	AT1G26930		AT3G18295	AT4G29890
AT1G04260	AT4G35950		AT4G12750	AT3G53210		AT3G16080	AT4G18205		AT3G24100	AT3G14190		AT2G18160	AT2G02710		AT5G08370	AT5G65750
AT3G57580	AT2G37790		AT5G10140	AT1G62530		AT5G23730	AT4G21323		AT3G47570	AT1G71696		AT3G56370	AT1G67850		AT5G54190	AT5G38565
AT5G45580	AT4G16370		AT2G30105	AT1G04830		AT3G58830	AT2G22820		AT5G49110	AT3G01570		AT1G22940	AT1G72120		AT5G13400	AT5G03780
AT5G51760	AT3G45420		AT4G19950	AT1G07980		AT2G22680	AT5G45340		AT5G62700	AT3G19680		AT3G52470	AT3G19580		AT2G32690	AT3G05250
AT5G18960	AT2G22650		AT3G49470	AT3G15520		AT4G36670	AT1G23000		AT4G13670	AT1G29970		AT4G13920	AT5G67600		AT3G45010	AT1G71330
AT5G57550	AT1G74390		AT3G57520	AT1G71830		AT5G17810	AT1G49700		AT3G01140	AT4G12110		AT2G36026	AT3G15790		AT2G42840	AT1G03770
AT5G06270	AT5G11750		AT1G55270	AT3G44713		AT5G58240	AT2G41470		AT2G48020	AT2G30870		AT1G73885	AT5G40760		AT3G23670	AT5G60850
AT1G78180	AT2G24580		AT1G17060	AT3G05270		AT5G23070	AT5G59960		AT5G06050	AT3G16650		AT1G13970	AT2G44670		AT2G37170	AT4G18360
AT5G59010	AT5G42100		AT1G78380	AT1G08460		AT5G43190	AT1G47056		AT3G14415	AT4G14600		AT5G40645	AT5G20960		AT2G45970	AT1G19310
AT1G27990	AT2G33550		AT1G16515	AT2G01120		AT4G20140	AT3G08710		AT1G55760	AT3G53370		AT3G08940	AT5G28830		AT1G54120	AT3G20100
AT2G34600	AT3G05830		AT1G60990	AT4G05060		AT3G59670	AT1G02920		AT3G12780	AT5G64250		AT3G01516	AT5G10340		AT5G56040	AT1G05400
AT5G65925	AT5G42890		AT1G75670	AT3G14360		AT4G13650	AT5G02940		AT2G38370	AT3G50950		AT1G67770	AT2G16586		AT4G00895	AT4G15380
AT5G03990	AT4G25120		AT1G54730	AT2G26340		AT2G32240	AT3G15770		AT2G06520	AT5G62960		AT3G06730	AT1G28330		AT1G52280	AT1G48605
AT5G39350	AT5G27680		AT2G33310	AT3G15095		AT1G09680	AT5G05750		AT5G57170	AT4G11220		AT3G12610	AT2G03460		AT1G20340	AT4G11990
AT2G33760	AT5G41670		AT3G02660	AT4G34480		AT4G11960	AT3G61040		AT1G19715	AT5G06830		AT5G02540	AT1G74410		AT4G19120	AT5G56520
AT5G39050	AT3G04120		AT3G22180	AT3G49780		AT1G53600	AT1G19690		AT1G79850	AT2G17120		AT3G03660	AT5G15410		AT4G30980	AT1G24580
AT2G04360	AT3G14420		AT5G41190	AT3G61350		AT5G27550	AT1G22882		AT3G04770	AT5G07880		AT1G73120	AT3G19960		AT5G01870	AT4G22730
AT4G01090	AT2G43520		AT4G25340	AT1G75800		AT1G47540	AT3G15450		AT2G33500	AT3G61740		AT3G61380	AT5G61820		AT5G58750	AT5G61380
AT1G44920	AT4G01850		AT4G01070	AT1G22430		AT4G30000	AT5G58575		AT1G45229	AT1G16020		AT1G05230	AT2G45680		AT3G28200	AT5G38040
AT2G19260	AT3G04810		AT2G24330	ATMG01220		AT2G39440	AT1G56080		AT4G30810	AT3G16760		AT5G54660	AT4G35590		AT4G34610	AT1G69870
AT4G30340	AT1G33040		AT1G56500	AT4G29780		AT2G43310	AT1G68060		AT1G70230	AT1G24530		AT2G06520	AT2G36270		AT1G68510	AT2G12550
AT4G11570	AT1G16340		AT2G04860	AT4G01995		AT5G27120	AT5G16340		AT1G14687	AT3G24315		AT1G67090	AT5G16970		AT1G68590	AT1G17145
AT3G02490	AT5G55560		AT5G25180	AT3G28180		AT1G29640	AT1G55510		AT1G51170	AT3G51370		AT4G34131	AT1G62530		AT3G24450	AT5G66580
AT2G39720	AT2G36620		AT3G14415	AT4G37760		AT3G55510	AT3G16910		AT2G16890	AT5G15470		AT1G42970	AT3G16320		AT1G14150	AT1G07980
AT3G28150	AT5G66052		AT3G11964	AT3G46020		AT5G63420	AT1G03106		AT1G69200	AT4G21740		AT1G18060	AT2G42980		AT3G47650	AT3G17630
AT1G60750	AT2G01200		AT1G74030	AT4G29950		AT3G50660	AT4G18280		AT4G24670	AT1G17420		AT1G31320	AT4G32770		AT4G04955	AT1G13960
AT1G15740	AT5G15200		AT3G20015	AT3G51070		AT4G14170	AT4G11570		AT3G14240	AT1G79270		AT2G44080	AT3G12203		AT4G12980	AT5G05130
AT4G01020	AT5G65460		AT1G29880	AT2G24395		AT3G53890	AT5G13960		AT3G48110	AT1G17890		AT1G54580	AT5G19440		AT5G19940	AT3G03640
AT3G14050	AT5G26865		AT4G29720	AT2G21930		AT3G28210	AT1G77420		AT2G03980	AT4G15475		AT1G54350	AT1G76705		AT5G24290	AT5G39850
AT3G51120	AT2G44610		AT2G47990	AT3G44610		AT2G42430	AT2G32080		AT4G26555	AT3G26950		AT1G66350	AT3G62590		AT1G70710	AT2G19350
AT2G48110	AT5G56530		AT3G60180	AT4G22730		AT3G23780	AT4G10843		AT4G30190	AT3G57120		AT3G53190	AT5G21100		AT3G14370	AT5G07950
AT4G04340	AT3G50810		AT5G40382	AT1G43580		AT5G13470	AT3G12560		AT5G45150	AT4G39050		AT4G33960	AT3G55740		AT5G37790	AT3G15351
AT1G53330	AT5G63310		AT2G17800	AT4G27970		AT4G35930	AT1G27170		AT2G14460	AT5G19570		AT4G19120	AT3G54870		AT1G69770	AT5G43660
AT1G16680	AT3G53680		AT4G09620	AT3G02040		AT2G40890	AT2G42975		AT2G24090	AT3G48120		AT2G38120	AT3G48580		AT4G22235	AT1G08050
AT5G54000	AT3G57630		AT3G18020	AT1G77060		AT2G34640	AT1G09480		AT5G12470	AT1G15530		AT5G56780	AT4G39230		AT5G40730	AT5G02560
AT5G51070	AT1G33340		AT5G07900	AT3G13900		AT4G34120	AT1G18390		AT4G21510	AT2G02860		AT3G02110	AT1G07985		AT5G24960	AT5G11840
AT4G29120	AT4G33925		AT1G64355	AT1G27440		AT5G06180	AT3G15400		AT1G78020	AT5G57300		AT5G09430	AT5G51330		AT2G43340	AT2G45290
AT1G53110	AT1G50940		AT1G13090	AT1G13210		AT5G45170	AT3G48480		AT1G44920	AT2G31920		AT1G79110	AT1G67470		AT3G29300	AT2G25590
AT3G19660	ATCG00220		AT5G65860	AT1G02310		AT1G47820	AT5G09640		AT1G24095	AT2G44700		AT4G14200	AT4G32290		AT2G39730	AT4G11350
AT1G79570	AT3G16080		AT2G02220	AT5G62170		AT5G24840	AT4G25580		AT1G20950	AT5G02890		AT1G75190	AT5G16380		AT4G35100	AT3G10130
AT3G46790	AT1G06515		AT1G70440	AT3G14350		AT5G03780	AT3G61450		AT3G50870	AT2G43240		AT2G38920	AT4G37900		AT5G64570	AT4G32480
AT1G68820	AT2G45070		AT3G06250	AT4G23850		AT1G12940	AT4G15490		AT1G73660	AT3G03790		AT3G02180	AT5G56210		AT3G55350	AT2G33620
AT3G15357	AT4G02050		AT2G32660	AT2G38010		AT1G79470	AT1G49610		AT5G14920	AT5G63750		AT1G79080	AT1G17147		AT4G12420	AT3G20250
AT1G19480	AT4G14740		AT2G02400	AT1G19180		AT4G00620	AT1G76360		AT2G28080	AT1G07130		AT2G32460	AT1G07650		AT2G31750	AT1G76170
AT2G38800	AT2G22830		AT1G78190	AT2G35480		AT5G19220	AT1G08340		AT1G57660	AT2G47970		AT4G35160	AT2G31141		AT5G05890	AT5G27660
AT2G47000	AT2G41010		AT4G00690	AT3G46820		AT3G07670	AT5G47810		ATCG01110	AT5G59700		AT5G24660	AT3G27440		AT5G37660	AT1G72680
AT1G50250	ATCG00430		AT1G03495	AT5G55480		AT3G48270	AT3G52750		AT4G02680	AT5G56170		AT4G12050	AT1G69840		AT3G52470	AT3G03020
AT3G17611	AT5G01600		AT3G01350	AT1G15960		AT3G55040	AT3G10550		AT2G32230	AT3G26100		AT2G16400	AT5G64430		AT1G23790	AT1G21760
AT5G24890	AT4G18570		AT5G06050	ATMG01120		AT5G49810	AT3G18620		AT4G09650	AT1G65720		AT2G25530	AT1G54160		AT2G28510	AT1G67600
AT5G24870	AT1G78040		AT3G49142	AT3G49530		AT1G75410	AT2G18730		AT2G43590	AT1G26440		AT1G72130	AT5G64210		AT1G78430	AT3G62500
AT5G53220	AT2G41905		AT5G57260	AT5G01590		AT3G53870	AT5G58550		AT5G22740	AT5G22290		AT4G20860	AT5G07240		AT5G24030	AT1G51700
AT3G01890	AT5G11640		AT2G39120	AT5G25010		AT1G16300	AT1G67340		AT2G30105	AT4G37250		AT5G66570	AT2G35170		AT5G07040	AT2G01340
AT5G06050	AT4G18370		AT3G52460	AT4G24380		AT5G61270	AT2G17720		AT2G24120	AT3G48690		AT2G28410	AT5G43660		AT4G00900	AT4G03510
AT4G31570	AT5G57410		AT1G32340	AT1G78600		AT3G59650	AT3G11620		AT2G18780	AT2G45680		AT4G20040	AT4G18620		AT3G15810	AT2G43000
AT2G19280	AT2G33620		AT2G38210	AT5G01560		AT2G34960	AT5G17840		AT1G78730	AT2G28420		AT3G13620	AT4G36670		AT3G12090	AT4G15610
AT3G29230	AT3G08580		AT1G75410	AT2G31800		AT5G25460	AT3G14067		AT1G12800	AT1G63440		AT1G79430	AT4G04620		AT3G48700	AT5G17430
AT3G19470	AT1G67360		AT1G29418	AT3G50410		AT2G19385	AT3G20300		AT3G06950	AT5G19930		AT3G28180	AT5G49990		AT2G19880	AT4G38090
AT1G77090	AT1G66530		AT5G22440	AT3G56580		AT4G00238	AT2G30460		AT3G13620	AT4G31270		AT1G10740	AT1G75100		AT4G24050	AT2G34390
AT1G27910	AT5G47100		AT5G15920	AT1G08960		AT5G16070	AT2G29640		AT5G60890	AT2G17720		AT1G26100	AT5G52420		AT3G03250	AT5G20810
AT3G57710	AT2G24150		AT3G11402	AT3G50970		AT5G50250	AT4G23270		AT5G24314	AT4G16250		AT5G44190	AT1G05690		AT3G20150	AT5G66820
AT2G27090	AT3G23830		AT5G04520	AT1G65470		AT1G75125	AT5G08430		AT2G27060	AT5G67350		AT1G31070	AT1G07430		AT4G28310	AT4G16540
AT4G14820	AT1G20690		AT2G45430	AT4G31115		AT3G12940	AT5G62540		AT3G45780	AT5G44280		AT5G60200	AT5G08360		AT2G30870	AT1G06180
AT1G09665	AT5G67560		AT5G50210	AT5G27920		AT1G18060	AT3G16200		AT1G41830	AT4G18570		AT1G65010	AT4G35840		AT1G65340	AT4G21120
AT1G31310	AT5G61590		AT3G21220	AT1G78270		AT3G59060	AT3G04140		AT1G48630	AT3G13720		AT3G20840	AT1G28380		AT1G55320	AT3G12320
AT5G64210	AT4G01150		AT4G24670	AT1G10700		AT2G35130	AT3G43700		AT4G25370	AT4G31670		AT5G19320	AT5G52810		AT3G02900	AT1G31790
AT4G26980	AT5G13730		AT1G73885	AT5G11110		AT5G09950	AT4G16060		AT1G29418	AT5G08139		AT3G17840	AT1G70580		AT3G43720	AT2G45820
AT2G11890	AT1G53560		AT1G56110	AT1G22985		AT4G29400	AT3G46080		AT3G19170	AT5G65590		AT5G65760	AT1G22370		AT5G15950	AT5G27750
AT4G33666	AT1G64740		AT1G12550	AT1G69450		AT4G10890	ATCG00220		AT4G08210	AT1G34220		AT5G55710	AT4G18490		AT5G23940	AT5G47090
AT1G21640	AT3G15095		AT1G28690	AT3G62980		AT1G04410	AT5G58600		AT3G18390	AT5G50430		AT5G37000	AT2G35310		AT5G14000	AT1G04830
AT4G31990	AT4G39070		AT1G17780	AT1G64561		AT4G08930	AT1G68020		AT3G59650	AT3G50410		AT5G26000	AT1G70750		AT1G14290	AT5G22000
AT1G28370	AT2G14050		AT3G54470	AT2G01180		AT5G48760	AT3G03780		AT3G18740	AT1G78610		AT1G22640	AT1G19380		AT4G35770	AT1G76065
AT5G37750	AT3G11510		AT2G43290	AT1G55810		AT3G49470	AT1G22710		AT4G05210	AT2G41290		AT2G33330	AT4G19810		AT1G78020	AT5G27280
AT2G33980	AT5G18475		AT4G39260	AT1G14140		AT3G62300	AT3G48690		AT5G47170	AT4G39120		AT5G19290	AT4G01070		AT1G67070	AT3G51070
AT5G04670	AT1G70370		AT3G54540	AT1G16340		AT5G54970	AT5G11950		AT5G52850	AT3G18820		AT4G30670	AT5G48950		AT1G53300	AT4G25180
AT5G17640	AT3G18780		AT1G78780	AT3G46070		AT2G21660	AT1G28200		AT3G19120	AT4G02640		AT2G38040	AT5G61865		AT2G46380	AT2G14825
AT5G38850	AT5G44660		AT5G67510	AT3G05580		AT1G55865	AT4G22130		AT3G15190	AT4G28240		AT1G53300	AT2G30990		AT5G08150	AT5G22550
AT2G23520	AT3G51240		AT3G52870	AT5G45490		AT3G52155	AT5G24970		AT5G20150	AT5G47180		AT2G45970	AT1G48540		AT1G06000	AT4G12570
AT1G02990	AT3G01820		AT5G57123	AT4G28400		AT5G07900	AT1G48270		AT3G18130	AT2G29990		AT2G42870	AT1G75440		AT4G37110	AT4G23190
AT1G05170	AT4G17900		AT4G24110	AT1G10850		AT3G03250	AT5G50460		AT5G13100	AT2G11035		AT4G22780	AT1G80180		AT5G45730	AT1G79610
AT4G10280	AT5G03050		AT1G68820	AT5G42100		AT3G18020	AT2G41180		AT3G54910	AT1G12070		AT1G50900	AT1G03790		AT5G24800	AT1G53780
AT5G01300	AT1G20410		AT2G36650	AT1G69430		AT5G55210	AT1G06510		AT5G10240	AT3G24180		AT5G45940	AT2G01008		AT1G31330	AT4G27130
AT1G71360	AT5G59800		AT3G60520	AT5G02370		AT5G04780	AT2G36740		AT1G23080	AT1G51660		AT1G34760	AT1G80570		AT1G13750	AT3G58490
AT1G17620	AT3G53990		AT2G37250	AT3G23170		AT1G53330	AT2G43710		AT5G64490	AT1G80570		AT3G03050	AT3G61630		AT5G05580	AT3G11850
AT2G35550	AT4G15236		AT5G36210	AT5G08120		AT2G38800	AT4G30210		AT3G25660	AT3G03490		ATCG00750	AT5G47650		AT3G53620	AT5G26770
AT4G32070	AT3G47600		AT1G04860	AT4G30810		AT3G24810	AT5G24270		AT4G13750	AT2G17660		AT3G62100	AT4G19880		AT2G24190	AT3G58680
AT1G09970	AT1G14290		AT3G26380	AT1G80960		AT5G05890	AT1G54870		AT1G56210	AT5G66600		AT1G05320	AT2G39110		AT1G69970	AT1G70580
AT5G24850	AT2G22900		AT3G16220	AT4G37550		AT3G13180	AT1G07200		AT5G60030	AT5G53360		AT1G15570	AT2G37070		AT3G53190	AT1G18750
AT3G57020	AT1G56045		AT4G09750	AT5G46780		AT3G03030	AT3G21250		AT3G09580	AT2G25350		AT1G44575	AT5G06870		AT3G48131	AT4G05150
AT1G55730	AT1G70460		AT1G09900	AT3G18000		AT2G28000	AT4G16563		AT5G28060	AT5G63380		AT5G14110	AT2G21640		AT5G04890	AT1G09950
AT1G20630	AT2G26330		AT4G40040	AT1G50740		AT2G25210	AT2G32970		AT5G61030	AT5G61590		AT2G36470	AT2G35345		AT1G09600	AT1G65820
AT5G45310	AT5G07280		AT1G77930	AT5G54520		AT1G17100	AT1G06515		AT1G49350	AT1G79710		AT5G20270	AT2G02230		AT5G65090	AT4G04870
AT1G14930	AT5G50460		AT3G29230	AT4G31250		AT4G37050	AT3G19380		AT3G16290	AT1G70520		AT4G37650	AT3G29575		AT3G56940	AT1G50970
AT5G10370	AT5G16400		AT2G22990	AT4G05150		AT1G26270	AT2G25110		AT5G51910	AT4G39100		ATCG01100	AT2G32090		AT2G05760	AT4G13150
AT1G61100	AT3G09480		AT4G26190	ATMG01280		AT2G39930	AT4G01090		AT1G57860	AT1G27130		AT3G03250	AT3G52105		AT4G16190	AT1G04990
AT4G35540	AT1G42970		AT1G57860	AT1G79820		AT1G71430	AT5G04170		AT5G55640	AT3G48530		AT5G53160	AT1G73880		AT5G02400	AT3G27330
AT2G23610	ATCG01050		AT2G02060	AT3G19540		AT3G08520	AT2G44700		AT4G34419	AT5G50200		AT1G27480	AT2G34220		AT1G34245	AT2G31920
AT4G16580	AT5G59910		AT3G03940	AT2G38530		AT2G35605	AT3G13720		AT1G35680	AT1G07250		AT5G27550	AT4G28490		AT2G24170	AT1G32740
AT4G26490	AT4G26220		AT2G13540	AT1G17110		AT2G03380	AT3G21630		AT1G65970	AT3G24070		AT1G56230	AT1G04880		AT5G39580	AT3G14150
AT4G12070	AT4G33380		AT5G13510	AT1G76990		AT5G51110	AT3G05940		AT3G13760	AT5G15650		AT4G24190	AT3G53690		AT4G14550	AT3G18170
AT4G13070	AT1G58350		AT5G24010	AT1G60000		AT4G31985	AT1G74360		AT4G16190	AT1G23050		AT5G44700	AT4G15236		AT2G24970	AT5G41610
AT1G03940	AT1G64660		AT2G44530	AT1G54850		AT2G34315	AT3G50240		AT2G42395	AT4G11350		AT1G60600	AT5G07380		AT1G65985	AT3G27340
AT1G19220	AT1G09415		AT1G20640	AT1G20070		AT2G20450	AT3G15070		AT3G53220	AT5G24970		AT1G21140	AT1G30220		AT1G60630	AT1G20620
AT3G27960	AT5G20540		AT5G27550	AT5G53220		AT1G67080	AT1G32740		AT2G33855	AT3G02170		AT3G15720	AT3G50830		AT3G28040	AT1G78890
AT1G79270	AT1G74590		AT5G20020	AT1G70370		AT2G30680	AT5G08200		AT3G10040	AT5G09730		AT2G02540	AT5G61510		AT1G62030	AT2G16390
AT5G64950	AT1G19990		AT2G06050	AT3G02610		AT2G31530	AT1G07985		AT2G04530	AT3G05580		AT3G27220	AT5G65350		AT1G24170	AT2G19910
AT4G28390	AT5G47720		AT1G48660	AT4G19540		AT4G33680	AT5G22290		AT3G44430	AT1G31175		AT3G06120	AT5G10400		AT1G28660	AT3G07525
AT2G32540	AT3G13672		AT5G20600	AT4G12000		AT1G05460	AT1G07310		AT5G03940	AT1G49700		AT5G23950	AT3G58270		AT5G08391	AT5G03070
AT3G48730	AT1G73530		AT4G13070	AT1G20030		AT2G13540	AT3G53810		AT2G40435	AT5G06770		AT5G17230	AT4G02890		AT3G19050	AT1G21000
AT5G18980	AT2G30580		AT3G26618	AT1G28410		AT3G04840	AT1G28280		AT4G16120	AT1G10650		ATCG00780	AT3G18170		AT2G16580	AT3G18270
AT5G20360	AT3G45443		AT2G26790	AT2G16390		AT1G48920	AT4G19540		AT5G16060	AT2G39450		AT2G45430	AT1G04600		AT3G01670	AT1G54217
AT5G37710	AT5G41180		AT5G13270	AT5G14470		AT3G46560	AT1G77880		AT4G30530	AT1G60140		AT1G26270	AT1G15790		AT5G05270	AT2G44410
AT2G37050	AT5G52440		AT1G62930	AT5G09740		AT4G27860	ATMG00810		AT3G47840	AT3G06740		AT5G18650	AT5G22290		AT5G10830	AT1G52710
AT1G05670	AT4G21550		AT1G60640	AT5G51010		AT4G32650	ATMG00660		AT3G20015	AT3G57790		ATCG00760	AT5G27760		AT4G37240	AT5G02840
AT4G30150	AT5G08590		AT1G51680	AT1G03630		AT1G13100	AT3G32920		AT5G03320	AT2G31141		AT1G28110	AT4G40042		AT5G27550	AT1G05840
AT1G13090	AT2G07690		AT1G22950	AT2G17440		AT4G26080	AT2G17480		AT1G15570	AT3G24350		ATCG00820	AT4G11040		AT2G30890	AT5G67600
AT4G18372	AT2G07728		AT2G22360	AT1G10740		AT3G22230	AT5G60100		AT3G13380	AT5G04480		AT1G44830	AT1G03106		AT1G72470	AT5G57035
AT2G01420	AT2G19800		AT2G19870	AT1G20890		AT4G10960	AT5G67580		AT2G48120	AT2G19320		AT2G32690	AT2G47670		AT1G27930	AT1G56200
AT5G62900	AT1G32310		AT1G63440	AT4G36220		AT1G72050	AT1G01140		AT2G39210	AT5G61510		AT1G29300	AT1G59620		AT5G63800	AT1G19020
AT3G20170	AT3G15340		AT4G10280	AT4G02900		AT5G14520	AT1G63010		AT3G52150	AT1G30660		AT5G05270	AT2G19930		AT1G53070	AT1G68020
AT1G64950	AT5G55630		AT5G46350	AT4G34150		AT1G70985	AT1G12970		AT2G37930	AT1G01650		AT5G22930	AT3G51880		AT1G78850	AT1G66500
AT3G26280	AT1G20510		AT4G16950	AT5G53890		AT4G12750	AT3G11320		AT1G60600	AT1G10200		AT3G30350	AT1G79450		AT2G22770	AT1G55110
AT3G52480	AT3G47360		AT1G55210	AT2G45135		AT4G27950	AT1G77530		AT5G23950	AT3G26020		AT2G32180	AT5G41830		AT2G24630	AT1G09910
AT1G72600	AT2G01070		AT4G03550	AT4G35590		AT5G57370	AT4G15800		AT1G43170	AT1G52080		AT1G72070	AT5G64850		AT5G08020	AT3G48190
AT5G14920	AT1G80420		AT4G29430	AT5G21940		AT5G46430	AT5G61360		AT5G19520	AT3G22750		AT4G34590	AT4G32295		AT2G23600	AT5G48160
AT1G03510	AT1G53840		AT2G22070	AT1G52890		AT2G36170	AT2G37920		AT2G04360	AT5G48880		AT2G26500	AT2G28590		AT2G47500	AT3G01920
AT2G25964	AT5G07810		AT4G00390	AT5G16370		AT1G17220	AT5G45660		AT2G20100	AT3G01170		AT1G74100	AT5G01600		AT5G59480	AT2G42950
AT4G30240	AT5G04480		AT5G63040	AT1G73760		AT1G72130	AT1G42990		AT2G27840	AT1G02610		AT1G15290	AT2G33580		AT2G16850	AT2G21430
AT4G32300	ATMG00150		AT4G38890	AT5G15537		AT3G49010	AT1G18840		AT2G44420	AT3G10800		AT4G14690	AT4G14740		AT5G42700	AT3G17626
AT5G55050	AT2G48150		AT3G44320	AT3G01650		AT5G50860	AT5G25220		AT4G21500	AT5G55820		AT3G63200	AT1G06760		AT4G38620	AT1G62290
AT1G12370	AT1G76260		AT5G60970	AT1G01225		AT2G04040	AT1G07660		AT1G44740	AT5G43830		AT5G54380	AT5G40780		AT3G13750	AT4G23420
AT5G03280	AT5G40610		AT2G18160	AT5G07240		AT4G02230	AT3G59290		AT3G05560	AT1G29060		AT5G07150	AT5G13880		AT1G69760	AT3G24180
AT5G44150	AT4G23270		AT1G57660	AT2G32430		AT1G14760	AT2G38680		AT4G14820	AT1G04800		AT3G49220	AT3G51560		AT4G34760	AT1G26580
AT2G42560	AT2G24765		AT3G60350	AT3G07210		AT3G61850	AT4G18050		AT2G45830	AT2G31390		AT4G22540	AT2G45600		AT4G34810	AT1G13450
AT2G36970	AT4G09520		AT2G29720	AT2G38680		AT1G07090	AT1G74780		AT3G11720	AT1G56300		AT3G59970	AT1G49050		AT2G31290	AT1G35460
AT1G02700	AT1G54850		AT3G58660	AT4G38640		AT3G05060	AT4G15630		AT5G46460	AT1G65000		AT1G80690	AT5G21020		AT1G53542	AT4G18490
AT2G17695	AT5G11740		AT5G49810	AT5G45590		AT1G51745	AT5G01710		AT4G17880	AT2G20370		AT1G71020	AT2G39360		AT1G69520	AT1G21790
AT5G53130	ATCG00440		AT3G10540	AT5G50460		AT5G49690	AT3G24350		AT4G20360	AT5G57000		AT3G14980	AT1G55920		AT3G03050	AT5G64260
AT5G02310	AT5G03770		AT5G48150	ATMG00590		AT5G06050	AT5G58530		AT4G30560	AT5G02270		AT5G61440	AT5G58700		AT2G18730	AT5G51970
AT2G33770	AT5G16130		AT5G01030	AT1G64080		AT4G27250	AT1G53390		AT5G49450	AT1G71790		AT2G43235	AT1G04050		AT2G36880	AT1G63720
AT5G04260	AT4G32480		AT1G30510	AT2G26330		AT1G64680	AT1G23550		AT5G13740	AT3G51250		AT1G51355	AT4G00240		AT3G23730	AT1G17520
AT4G04610	AT1G74150		AT2G32800	AT1G49405		AT5G18460	AT5G10190		AT5G03670	AT1G63720		AT4G32605	AT5G47070		AT5G21105	AT1G07300
AT1G48990	AT5G17000		AT2G43180	AT5G57300		AT5G65860	AT3G54030		AT4G02610	AT1G01340		AT5G57800	AT4G25810		AT1G23850	AT2G28400
AT5G18430	AT5G35735		AT5G59920	AT3G14870		AT2G43940	AT5G10840		AT1G31280	AT1G12160		AT1G70670	AT4G28390		AT4G09990	AT5G57320
AT3G16720	AT1G74470		AT5G35680	AT3G21250		AT5G15780	AT3G07510		AT5G03570	AT3G44610		AT2G28840	AT1G09970		AT2G01420	AT1G03760
AT2G20610	AT3G17830		AT5G23920	AT1G71330		AT1G13245	AT2G37470		AT3G24770	AT5G13220		AT2G32765	AT5G28640		AT1G11545	AT5G12280
AT1G60950	AT1G04270		AT1G05680	ATMG00650		AT4G12600	AT5G01090		ATCG00180	AT2G41410		AT5G36120	AT3G51070		AT3G20370	AT2G35350
AT2G30100	AT3G28940		AT1G61040	AT2G46110		AT1G70780	AT1G03620		AT1G04770	AT1G72480		AT2G17630	AT1G04990		AT2G36050	AT3G27630
AT3G17330	AT3G05300		AT2G25800	AT2G25605		AT4G16720	AT3G53400		AT3G53890	AT4G16540		AT5G20400	AT4G25800		AT3G01290	AT3G09910
AT5G10140	AT2G33470		AT3G16890	AT5G17840		AT2G26270	AT1G15125		AT1G69420	AT4G25660		AT5G61130	AT2G21260		AT3G25290	AT2G19810
AT1G05230	AT1G07770		AT4G39675	AT1G58370		AT2G26910	AT1G30640		AT3G22690	AT1G49620		AT3G51080	AT2G13960		AT5G24330	AT3G57020
AT2G25530	AT5G49650		AT4G30340	AT1G77350		AT2G36530	AT1G50440		AT5G18270	AT2G47470		AT1G68240	AT2G18000		AT1G66780	AT1G49720
AT1G58210	AT2G33793		AT2G26860	AT4G33930		AT1G62110	AT5G12010		AT5G02540	AT1G68410		AT3G23760	AT2G47260		AT2G41100	AT3G01310
AT1G08170	AT5G17670		AT4G24830	AT5G62890		AT2G43360	ATMG00060		AT3G28210	AT2G35690		AT5G64816	AT1G04570		AT5G53660	AT2G19450
AT1G10180	AT2G38530		AT1G06143	AT5G44660		AT4G39780	AT5G22460		AT5G49030	AT3G62600		AT5G57685	AT1G56660		AT2G46650	AT1G71140
AT1G68910	AT3G21720		AT5G55280	AT2G28740		AT3G57520	AT1G12330		AT3G14840	AT5G02380		AT2G19780	AT2G31200		AT2G43840	AT3G52180
AT2G18915	AT1G69400		AT5G47360	AT2G40400		AT5G14660	AT3G49780		AT1G08500	AT2G16595		AT4G24810	AT4G27660		AT5G07860	AT3G26350
AT4G05010	AT3G44160		AT1G30530	AT2G40540		AT1G60640	AT2G02230		AT3G28180	AT2G32900		AT5G13410	AT3G16330		AT4G27860	AT3G51895
AT3G52920	AT1G07780		AT3G49570	AT4G35220		AT1G75390	AT1G77290		AT1G04520	AT2G14825		AT5G42070	AT1G32560		AT4G39710	AT5G42300
AT4G39952	AT1G05820		AT3G26410	ATMG00060		AT4G15520	AT2G26730		AT1G27400	AT4G33530		AT4G30980	AT5G55050		AT3G52460	AT4G37483
AT1G68720	AT4G39620		AT2G34740	AT2G40100		AT3G07610	AT5G04750		AT1G75960	AT3G20660		AT4G12800	AT4G28800		AT4G39950	AT3G60961
AT2G01440	AT4G28220		AT3G02330	AT1G76670		AT2G32060	AT4G19045		AT3G12940	AT1G53670		AT3G14740	AT4G31860		AT4G12910	AT4G27660
AT2G36840	AT1G67080		AT3G07230	AT5G06320		AT1G63210	AT5G19930		AT4G30930	AT5G21150		AT5G44160	AT1G64180		AT4G38970	AT1G72175
AT1G04070	AT3G50520		AT1G47500	AT5G24314		AT5G48980	AT1G11330		AT5G24165	AT2G34720		AT2G37460	AT2G15970		AT1G54010	AT5G65070
AT1G78780	AT1G03780		AT3G60240	AT2G46550		AT5G03850	AT2G36200		AT4G29200	AT4G37550		AT5G20150	AT4G16160		AT4G14465	AT1G78895
AT4G04350	AT5G67260		AT4G20140	AT1G29630		AT5G08305	AT4G18530		AT5G42240	AT4G30600		AT2G39080	AT5G06990		AT1G72180	AT1G76705
AT1G60620	AT1G55800		AT3G07040	AT4G01900		AT2G16370	AT2G36900		AT3G14610	AT1G78850		AT2G34680	AT2G30620		AT2G26580	AT3G55530
AT3G13810	AT1G77350		AT1G53330	AT2G34590		AT3G13570	AT1G21780		AT5G26622	AT1G79900		AT2G23910	AT3G54500		AT3G12730	AT1G14740
AT2G26030	AT5G47190		AT5G39840	AT3G27190		AT3G20230	AT2G39570		AT1G44790	AT2G27860		AT3G06140	AT4G26270		AT2G03500	AT1G24450
AT4G21740	AT1G60190		AT3G45230	AT5G47370		AT3G11325	AT2G27340		AT1G34430	AT3G57400		AT1G03630	AT1G75750		AT1G35780	AT1G73066
AT4G14350	AT1G79990		AT5G48870	AT4G29820		AT2G23470	AT4G24805		AT5G01930	AT4G03340		AT1G26680	AT1G03440		AT2G23530	AT2G04690
AT2G34790	AT2G29670		AT1G74250	AT2G45470		AT3G48730	AT1G03130		AT4G39550	AT1G07150		AT1G05190	AT2G21720		AT2G41150	AT5G58980
AT3G10570	AT2G37600		AT4G28600	AT4G38160		AT3G61780	AT2G33290		AT1G70410	AT3G09735		AT4G17880	AT5G67030		AT3G01660	AT4G22220
AT3G46620	AT3G16650		AT4G16470	AT1G53770		AT1G70280	AT2G40000		AT5G14320	AT1G07820		AT1G68810	AT4G18470		AT1G65010	AT2G46250
AT4G18975	AT5G53420		AT3G46290	AT1G04920		AT2G17410	AT2G18570		AT1G68930	AT1G17860		AT1G04520	AT3G17280		AT3G22840	ATMG00090
AT5G45170	AT2G33840		AT5G11240	AT1G11350		AT1G27880	AT5G65300		AT3G48730	AT5G15260		AT3G02900	AT3G14880		AT1G05700	AT2G25625
AT5G24155	AT1G79500		AT5G10370	AT4G12290		AT1G60990	AT5G15260		ATCG00760	AT1G09940		AT3G02870	AT2G28790		AT1G11670	AT5G52170
AT3G47070	AT1G31350		AT5G18430	AT5G07010		AT5G55970	AT1G13390		AT2G25940	AT1G74640		AT3G16500	AT4G02630		AT4G01070	AT1G07080
AT5G43620	AT1G01090		AT2G34640	AT4G33660		AT1G06790	AT3G22810		ATCG00190	AT5G47090		AT5G13170	AT3G47500		AT5G60930	AT3G15280
AT2G13550	AT2G46220		AT5G59440	AT3G19450		AT1G47900	AT1G75170		AT5G47510	AT5G42020		AT4G18480	AT3G01210		AT3G06750	AT5G47650
AT4G18593	AT2G01120		AT5G46090	AT5G58300		AT2G02930	AT4G15975		AT2G33800	AT5G11460		AT3G04630	AT4G29780		AT2G06200	AT1G64230
AT3G55640	AT1G11340		AT3G16590	AT5G40610		AT3G59810	AT3G29320		AT3G01480	AT1G01730		AT1G15760	AT5G25450		AT3G23880	AT3G24715
AT2G44530	AT3G19680		AT2G26260	AT5G65390		AT4G35180	AT3G13360		AT3G16950	AT5G13310		AT1G19350	AT1G72890		AT2G21850	AT1G19770
AT5G52420	AT4G14800		AT1G52905	AT4G27760		AT5G28060	AT5G48380		AT1G32090	AT5G44360		AT2G06050	AT2G04350		AT2G32765	AT5G15537
AT4G10170	AT2G30500		AT3G28050	AT5G57980		AT2G05830	AT5G24430		AT1G23020	AT5G56100		AT1G22160	AT4G15260		AT2G40150	AT3G19200
AT2G19385	AT2G34030		AT4G30930	AT4G39360		AT1G69490	AT3G11402		AT4G02790	AT5G13190		AT1G16690	AT1G21780		AT4G14723	AT3G13175
AT5G60590	AT4G39510		AT5G45720	AT2G45100		AT5G57710	AT1G69330		AT2G37220	AT2G36680		AT5G41315	AT5G07880		AT1G28290	AT4G02340
AT5G42450	AT2G47450		AT4G24060	AT2G07715		AT5G18960	AT3G51940		AT4G38970	AT1G80280		AT3G02730	AT3G27360		AT4G33145	AT1G16840
AT5G04780	AT5G57655		AT1G08320	AT4G13395		AT5G19490	AT5G10730		AT2G28190	AT1G15790		AT2G43800	AT1G24150		AT2G33710	AT2G21640
AT2G15630	AT2G28470		AT2G38230	AT1G11700		AT3G22660	AT1G70900		AT2G04860	AT1G72690		AT3G12650	AT1G13950		AT4G09650	AT5G54640
AT4G31270	AT5G42020		AT3G54850	AT1G06515		AT3G30823	AT4G06746		ATCG00770	AT3G10250		AT1G68640	AT2G24030		AT1G19670	AT5G61360
AT1G24210	AT1G15930		AT2G48110	AT1G74920		AT4G38100	ATMG01220		AT4G39540	AT4G30630		AT2G31440	AT4G23770		AT3G27960	AT3G20500
AT5G54830	AT1G09740		AT1G01040	AT5G63490		AT4G27090	AT1G10650		AT5G28290	AT1G07980		AT2G02070	AT1G30110		AT5G57980	AT2G01080
AT4G30960	AT5G39550		AT4G15520	AT3G16640		AT2G37190	AT1G23710		AT3G14980	AT5G65210		AT5G10800	AT3G01600		AT5G50890	AT1G58470
AT2G36270	AT3G05710		AT5G26742	AT1G30500		AT4G11810	AT1G06640		AT4G31210	AT1G47980		AT1G64760	AT3G63480		AT5G13770	AT1G21670
AT3G10360	AT3G48790		AT1G09810	AT5G11950		AT4G39280	AT3G13100		AT3G05130	AT1G07440		AT5G52780	AT5G55460		AT1G30530	AT3G28370
AT2G37310	AT1G01830		AT2G38050	AT5G62390		AT1G09900	AT5G26667		AT4G35130	AT2G35350		AT3G20935	AT4G37560		AT5G45680	AT5G47710
AT5G59440	AT5G64330		AT3G61170	AT1G10350		AT1G03510	AT1G30200		AT3G18980	AT5G09740		AT1G06240	AT2G37040		AT5G24150	AT5G16820
AT3G59210	AT5G43700		AT2G37400	AT3G22370		AT4G26900	AT2G37150		AT3G13510	AT4G15260		AT3G14840	AT1G25310		AT4G31840	AT4G27470
AT1G75380	AT3G13580		AT3G55250	AT4G39840		AT2G31670	AT4G02500		AT3G27830	AT1G07870		AT3G25530	AT3G10450		AT4G02100	AT1G48540
AT3G04020	AT3G53620		AT2G23520	AT1G05340		AT1G20230	AT4G15563		AT5G44730	AT4G28730		AT3G56360	AT4G22530		AT5G67070	AT1G51200
AT3G46610	AT4G24810		AT5G66985	AT2G38060		AT2G04030	AT1G15400		AT2G28000	AT4G04320		AT3G12370	AT5G35375		AT5G10260	AT2G41180
AT5G54090	AT4G01995		AT1G17020	AT4G19560		AT3G14680	AT1G13930		AT2G37860	AT4G09600		AT3G48420	AT3G57380		AT3G21760	AT1G33055
AT5G40160	AT1G03360		AT5G04780	AT4G00850		AT3G25520	AT1G04010		AT5G01240	AT1G11360		AT2G02100	AT2G33560		AT1G13080	AT1G05560
AT4G38170	AT2G41470		AT1G12910	AT3G32920		AT3G18980	AT3G53260		AT4G01840	AT5G12380		AT3G28860	AT1G32870		AT3G04570	AT4G37480
AT4G03420	AT3G17120		AT5G24570	AT5G64240		AT5G17630	AT4G26690		AT2G01320	AT3G12560		AT4G34190	AT5G12030		AT4G33270	AT5G13330
AT2G27050	AT4G17720		AT1G18850	AT1G63860		AT5G27110	AT4G10020		AT4G38010	AT1G05620		AT5G60210	AT5G49480		AT5G44030	AT2G34340
AT1G30040	AT1G20560		AT2G23470	AT5G39570		AT2G38050	AT4G20930		AT4G27640	AT5G63880		AT1G77122	AT1G20030		AT3G02230	AT1G68870
AT5G16950	AT1G48320		AT1G32610	AT3G30775		AT5G13270	AT2G40860		AT3G59980	AT1G30130		AT5G50420	AT1G03905		AT3G17100	AT4G28490
AT1G12550	AT2G16600		AT5G49690	AT5G65640		AT5G55370	AT3G10190		AT5G02580	AT1G13450		AT3G54780	AT4G27480		AT5G45930	AT1G67310
AT5G16650	ATMG00110		AT1G53090	AT4G21323		AT2G16880	AT5G58660		AT1G70000	AT3G09800		AT2G41950	AT4G01910		AT4G31330	AT1G63880
AT5G01310	AT2G43535		AT1G27970	AT1G19610		AT1G44920	AT4G15620		AT3G25860	AT5G52980		AT4G17870	AT4G25835		AT1G70560	AT4G24800
AT2G03340	AT2G19740		AT5G42330	AT5G23880		AT5G57090	AT4G38570		AT1G09650	AT4G02130		AT3G48730	AT1G22500		AT3G10840	AT1G72650
AT1G61140	AT5G40730		AT1G62422	AT5G51550		AT1G33800	AT5G55630		AT4G23750	AT5G54855		AT5G53880	AT1G26540		AT3G62270	AT3G27440
AT1G34000	ATCG00670		AT3G08947	AT4G15910		AT3G06530	AT5G03795		AT1G79120	AT4G31510		AT2G26910	AT2G35900		AT4G10420	AT3G57520
AT1G27850	AT4G35000		AT2G23760	AT1G78040		AT3G55750	AT1G16020		AT5G59850	AT3G44100		AT5G25190	AT3G27210		AT2G34170	AT2G02370
AT1G49475	AT3G53760		AT5G46050	AT4G02050		AT2G27510	AT5G57300		AT5G14610	AT3G27610		AT3G59980	AT1G53680		AT3G51160	AT1G25310
AT5G12850	AT1G24570		AT4G19710	AT3G62720		AT4G17570	AT4G34230		AT4G01310	AT4G17890		AT5G35750	AT5G20420		AT4G30530	AT5G03560
AT1G07430	AT4G00200		AT5G19550	AT1G09580		AT1G09620	AT3G27330		AT5G60250	AT3G10820		AT1G35780	AT5G07660		AT3G01470	AT5G41910
AT2G19870	AT5G27670		AT3G28345	AT1G18300		AT1G15215	AT1G61890		AT1G63650	AT1G02475		AT5G15350	AT5G04250		AT1G55265	AT2G18340
AT4G26140	AT3G26040		AT4G36130	AT3G24090		AT2G47940	AT1G31150		AT3G29185	AT4G36720		AT3G60070	AT4G13180		AT5G23060	AT5G55460
AT5G50280	AT5G49200		AT2G20610	AT1G64460		AT5G27990	AT3G02880		AT3G16080	AT5G50450		AT1G66150	AT2G14520		AT5G50740	AT2G37678
AT3G49530	AT3G19500		AT1G28760	AT3G16510		AT1G07750	AT1G07540		AT1G03980	AT3G16720		AT1G04980	AT1G08340		AT2G20590	AT1G67650
AT5G23460	AT3G62370		AT5G01720	AT1G42480		AT3G43580	AT2G28430		AT3G23830	AT1G78280		AT5G57090	AT1G35720		AT2G37670	AT1G17530
AT4G17330	AT1G23390		AT4G15093	AT1G77500		AT5G02960	AT1G61850		AT3G02080	AT5G04750		AT3G54920	ATMG00580		AT2G26180	AT5G46250
AT5G50810	AT5G10560		AT5G63770	AT3G45650		AT2G32660	AT3G07330		AT3G10270	AT5G19440		AT1G61800	AT1G10530		AT2G36790	AT4G04620
AT1G44350	AT3G58200		AT2G40700	AT5G01700		AT5G26200	AT1G59910		ATCG00750	AT5G58520		AT1G05385	AT1G02650		AT1G68530	AT1G73880
AT3G63080	AT4G27370		AT2G38250	AT1G54510		AT1G70600	AT4G32710		AT5G44600	AT3G03220		AT1G10850	AT3G03680		AT5G49280	AT5G05550
AT4G15810	AT3G50845		AT3G02560	AT3G13100		AT1G13090	AT4G12540		AT4G15720	AT1G73080		ATCG00740	AT4G39670		AT2G32660	AT5G02150
AT5G38040	AT1G28395		AT1G44100	AT1G80640		AT4G18100	AT3G08930		AT1G15500	AT5G57320		AT1G01600	AT3G05630		AT5G45940	AT1G24440
AT4G28480	AT1G71020		AT1G35720	AT1G74470		AT2G30970	AT1G14290		AT2G17650	AT1G44446		AT5G17920	AT4G33970		AT1G30420	AT3G54950
AT5G22545	AT5G23100		AT4G18390	AT1G04420		AT5G39350	AT2G07725		AT5G48220	AT5G56150		AT3G02980	AT3G53160		AT1G73120	AT1G15900
AT2G01730	AT5G60460		AT5G16950	AT3G12610		AT5G58070	AT3G60730		AT1G68810	AT1G15800		AT3G23170	AT5G66490		AT2G29680	AT1G29355
AT4G39880	AT1G25422		AT1G03530	ATCG00220		AT2G36950	AT1G01130		AT3G48420	AT2G23110		AT3G23730	AT5G44260		AT1G12500	AT3G51000
AT3G58790	AT3G03780		AT1G09190	AT5G56260		AT2G40700	AT1G78550		AT1G15930	AT1G66900		AT4G14040	AT4G00750		AT1G70700	AT1G05730
AT1G09680	AT1G74790		AT1G73090	AT4G32880		AT3G23990	AT5G52550		AT4G18460	AT2G47140		AT5G52990	AT2G46830		AT4G13180	AT3G18770
AT5G65520	AT2G01140		AT3G04770	AT4G22590		AT4G18910	AT3G47340		AT5G47640	AT1G70790		AT5G06270	AT4G36500		AT4G19020	AT1G12520
AT1G62420	AT5G67360		AT3G56910	AT1G75820		AT3G21110	AT4G38290		AT2G24945	AT5G44410		AT3G25860	AT1G49405		AT3G28650	AT5G60540
AT1G01970	AT2G28100		AT1G49245	AT4G25570		AT3G04340	AT1G51700		ATCG00730	AT2G01850		AT5G27490	AT1G67920		AT4G21280	AT5G03795
AT5G40405	AT2G22660		AT2G17650	AT1G78690		AT3G46790	AT1G07820		AT1G18540	AT1G70300		AT1G55740	AT5G14470		AT1G18090	AT2G43370
AT5G01990	AT1G76450		AT1G26440	AT5G02380		AT3G18910	AT3G59550		AT4G12600	AT4G19900		AT2G30360	AT5G64250		AT4G16790	AT5G20540
AT5G53895	AT2G32930		AT5G02050	AT4G39600		AT2G48110	AT4G33460		AT3G13180	AT5G11600		ATCG00810	AT2G40880		AT4G01240	AT1G05890
AT1G74250	AT4G36945		AT2G47800	AT2G07665		AT1G18720	ATMG00580		AT1G05560	AT3G24480		AT1G70000	AT4G11910		AT5G05180	ATMG00060
AT3G46670	AT2G20260		AT2G01730	AT1G16750		AT1G75670	AT1G04050		AT5G63310	AT3G12320		AT4G33160	AT4G37690		AT1G65710	AT2G45380
AT4G02410	AT1G55450		AT3G01890	AT1G77210		AT4G10480	AT3G48020		AT3G49710	AT4G26700		AT1G59650	AT3G05880		AT5G66280	AT1G23710
AT4G02630	AT3G01345		AT1G02860	AT5G61980		AT1G32200	AT2G18280		AT1G61000	AT3G63010		AT2G05920	AT1G04650		AT4G34900	AT1G31820
AT1G69890	AT3G60245		AT5G19310	AT3G51000		AT1G31860	AT5G18630		AT3G23175	AT5G60100		AT5G03320	AT4G24220		AT4G11330	AT1G74088
AT1G73080	AT1G28510		AT3G09810	AT2G41490		AT1G48350	AT1G32550		AT1G65340	AT5G17360		AT5G47910	AT3G56260		AT4G27270	AT4G26050
AT1G08780	AT1G78700		AT1G47210	AT1G25275		AT2G24240	AT3G56300		AT3G04840	AT5G26040		AT2G07340	AT4G14746		AT5G42880	AT3G09480
AT2G02150	AT1G33700		AT5G19120	AT1G04555		AT4G29510	AT1G56340		AT5G24240	AT2G23590		AT5G35660	AT4G35520		AT5G53200	AT3G18320
AT3G04360	AT5G27660		AT3G57800	AT5G40460		AT4G34670	AT2G07629		AT5G07900	AT1G03080		AT2G30105	AT3G46680		AT5G08050	AT5G38300
AT2G35100	AT3G14650		AT3G01160	AT5G58520		AT3G61110	AT4G24420		AT3G57780	AT1G63800		AT1G73850	AT4G04870		AT5G16940	AT4G36670
AT2G25140	ATCG01230		AT5G23900	AT2G36000		AT3G19508	AT5G42030		AT1G23090	AT1G07200		AT4G39990	AT1G09500		AT1G55200	AT2G36970
AT4G15730	AT3G56260		AT3G03270	AT5G64550		AT2G25355	AT4G35920		AT4G25740	AT3G05700		AT5G20500	AT5G42440		AT5G41315	AT3G47610
AT1G36390	AT5G67070		AT3G54630	AT2G26900		AT3G52910	AT1G80090		ATCG00820	AT2G40715		AT5G17890	AT1G60970		AT5G09800	AT3G53950
AT2G04890	AT3G60750		AT1G74600	AT5G57350		AT5G43745	AT1G31175		AT5G45095	AT3G10550		AT2G12190	AT3G51860		AT3G60180	AT1G52690
AT1G09250	AT1G63160		AT4G37790	AT1G02920		AT4G26150	AT1G18335		AT5G63810	AT3G53210		AT3G13450	AT1G11100		AT2G40260	AT2G36270
AT1G16430	AT3G58770		AT3G21640	AT5G05870		AT5G20040	AT1G27200		AT5G45380	AT4G15563		AT4G19410	AT1G62500		AT2G19780	AT5G47610
AT5G24350	AT4G39730		AT1G07810	AT4G14100		AT3G20680	AT5G03110		AT1G72090	AT3G02910		AT5G25620	AT2G27310		AT1G10370	AT1G01450
AT1G10690	AT4G16480		AT1G55500	AT4G05090		AT2G36620	AT5G44635		AT5G03090	AT3G10020		ATCG00770	AT2G38010		AT3G01440	AT1G28050
AT2G26975	AT1G27340		AT1G12820	AT4G34215		AT1G18540	AT5G65530		AT4G19450	AT2G01190		AT2G22230	AT3G61200		AT1G29160	AT3G61630
AT3G16270	AT2G18680		AT3G52190	AT4G27720		AT3G47840	AT1G78790		AT3G58850	AT1G78270		AT5G17090	AT1G50420		AT2G41780	AT4G27900
AT4G29910	AT5G11330		AT1G09970	AT1G76720		AT4G26230	AT1G69830		AT5G46640	AT1G26220		AT3G14640	AT5G55470		AT2G37180	AT1G08630
AT5G18750	AT1G77660		AT2G03380	AT5G50890		AT3G63250	AT1G08460		ATCG01100	AT3G01210		AT3G56810	AT5G64780		AT1G74520	AT4G36720
AT1G20780	AT5G49680		AT1G71010	AT5G61610		AT4G40040	AT3G20780		AT3G53870	AT1G60610		AT5G08600	AT1G72680		AT2G36750	AT5G52420
AT5G61040	AT1G21620		AT1G71695	AT1G09820		AT2G36730	AT1G01720		AT5G61170	AT1G13390		AT2G43040	AT1G70250		AT1G31070	AT1G51130
AT3G16910	AT4G24370		AT4G10750	AT3G12830		AT5G52850	AT5G24170		AT2G40720	AT3G27340		AT4G34120	AT5G58770		AT2G20370	AT1G19540
AT5G52890	AT2G34590		AT3G52890	AT5G61800		AT3G02660	AT4G02360		AT3G20230	AT2G23300		AT3G27750	ATMG00510		AT5G47770	AT5G01350
AT1G73440	AT5G27030		AT1G06740	AT1G16780		AT4G15770	AT3G51240		AT2G38310	AT1G77490		AT2G45830	AT1G80555		AT2G37960	AT2G24940
AT5G64230	AT2G01260		AT1G06670	AT3G48330		AT4G21190	AT1G44446		AT5G03850	AT1G14830		AT5G54270	AT3G13175		AT3G62570	AT4G29660
AT3G21580	AT5G19440		AT3G28450	AT4G24370		AT2G11910	AT1G33480		AT3G24810	AT1G32150		AT1G12800	AT3G62150		AT1G76160	AT5G14390
AT5G53140	AT3G56360		AT4G28450	AT1G75680		AT4G21100	AT5G39570		AT3G14440	AT1G55675		AT3G29280	AT5G14870		AT4G17240	AT2G20180
AT3G23170	AT3G01590		AT1G27385	AT3G26060		AT1G72370	AT5G25470		AT5G03610	AT4G12730		AT5G39760	AT5G05320		AT2G29060	AT4G17840
AT5G62980	AT5G24800		AT2G40630	AT5G52170		AT4G30620	AT1G03970		AT5G01920	AT1G13360		AT3G18010	AT4G33565		AT2G35190	AT2G05185
AT1G73490	AT5G09540		AT5G60300	AT2G47440		AT5G35220	AT3G19960		AT5G39980	AT5G10830		AT3G27160	AT5G17150		AT1G78210	AT3G08760
AT5G23440	AT1G24470		AT5G08180	AT5G54530		AT2G42710	AT1G03430		AT2G21370	AT4G14147		AT3G04940	AT3G09480		AT1G07370	AT3G10550
AT2G02060	AT2G01090		AT3G28690	AT2G25250		AT3G22150	AT2G47860		AT5G63290	AT2G40830		AT3G46700	AT3G09490		AT1G69550	AT4G00750
AT2G04230	AT4G23470		AT5G11230	AT2G07798		AT3G18860	AT5G62620		AT5G53900	AT5G42440		AT1G68890	AT2G47890		AT2G39470	AT1G75960
AT1G71850	AT3G19590		AT1G79530	AT1G04700		AT1G24510	AT1G05810		AT4G30620	AT5G25450		AT4G03210	AT5G66580		AT3G52920	AT3G59200
AT2G24640	AT5G58700		AT1G64110	AT3G48440		AT3G17340	AT2G45200		AT1G09590	AT2G05632		AT3G06950	AT2G34100		AT1G23340	AT2G21130
AT5G17090	AT3G53210		AT4G38170	AT1G22570		AT3G58930	AT5G64880		AT5G22810	AT5G54770		AT3G58875	AT5G02100		AT5G62680	AT3G60670
AT4G21700	AT5G02560		AT5G13860	AT1G01715		AT5G47110	AT4G31115		AT3G43670	AT3G56470		AT5G43830	AT1G49160		AT2G17630	AT1G08340
AT2G31870	AT1G12160		AT1G20900	AT1G29770		AT5G61310	AT2G15570		AT2G25840	AT5G65240		AT1G20450	AT1G76520		AT4G33530	AT3G48530
AT4G28590	AT4G30996		AT3G43210	AT1G14590		AT1G74100	AT4G13020		AT5G66190	AT1G74410		AT4G21400	AT3G24600		AT2G23170	AT1G68240
AT5G07710	AT1G04050		AT1G14060	AT5G41920		AT2G24120	AT3G04360		ATCG00810	AT5G44870		ATCG00180	AT5G16550		AT5G01075	AT2G26980
AT1G71060	AT5G18360		AT5G61020	AT5G17040		AT5G17890	AT1G72120		AT4G11160	AT3G19990		AT2G36310	AT5G27920		AT3G15820	AT4G24690
AT1G01360	AT5G65390		AT5G50000	AT2G41420		AT1G62580	AT3G09830		AT4G22120	AT2G29550		AT5G59650	AT5G41800		AT1G62570	AT2G24100
AT1G76130	AT3G25530		AT3G58900	AT4G34881		AT1G29880	AT1G54960		AT3G57180	AT1G11905		AT5G28500	AT1G47540		AT5G04470	AT1G06645
AT3G17860	AT1G74640		AT4G21070	AT5G41100		AT1G09590	AT3G04810		AT1G64355	AT3G08710		AT5G16790	AT5G20480		AT2G41475	AT1G75290
AT4G15420	AT1G20260		AT3G60070	AT2G07835		AT2G23350	AT4G26940		AT5G56530	AT2G46340		AT1G11545	AT2G42950		AT5G13870	AT3G27420
AT4G13040	AT4G20870		AT1G69935	AT2G25110		AT5G20980	AT3G53760		AT1G60160	AT3G59760		AT4G17670	AT5G24120		AT5G26280	AT5G24130
AT4G14030	AT1G49405		AT4G18593	AT3G11040		AT3G60140	AT2G29300		AT2G34020	AT2G42230		AT1G06680	AT3G02875		AT4G14330	AT1G48840
AT4G11820	AT3G20670		AT3G02760	AT1G76020		AT4G26720	AT1G18940		AT1G21600	AT5G64687		AT5G51560	AT3G43110		AT1G13250	AT5G57900
AT1G09900	AT5G06450		AT4G24130	AT1G02610		AT3G01160	AT4G36945		AT2G31890	AT4G07950		AT2G24190	AT5G66730		AT1G77885	AT4G36900
AT4G28760	AT1G21750		AT1G10310	AT1G15430		AT2G19640	AT5G01300		AT5G47700	AT5G27030		AT1G25510	AT5G65470		AT3G47750	AT3G50845
AT2G23470	AT1G07260		AT1G22060	AT4G28830		AT3G58660	AT2G35900		AT1G79200	AT2G37110		AT2G01170	AT2G38820		AT2G34150	AT4G10120
AT4G32750	AT3G23800		AT1G06220	AT1G05510		AT1G64510	AT2G43010		AT5G45775	AT3G62770		AT5G48940	AT1G01500		AT2G42570	AT2G06010
AT3G18980	AT1G05590		AT3G52170	AT3G27120		AT4G11130	AT2G44280		AT4G17520	AT2G27080		AT1G79580	AT5G22890		AT1G05210	AT4G38290
AT2G39050	AT4G36850		AT2G38280	AT4G03205		AT1G49650	AT4G38810		AT5G55580	AT1G04830		AT1G19720	AT3G07260		AT5G56320	AT5G56210
AT1G31120	AT2G29400		AT4G28370	AT5G14500		AT5G37570	AT1G69800		AT2G45530	AT3G04640		ATCG00170	AT5G65210		AT2G42220	AT3G16190
AT5G16060	AT3G04184		AT1G03510	AT1G70750		AT4G29910	AT2G47780		AT3G55880	AT1G52710		AT5G59560	AT5G05600		AT4G17810	AT4G14840
AT2G42280	AT2G33860		AT5G45140	AT3G18350		AT1G65560	AT5G64980		AT2G39930	AT3G63210		AT4G10490	AT1G77950		AT5G19230	AT1G22100
AT1G55280	AT1G27400		AT1G73590	AT3G08930		AT3G27740	AT3G50110		AT2G45430	AT2G33590		AT5G25010	AT3G59080		AT4G03965	AT2G33740
AT4G09600	AT1G09490		AT3G60780	AT2G01090		AT3G13880	AT3G59050		AT5G43310	AT5G13170		AT2G19880	AT5G12330		AT4G33110	AT1G49610
AT2G01820	AT2G31980		AT1G63820	AT2G27940		AT2G21580	AT2G38820		AT1G63150	AT4G35110		ATCG00190	AT1G09740		AT1G71015	AT5G04760
AT3G13380	AT1G12480		AT3G58610	AT3G53160		AT5G05690	AT1G27500		AT5G24280	AT2G23640		AT3G12145	AT2G45243		AT3G11210	AT5G54170
AT1G01180	AT5G62610		AT1G49520	AT1G62950		AT1G61870	AT4G07950		AT2G33990	AT5G61530		AT2G42580	AT5G37440		AT3G06770	AT5G12840
AT5G58540	AT3G27090		AT2G01680	AT5G40740		AT5G59850	AT5G46410		AT4G26080	AT1G58370		AT1G38131	AT4G29190		AT2G24540	AT3G12490
AT5G15280	AT2G29660		AT3G17460	AT1G01540		AT3G49910	AT5G35580		AT3G02050	AT4G36030		AT1G71280	AT1G63720		AT1G10960	AT5G43620
AT1G54090	AT1G02350		AT1G80810	AT5G62520		AT1G20900	AT3G15980		AT3G58520	AT1G63820		AT3G52155	AT3G15260		AT1G53060	AT5G62520
AT1G30210	AT2G21830		AT1G31660	AT3G06150		AT3G04230	AT4G37260		AT1G02110	AT5G63620		AT2G21850	AT1G72950		AT2G27000	AT3G25260
AT3G05410	AT3G53730		AT4G30950	AT1G31950		AT3G62870	AT4G26770		AT4G36680	AT5G49710		AT3G22550	AT5G09540		AT3G50840	AT4G38910
AT1G30010	AT4G16265		AT2G45150	AT2G42980		AT4G21120	AT1G67410		AT5G17230	AT2G41475		AT1G16000	AT4G35480		AT4G34135	AT5G51170
AT5G19310	AT5G52600		AT2G25355	AT4G16370		AT1G74630	AT4G12080		AT5G51110	AT1G77500		AT4G10340	AT1G10370		AT3G24770	AT2G24680
AT1G04790	AT3G57220		AT2G04890	AT5G16400		AT5G56530	AT1G54160		AT3G02560	AT1G06840		AT1G58520	AT3G54320		AT3G47470	AT3G17890
AT4G03190	AT4G37680		AT3G49990	AT1G69330		AT3G49570	AT5G58520		AT3G49470	AT4G24990		AT5G45030	AT4G24960		AT3G12940	AT4G14520
AT2G23240	AT5G15350		AT1G72430	AT4G26690		AT3G18030	AT5G18310		AT5G10140	AT4G27840		AT1G70280	AT5G66710		AT1G30700	AT1G19660
AT5G03730	AT3G02170		AT1G08780	AT1G71250		AT3G02760	AT2G47760		AT5G51810	AT2G05630		AT4G32980	AT3G57020		AT1G44760	AT1G80920
AT5G65890	AT2G45160		AT5G54000	AT1G19850		AT5G20600	AT4G23850		AT5G14660	AT3G62920		AT4G14930	AT3G51430		AT2G14960	AT4G17440
AT3G42860	AT1G68670		AT1G54220	AT5G61810		AT1G06670	AT5G43760		AT1G26270	AT1G06640		AT1G73450	AT3G22810		AT3G59050	AT1G68220
AT5G11020	AT5G13090		AT5G05240	AT5G06450		AT3G09700	AT5G47960		AT2G47590	AT1G20490		AT1G26570	AT4G03200		AT3G63200	AT2G21770
AT5G10650	AT4G29220		AT1G54200	AT1G60690		AT5G06240	AT1G30755		AT4G34340	AT1G71950		AT3G28200	AT1G15310		AT1G64760	AT1G23800
AT5G55710	AT3G54050		AT3G06920	AT1G73020		AT1G67100	AT5G16010		AT5G38740	AT4G17550		AT5G24290	AT5G67370		AT5G09650	AT5G42820
AT5G49020	AT3G18490		AT1G60940	AT5G66750		AT1G20300	AT2G46950		AT1G54780	ATCG00220		AT5G61980	AT1G63750		AT2G30360	AT2G30080
AT5G53990	AT5G13580		AT3G05345	AT3G61430		AT3G26410	AT1G11180		AT5G10310	AT4G12540		AT5G51750	AT1G06570		AT5G02270	AT4G17370
AT4G19440	AT4G15910		AT3G46790	AT2G47140		AT1G55490	AT4G27470		AT3G56550	AT5G01890		AT1G70210	AT3G45000		AT2G28660	AT5G54080
AT3G03240	AT1G24580		AT1G47980	AT2G33735		AT3G57770	AT3G61590		AT3G55750	AT4G24160		AT1G04280	AT2G02390		AT2G43290	AT4G16770
AT4G32360	AT1G48280		AT4G13040	AT3G25900		AT4G20840	AT4G35390		AT1G72810	AT1G32127		AT4G13840	AT3G19290		AT1G23150	AT5G27730
AT1G61370	AT4G01895		AT1G69540	AT1G11120		AT3G04650	AT5G40640		AT1G28350	AT1G75810		AT4G04640	AT4G18197		AT2G26640	AT5G29000
AT1G24460	AT4G21940		AT1G75280	AT2G07706		AT1G13160	AT1G53770		AT1G68760	AT1G04820		AT5G11160	AT5G18636		AT2G26440	AT5G57050
AT5G19840	AT4G21720		AT1G10490	AT2G44600		AT1G48300	AT2G25620		AT3G22120	AT5G66910		AT5G07860	AT3G09350		AT1G22470	AT1G60730
AT2G32910	AT1G72150		AT2G34730	AT3G27730		AT4G21903	AT1G11390		AT3G23150	AT5G44670		AT1G72410	AT3G03520		AT5G37010	AT1G62710
AT5G16460	AT3G25900		AT3G19210	AT4G00990		AT5G42720	AT5G16550		AT1G28290	AT5G02030		AT5G19530	AT1G22600		AT1G44110	AT4G20920
AT3G23540	AT3G16350		AT1G04260	AT5G25250		AT2G38280	AT1G07260		AT3G03305	AT1G07902		AT2G02400	AT3G29173		AT3G16420	AT3G62690
AT1G65070	AT5G43910		AT1G18900	AT3G61160		AT2G21290	AT4G18890		AT4G26950	AT5G03555		AT3G13470	AT2G18570		AT2G45400	AT3G17280
AT5G17810	AT1G78300		AT5G49160	AT4G35440		AT1G52930	AT3G50520		AT1G70985	AT2G47260		AT1G70560	AT4G13540		AT1G72810	AT3G63480
AT5G44980	AT3G53670		AT5G13720	AT2G17880		AT2G37050	AT4G25660		AT2G01440	AT2G40340		ATCG01130	AT3G54140		AT3G26330	AT5G66710
AT4G35240	AT5G60400		AT1G19720	AT5G17850		AT1G60560	AT5G14620		AT3G07670	AT3G13420		AT1G01620	AT5G51760		AT3G06740	AT5G07010
AT3G16120	AT4G22540		AT1G06950	AT1G05570		AT3G16810	AT1G73530		AT2G25420	AT2G30140		AT1G22380	AT5G59170		AT1G25530	AT3G05630
AT5G55280	ATCG00360		AT2G17580	AT3G19553		AT5G64380	AT1G64980		AT3G51350	AT2G01650		AT2G29650	AT4G26590		AT4G34590	AT1G03220
AT1G15780	AT1G62050		AT2G28540	AT2G16440		AT4G36260	AT5G52430		AT5G67280	AT5G54650		AT3G50660	AT5G63030		AT1G25400	AT1G15310
AT1G43850	AT2G26550		AT5G09950	AT2G03240		AT2G40720	AT1G02810		AT3G13880	AT2G44410		AT3G24050	AT1G01720		AT3G19850	AT4G18400
AT3G21290	AT2G25100		AT3G05970	AT2G29390		AT2G27720	AT1G19660		AT3G05340	AT2G46225		ATCG01110	AT1G30100		AT3G44380	AT5G02130
AT3G06570	AT1G04410		AT1G77030	AT5G12930		AT3G51520	AT4G29590		AT2G36230	AT3G18750		AT1G76540	AT3G24715		AT4G11080	AT5G14530
AT4G36515	AT3G14220		AT2G38465	AT3G24760		AT3G07230	AT5G60680		AT5G19460	AT2G27970		AT1G76405	AT2G20770		AT1G04020	AT5G38895
AT2G25720	AT1G01690		AT2G31820	AT5G10560		AT2G27710	AT2G48020		AT1G65560	AT2G21500		AT1G34065	AT3G52110		AT3G05165	AT3G62190
AT1G12060	AT5G15070		AT3G63540	AT1G08980		AT2G33370	AT3G58790		AT4G07825	AT1G79660		AT5G44380	AT4G18530		AT1G23201	AT4G19960
AT1G64330	AT2G47700		AT3G54710	AT5G55230		AT3G46950	AT1G11880		AT2G04030	AT3G03240		AT3G27670	AT1G72830		AT3G56370	AT3G25870
AT4G24200	AT3G26650		AT3G08580	AT4G35110		AT4G05120	AT3G55800		AT5G52650	AT1G14010		AT3G51420	AT3G53730		AT1G44830	AT4G33565
AT5G10510	AT5G60930		AT5G37310	AT3G01620		AT3G52040	AT3G12620		AT2G35155	AT3G62830		AT1G55320	AT3G12830		AT5G45340	AT3G01850
AT3G06620	AT1G15900		AT2G44350	AT5G55540		AT1G16470	AT2G26190		AT2G24260	AT5G01340		AT1G33470	AT2G24680		AT2G30930	AT1G17665
AT3G11580	AT5G43060		AT1G10270	AT1G47290		AT1G52640	AT1G09580		AT1G13590	AT3G19390		AT1G79840	AT4G24972		AT5G18070	AT3G53530
AT5G44310	AT1G21440		AT1G08600	AT5G56210		AT2G37600	AT3G50850		AT2G37600	AT1G23390		AT5G34850	AT3G44290		AT1G70670	AT1G78600
AT1G07645	AT3G29320		AT4G16110	AT5G01660		AT3G59690	AT1G69790		AT3G47430	AT4G13030		AT3G20680	AT1G80450		AT5G01970	AT5G04750
AT3G42170	AT2G33640		AT3G29200	AT4G09040		AT1G80460	AT4G28710		AT2G21860	AT1G63220		AT3G46530	AT1G20620		AT1G17345	AT2G20500
AT1G69790	AT1G27200		AT3G23605	AT3G47800		AT2G19590	AT4G11230		AT3G53460	AT1G22070		AT5G50375	AT1G19190		AT1G79110	AT1G15125
AT1G50290	AT2G38680		AT2G31400	AT5G07590		AT5G10360	AT1G75000		AT1G60550	AT3G54050		AT1G60160	AT5G46330		AT1G67780	AT3G04184
AT1G12330	AT5G14640		AT3G55040	AT1G50040		AT5G57180	AT3G29360		AT3G50420	AT5G18850		AT4G34900	AT3G62260		AT2G45750	AT4G34480
AT1G79920	AT2G19920		AT5G47680	AT5G43250		AT3G49710	AT1G33560		AT5G18960	AT5G52280		AT5G18570	AT4G36470		AT1G80240	AT4G28240
AT4G03390	AT4G24420		AT1G37150	AT2G05260		AT1G25260	AT5G57000		AT1G26770	AT1G19310		AT2G34300	AT3G50410		AT5G44160	AT3G05790
AT4G26455	AT1G68120		AT5G55490	AT5G54780		AT2G04270	AT2G42270		AT4G09970	AT1G73210		AT1G69040	ATMG00560		AT2G43040	AT4G00220
AT1G73450	AT3G09550		AT1G61990	AT5G13960		AT5G18650	AT2G01070		AT1G49510	AT1G12990		AT5G59510	AT3G59200		AT1G07890	AT3G63280
AT1G73660	ATCG00120		AT2G05632	AT5G48250		AT1G52300	AT4G33360		AT3G50440	AT1G03770		AT4G25900	AT5G17190		AT2G27385	AT2G16530
AT5G18630	AT1G09160		AT1G28310	AT5G41180		AT2G33760	AT3G03310		AT1G77210	AT1G80380		AT5G14690	AT3G19500		AT2G26040	AT3G03240
AT5G07980	AT4G24620		AT5G08330	AT5G67300		AT4G38340	AT2G37620		AT4G24830	AT5G05110		AT1G73090	AT1G52690		AT1G45474	AT1G01520
AT2G18630	AT2G01910		AT1G53030	AT2G02170		AT1G34030	AT1G17890		AT5G19310	AT3G15160		AT3G58800	AT3G62020		AT5G63380	AT1G02920
AT1G16830	AT5G24630		AT1G69850	AT1G09390		AT1G08780	AT1G10350		AT1G22640	AT2G41170		AT5G03230	AT5G17850		AT2G19800	AT3G60690
AT1G65560	AT4G32150		AT1G66345	AT2G46160		AT2G46710	AT1G69510		AT3G45030	AT2G01070		AT4G13670	AT3G04640		AT1G68825	AT3G55090
AT1G69800	AT4G39955		AT3G51140	AT2G35350		AT1G28760	AT3G50350		AT3G62250	AT1G53280		AT1G74510	AT3G55120		AT4G12620	AT1G67920
AT2G32460	AT5G18620		AT2G34357	AT1G03120		AT3G25010	AT3G28850		AT1G28100	AT3G10740		AT4G25150	AT3G54950		AT1G10850	AT1G23390
AT5G35160	AT2G41440		AT1G79470	AT2G07671		AT1G73885	AT3G22970		AT3G10610	AT1G10630		AT4G16370	AT5G62210		AT2G39310	AT5G11330
AT2G22840	AT1G54220		AT3G03110	AT1G53040		AT2G18630	AT1G17940		AT1G48480	AT5G60220		AT2G05940	AT1G49700		AT1G34355	AT5G38990
AT5G64830	AT1G29410		AT2G19385	AT5G18310		AT3G10090	AT3G50685		AT4G29730	AT1G05400		AT5G56860	AT1G09794		AT2G47140	AT5G38865
AT2G27830	AT5G16290		AT1G10230	AT1G80200		AT3G51140	AT3G13170		AT3G14900	AT3G57280		AT4G34340	AT4G38540		AT1G33600	AT4G19645
AT5G49665	AT2G47760		AT4G01210	AT3G08030		AT2G33770	AT2G38070		AT2G29660	AT2G03690		AT1G66650	AT5G25930		AT5G01790	AT5G07380
AT3G04230	AT3G09710		AT1G15390	AT5G45750		AT5G54980	AT2G07655		AT4G21190	AT1G50240		AT2G24540	AT5G59690		AT2G41660	AT3G45770
AT5G48990	AT5G22740		AT3G49160	AT5G03230		AT4G15396	AT4G21720		AT2G27710	AT1G69890		AT4G39780	AT1G22985		AT1G05000	AT5G64410
AT1G70070	ATCG00490		AT2G04865	AT3G54890		AT5G14800	AT5G67030		AT1G55360	AT1G13960		AT4G27260	AT5G14380		AT1G13710	AT1G01170
AT5G50170	AT4G25390		AT3G44830	AT3G02340		AT4G34419	AT3G08720		AT3G04450	AT1G75860		AT1G14290	AT4G18360		AT2G39210	AT3G62880
AT5G01940	AT5G19730		AT3G13062	AT1G06680		AT1G74090	AT4G14620		AT5G53950	ATMG00510		ATCG01120	AT1G70810		AT5G61010	AT5G06210
AT3G63310	AT4G15802		AT1G66070	AT2G45070		AT5G39740	AT4G27160		AT3G59690	AT5G66580		ATCG00800	AT5G02230		AT1G09210	AT3G15400
AT4G02730	AT3G14172		AT4G30825	AT2G15880		AT5G18380	AT2G20240		AT1G08540	AT5G41830		AT1G58290	AT5G16200		AT3G45780	AT4G39110
AT5G15910	AT3G14620		AT2G22410	AT3G24600		AT5G12110	AT2G07678		AT3G17350	AT2G27580		AT2G32440	AT5G42330		AT1G28390	AT4G23450
AT1G63820	AT3G16640		AT1G63660	AT3G56300		AT5G27770	AT4G25650		AT5G60210	AT2G45600		AT4G24413	AT5G03490		AT5G20400	AT1G43700
AT5G21040	AT5G65880		AT1G72210	AT2G35420		AT1G79520	AT3G25600		AT4G32460	AT1G63300		AT3G16490	AT5G44940		AT1G53500	AT2G38250
AT4G24560	AT1G15410		AT3G18910	AT4G24700		AT1G68560	AT5G07920		AT1G34210	AT1G61440		AT1G72850	ATMG00285		AT5G02540	AT3G01210
AT1G17090	AT2G40100		AT4G08510	AT3G57400		AT3G12860	AT3G07120		AT3G23940	AT5G47650		ATCG00830	AT2G23590		AT3G14700	AT4G21063
AT2G28190	AT4G19200		AT1G70070	AT5G49760		AT1G12860	AT5G46850		AT5G49020	AT2G20110		AT1G76500	AT1G59870		AT1G03630	AT5G18540
AT4G27620	AT1G54630		AT1G59970	AT1G23170		AT3G60245	AT3G48590		AT1G79080	AT1G05785		AT5G13400	AT5G57050		AT1G23030	AT4G02880
AT4G10750	AT1G32950		AT1G80710	AT2G01620		AT2G40815	AT3G26980		AT1G32440	AT1G15980		AT1G16500	AT4G35985		AT3G50930	AT1G10210
AT1G03680	AT4G32590		AT4G23860	AT5G17360		AT1G60660	AT1G13450		AT3G55350	AT1G18360		AT1G56720	AT5G41610		AT5G08070	AT3G15358
AT2G22360	AT2G25980		AT2G28720	AT3G46620		AT3G15140	AT2G07706		AT3G06530	AT1G09630		AT2G37640	AT1G03270		AT2G33400	AT1G19600
AT4G35335	AT1G30820		AT5G45510	AT5G64180		AT1G06950	AT5G23050		AT4G21770	AT4G36730		AT2G29180	AT3G47950		AT5G14760	AT4G29820
AT4G32450	AT3G15980		AT1G65730	AT1G09490		AT1G56050	AT2G21970		AT4G37320	AT3G05270		AT3G51340	AT5G36220		AT5G55620	AT1G31880
AT1G19290	AT2G40715		AT4G37130	AT5G01970		AT5G36210	AT2G14890		AT3G15680	AT1G17080		AT5G45490	AT5G52450		AT5G37770	AT1G15800
AT3G56470	AT3G18000		AT1G08830	AT3G61440		AT5G37360	AT4G02630		AT3G45600	AT1G11330		AT2G18850	AT3G20660		AT1G69310	AT1G67820
AT5G19080	AT1G76160		AT5G15980	AT1G66500		AT3G50200	AT1G07010		AT4G17300	AT1G79440		AT4G21326	AT1G27461		AT3G60870	AT2G14520
AT2G24650	AT2G07706		AT2G39250	AT2G39420		AT1G10310	AT2G07599		AT4G15810	AT4G02630		AT1G50250	AT1G05020		AT5G06610	AT1G58150
AT5G04380	AT1G57990		AT3G10490	AT1G17120		AT2G47110	AT4G17420		AT5G02870	AT2G04350		AT2G01420	AT3G56200		AT2G30230	AT3G12070
AT3G44730	AT1G64190		AT1G03880	AT1G32120		AT1G09340	AT1G79040		AT3G09650	AT1G78700		AT5G10020	AT3G53830		AT2G28605	AT5G07990
AT5G66110	AT4G39120		AT4G20360	AT1G59980		AT2G04039	AT4G12680		AT4G13650	AT2G29525		AT1G18550	AT2G01023		AT2G12646	AT4G30690
AT5G46920	AT1G07000		AT5G59010	AT3G18170		AT3G23070	AT1G09560		AT2G20450	AT3G46930		AT4G17770	AT5G15537		AT4G12050	AT1G69840
AT1G02860	AT1G07410		AT3G20170	AT1G75960		AT5G42450	AT1G04120		AT5G01445	AT4G15630		AT3G24480	AT3G28500		AT3G28180	AT1G28540
AT1G01420	AT2G35810		AT3G14730	AT1G76590		AT4G21500	AT4G20830		AT3G17100	AT3G02410		AT1G67590	AT2G19910		AT2G30340	AT3G15670
AT3G07190	AT3G22420		AT5G13470	AT5G65470		AT5G49160	AT4G36220		AT4G09040	AT2G46780		AT1G14345	AT2G25900		AT4G11640	AT1G43245
AT1G42430	AT2G16700		AT2G20780	AT3G49210		AT3G04580	AT3G63180		AT2G22680	AT3G21250		AT4G21410	AT1G01650		AT3G24480	AT3G61680
AT1G32340	AT1G68560		AT2G41140	AT5G45350		AT4G13850	AT2G38480		AT3G44750	AT3G25900		AT4G04350	AT2G29380		AT2G43235	AT2G18670
AT5G59500	AT2G30460		AT1G17360	AT4G29730		AT1G07840	AT3G57380		AT1G71020	AT1G73670		AT3G13520	AT3G12320		AT2G37560	AT2G47260
AT5G55210	AT3G20780		AT3G59040	AT1G15125		AT1G77030	AT5G12380		AT2G26780	AT3G05490		AT3G57970	AT1G10990		AT1G62380	AT5G17550
AT2G24120	AT1G14690		AT5G26780	AT1G67310		AT2G05220	AT1G67190		AT2G44080	AT1G65470		AT5G01075	AT2G23320		AT3G25610	AT5G48950
AT1G44770	AT3G15160		AT5G04040	AT3G05690		AT1G14920	AT3G13430		AT5G19820	AT3G50685		AT3G20480	AT5G07360		AT5G51890	AT3G48000
AT4G19650	AT5G10690		AT2G19640	AT3G53400		AT1G49760	AT2G40095		AT4G27090	AT3G55950		AT5G63970	AT1G67650		AT4G09060	AT2G45850
AT3G19330	AT3G46820		AT5G04360	AT5G11420		AT1G32990	AT1G56280		AT1G47820	AT1G74150		AT5G09870	AT4G32500		AT3G16450	AT2G41210
AT1G14760	AT5G60670		AT4G31310	AT2G44060		AT2G26040	AT1G08630		AT3G60245	AT5G67600		AT4G02770	AT1G21670		AT1G01610	AT2G37980
AT5G35960	AT2G40085		AT5G12440	AT3G12950		AT1G48600	AT5G24930		AT1G30960	AT3G04890		AT1G12500	AT2G41990		AT4G37400	AT2G41550
AT1G61890	AT3G10700		AT3G18980	AT3G25780		AT2G26080	AT4G15260		AT5G20790	AT3G50830		AT1G14970	AT4G39110		AT2G46600	AT4G33800
AT1G17780	AT2G43100		AT4G39280	AT5G01600		AT2G43460	AT5G65165		AT4G37590	AT5G17170		AT4G05330	AT1G70640		AT1G28710	AT5G66130
AT1G21200	AT3G06650		AT5G12100	AT3G61450		AT3G16830	AT5G66650		AT1G10522	AT2G31020		AT1G24764	AT5G64260		AT5G46790	AT1G27730
AT1G63270	ATMG01370		AT4G35100	AT1G70300		AT3G27906	AT5G20940		AT1G72130	AT1G02000		AT3G25710	AT3G01700		AT2G42580	AT1G49170
AT5G37680	AT3G61650		AT5G39360	AT3G56260		AT5G14760	AT2G42120		AT5G56980	AT5G04850		AT2G21450	AT2G45510		AT1G70210	AT3G49780
AT2G23980	ATCG00140		AT1G63050	AT1G15520		AT3G24830	AT1G49750		AT3G49680	AT4G35600		AT2G01320	AT1G17860		AT5G20110	AT1G48550
AT1G02380	AT5G05740		AT4G29810	AT5G02410		AT1G73590	AT5G67350		AT3G14310	AT2G38870		AT5G19750	AT2G43590		AT2G38310	AT5G03770
AT1G73150	AT2G47170		AT5G24960	AT2G40711		AT4G09800	AT4G30520		AT5G24660	AT1G33560		AT1G62750	AT1G14530		AT5G15350	AT5G61530
AT3G60240	AT3G57490		AT4G39300	AT5G60680		AT2G39460	AT5G46720		AT1G66345	AT4G34160		AT5G58240	AT2G35343		AT3G47560	AT2G07715
AT2G38610	AT3G59890		AT5G54890	AT5G64980		AT3G48360	ATMG01280		AT1G43560	AT5G50360		AT1G20440	AT1G52560		AT1G69690	AT5G58160
AT3G23990	AT1G06640		AT5G57370	AT1G22710		AT1G33055	AT4G39380		AT5G20720	AT1G67830		AT4G20840	AT5G66820		AT5G45440	AT3G48510
AT5G46230	AT5G16120		AT2G16920	AT3G07320		AT4G15760	AT5G41800		AT5G11880	AT4G28710		AT1G20900	AT1G10710		AT1G15570	AT2G39000
AT5G67140	AT2G01008		AT1G13410	AT1G54690		AT1G79150	AT2G28400		AT1G53600	AT1G53000		AT5G18070	AT1G06180		AT3G16400	AT1G77370
AT1G29900	AT3G10815		AT1G18390	AT2G07687		AT3G52930	AT3G22640		AT3G56370	AT3G12580		AT3G53800	AT1G64710		AT5G51810	AT3G06455
AT1G08050	AT3G55920		AT5G40850	ATMG00510		AT1G77920	AT5G02080		AT4G00220	AT2G34770		AT1G34430	AT1G31820		AT2G25530	AT1G78130
AT3G17850	AT2G32590		AT1G61215	AT3G61630		AT5G20790	AT1G09940		AT5G49910	AT1G19380		AT3G01470	AT1G11330		AT1G12420	AT5G07880
AT1G25370	AT5G56270		AT1G20920	AT3G03790		AT5G56950	AT1G77400		AT2G47110	AT3G26980		AT4G25080	AT5G53590		AT5G47230	AT1G48280
AT5G02480	AT3G29760		AT2G23640	AT4G36920		AT1G05680	AT2G18000		AT5G08620	AT2G20960		AT2G30130	AT4G18690		AT1G12900	AT5G64310
AT3G19190	AT5G42070		AT5G15540	AT5G52970		AT1G80310	AT5G23330		AT2G11910	AT3G17810		AT4G33530	AT3G49830		AT5G61000	AT3G01770
AT4G12300	AT3G26932		AT2G43800	AT5G07280		AT5G39850	AT1G21930		AT2G35030	AT5G07920		AT4G00820	AT2G35300		AT5G37500	AT5G64780
AT2G43800	AT3G52115		AT5G24350	AT5G22470		AT5G19550	AT4G27970		AT4G16130	AT1G09794		AT5G14760	AT5G42380		AT2G43800	AT4G34180
AT5G20200	AT1G70410		AT4G36620	AT2G07827		AT5G35400	AT3G13970		AT3G06980	AT1G72430		AT5G21105	AT4G39890		AT1G79080	AT5G25210
AT1G71695	AT4G17890		AT5G59030	AT5G47630		AT2G17710	AT3G57330		AT5G16130	AT4G33910		AT1G24290	AT2G45290		AT1G61255	AT4G07950
AT1G29800	AT1G69510		AT3G47520	AT1G22850		AT1G18320	AT5G10390		AT3G05937	AT1G69510		AT1G55020	AT4G01080		AT1G62560	AT5G58650
AT3G48250	AT5G08120		AT3G13930	AT2G32940		AT3G01280	AT3G51750		AT5G04620	AT2G27310		AT5G39610	AT1G60730		AT2G29550	AT5G23330
AT3G59040	AT3G11170		AT4G31870	AT3G02570		AT5G40480	AT3G08810		AT2G27720	AT5G47520		AT3G04470	AT3G10340		AT1G69700	AT1G54210
AT3G03580	AT1G11070		AT5G05380	AT4G15480		AT5G45150	AT3G27730		AT3G06640	AT1G05300		AT3G09820	AT2G35640		AT1G31200	AT2G47520
AT1G05380	AT1G23880		AT3G44480	AT2G35810		AT4G03150	AT5G62480		AT5G11020	AT1G22985		AT2G40480	AT4G36900		AT3G51060	AT4G09920
AT1G67340	AT5G15537		AT5G54800	AT5G02840		AT1G02770	AT1G53035		AT4G18750	AT1G05710		AT3G51290	AT1G65370		AT5G60150	AT3G15260
AT1G69200	AT2G45135		AT4G19100	AT5G17600		AT5G62980	AT2G30575		AT4G18100	AT3G61260		AT1G08380	AT1G64260		AT5G45380	AT4G19560
AT1G20823	AT3G14940		AT1G79570	AT5G44370		AT3G61111	AT1G78070		AT4G10450	AT4G20170		AT5G42480	AT4G33980		AT5G65990	AT4G11360
AT4G19500	AT1G53490		AT4G09600	AT1G80170		AT4G01310	AT3G18750		AT5G08490	AT1G22220		AT5G65810	AT2G41120		AT3G12145	AT5G06310
AT1G24100	AT2G24550		AT1G29940	AT4G20870		AT3G56550	AT3G51070		AT1G64960	AT1G71170		AT5G16510	AT1G69260		AT4G30470	AT1G78955
AT2G22080	AT2G35310		AT5G38565	AT5G58480		AT3G12930	AT5G05810		AT1G77850	AT4G00270		AT1G14390	AT3G05500		AT4G29180	AT1G33340
AT4G33700	AT4G10340		AT2G44510	AT3G55820		AT5G14230	AT1G16860		AT1G58983	AT2G29740		AT2G22330	AT1G01640		AT3G13620	AT2G23320
AT3G27440	AT1G08340		AT1G33050	AT4G27160		AT5G60300	AT3G08880		AT4G25260	AT4G17486		AT3G14610	AT2G28630		AT5G41060	AT5G45660
AT3G59980	AT5G55180		AT5G38530	AT3G57200		AT5G19210	AT3G23920		AT5G18650	AT4G24972		AT2G47160	AT1G30660		AT1G10990	AT1G56600
AT3G24150	AT2G47730		AT5G11870	AT5G01760		AT5G27240	AT1G15160		AT4G38160	AT1G57990		AT1G69420	AT1G75460		AT2G29650	AT5G03490
AT4G22745	AT3G54820		AT2G23610	AT2G36640		AT3G16620	AT2G46660		AT1G56110	AT1G19000		AT1G18265	AT2G40715		AT2G20835	AT1G03970
AT1G05560	AT1G01640		AT3G06270	AT2G07638		AT3G05340	AT1G10630		AT4G34980	AT3G14130		AT4G24790	AT4G01010		AT3G15510	AT3G54720
AT5G60570	AT1G25375		AT2G43750	AT4G09130		AT5G27850	AT1G16840		AT1G67700	AT4G21570		AT2G46850	AT5G17000		AT3G45410	AT5G65207
AT2G17370	AT1G22110		AT1G45231	AT5G42110		AT4G39300	AT1G01640		AT4G09800	AT3G53160		AT5G07720	AT3G03640		AT4G23500	AT5G65280
AT1G16080	AT4G17910		AT5G62670	AT3G02630		AT4G29430	AT4G22540		AT4G18375	AT1G30500		AT2G43940	AT3G58540		AT1G72130	AT1G30500
AT3G58900	AT3G63030		AT1G68930	AT4G25260		AT1G06220	AT3G63260		AT5G28646	AT1G07950		AT1G23090	AT2G38340		AT1G67760	AT3G51890
AT4G34390	AT3G03970		AT4G10730	AT5G47960		AT2G33180	AT3G15520		AT2G39880	AT2G22560		AT1G62640	AT5G65390		AT2G38170	AT5G54070
AT3G03030	AT2G30970		AT3G52040	AT5G16960		AT1G64110	AT1G01600		AT3G48580	AT2G02810		AT3G14310	AT5G47810		AT5G23820	AT3G45970
AT1G18190	AT1G26410		AT1G64065	AT2G37980		AT3G11964	AT2G25690		AT2G41040	AT4G37180		AT2G18380	AT4G22590		AT4G26960	AT1G12290
AT5G60970	AT4G37550		AT2G24120	AT1G68120		AT2G18160	AT3G24070		AT3G04800	AT1G80110		AT3G59780	AT3G01650		AT5G11320	AT4G14740
AT4G28600	AT4G35987		AT3G13480	AT2G23380		AT2G06050	AT1G10280		AT1G79470	AT2G42890		AT3G15820	AT4G22840		AT5G15940	AT2G27630
AT1G35710	AT5G65640		AT1G68990	AT1G20050		AT1G31660	AT1G80450		AT5G62900	AT1G03090		AT3G20790	AT4G17490		AT1G71880	AT1G49780
AT3G04340	AT4G00810		AT2G36340	AT3G53620		AT3G08947	AT5G44566		AT2G39460	AT1G60810		AT5G65220	AT1G76020		AT2G19690	AT4G24150
AT5G57170	AT1G04430		AT1G27980	ATMG00640		AT4G28990	AT1G31650		AT1G51570	AT5G57560		AT1G22530	AT3G03150		AT5G57090	AT1G02650
AT1G59660	AT5G41600		AT1G53600	AT3G15740		AT3G49990	AT4G34160		AT1G06240	AT3G02700		AT1G61580	AT1G18390		AT4G15560	AT5G11310
AT5G15920	AT2G38890		AT1G80940	AT3G02620		AT2G01250	AT1G79840		AT5G65760	AT3G10010		AT2G42840	AT4G27460		AT2G24600	AT5G67340
AT1G64600	AT1G75770		AT5G13590	AT5G66920		AT3G46210	AT3G46930		AT4G21750	AT4G27070		AT4G40040	AT2G29500		AT5G35580	AT2G05630
AT3G10010	AT1G20050		AT2G22840	AT5G03190		AT4G13070	AT5G42650		AT1G29170	AT4G02880		AT3G02550	AT3G19200		AT3G25250	AT3G48240
AT2G26000	AT1G15830		AT1G32730	AT3G01660		AT4G31120	AT5G67520		AT3G27520	AT2G44660		AT5G02600	AT5G35960		AT5G53880	AT5G09990
AT1G07510	AT5G17150		AT3G09700	AT5G60860		AT1G80480	AT5G49460		AT4G24280	AT3G18730		AT3G15990	AT4G36220		AT1G64970	AT1G78830
AT3G51630	AT3G55800		AT3G48870	AT5G26770		AT3G08010	AT3G56480		AT5G61950	AT3G61200		AT1G42550	AT1G69480		AT3G17040	AT5G46840
AT3G20250	AT4G24190		AT5G10950	AT5G57220		AT5G19820	AT4G20880		AT4G09320	AT2G18840		AT1G01030	AT2G20950		AT3G15300	AT1G14640
AT1G09620	AT3G04630		AT3G57390	AT5G43760		AT3G53220	AT5G23420		AT3G59070	AT1G53290		AT3G57830	AT4G34480		AT2G38120	AT1G16820
AT1G34430	AT1G09560		AT5G14660	AT2G27820		AT5G20720	AT3G02875		AT5G04780	AT5G19855		AT5G39080	AT1G02850		AT4G13670	AT3G47800
AT4G19100	AT5G11950		AT1G19540	AT4G27470		AT3G09500	AT2G20950		AT4G19710	AT1G04555		AT1G32860	AT3G25160		AT2G39250	AT1G15740
AT1G55190	AT2G39980		AT3G58220	AT1G63480		AT3G12390	AT1G77130		AT4G30720	AT1G71230		AT3G47980	AT5G58610		AT5G65850	AT4G01120
AT2G30105	AT2G45470		AT3G54980	AT1G35140		AT1G06650	AT2G25340		AT2G22420	AT5G20070		AT2G47460	AT5G58690		AT5G65683	AT3G18930
AT4G32600	AT3G63320		AT3G18130	AT1G12250		AT3G43980	AT5G58320		AT5G12220	AT5G27760		AT2G43945	AT2G30942		AT5G17920	AT5G20480
AT5G66440	AT4G39500		AT1G13690	AT2G30942		AT4G30993	AT3G05180		AT3G23070	AT3G56200		AT3G22150	AT1G51680		AT4G35250	AT5G16110
AT1G78310	AT1G09580		AT1G47900	AT4G05040		AT5G02610	AT4G28240		AT1G53330	AT3G47640		AT3G28345	AT5G23850		AT2G19460	AT1G05010
AT5G40570	AT2G38460		AT3G28660	AT4G00230		AT5G05440	AT5G54520		AT4G38890	AT2G32090		AT1G14360	AT1G69890		AT1G08500	AT1G19730
AT1G43620	AT4G32890		AT3G43590	AT3G17680		AT5G02050	AT1G72280		AT4G34670	AT5G03530		AT4G28270	AT5G65280		AT1G23090	AT5G11460
AT5G65280	AT1G54580		AT1G11310	AT1G58290		AT5G65900	AT1G47560		AT4G33680	AT2G42160		AT1G23000	AT1G32880		AT4G16120	AT1G54130
AT5G48470	AT2G43560		AT4G16390	AT5G47420		AT1G15940	AT2G03240		AT5G27120	AT2G37420		AT3G50350	AT5G14930		AT2G27690	AT4G39890
AT3G17800	AT1G28410		AT5G23440	AT2G36770		AT1G08360	AT4G24370		AT3G25920	AT2G19570		AT2G02980	AT5G66780		AT3G57160	AT4G01080
AT3G21640	AT1G53290		AT4G13510	AT5G35790		AT4G35130	AT5G58380		AT1G29900	AT1G54180		AT1G71010	AT4G21020		AT5G50375	AT1G33050
AT5G35680	AT3G16300		AT4G18750	AT2G37810		AT1G78770	AT5G10740		AT5G17800	AT1G58235		AT1G72510	AT1G71040		AT5G26667	AT2G37290
AT4G16250	AT3G53480		AT3G63080	AT1G01450		AT5G67070	AT5G54850		AT5G14910	AT2G29640		AT1G65620	AT5G03380		AT4G27080	AT1G47570
AT1G47500	AT3G14870		AT2G04030	AT5G35360		AT3G58220	AT5G63135		AT1G06670	AT1G28050		AT1G65420	AT5G47220		AT5G65810	AT4G26700
AT4G35480	AT4G23790		AT5G47460	ATCG00020		AT2G37080	AT5G56520		AT2G05940	AT5G02600		AT5G67200	AT4G28230		AT3G13470	AT1G11530
AT1G42540	AT5G24314		AT1G30680	AT1G13860		AT3G26618	AT2G14520		AT5G21160	AT4G39840		AT4G20270	AT1G01240		AT5G15510	AT4G01580
AT2G45430	AT5G39570		AT4G04950	AT2G27190		AT3G05685	AT3G03690		AT1G21740	AT5G20740		AT5G48360	AT5G18310		AT2G35880	AT5G42830
AT2G18940	AT4G15490		AT4G12600	AT1G32150		AT3G05410	AT5G41700		AT1G21560	AT2G16586		AT1G44350	AT3G05660		AT5G11230	AT2G03020
AT2G44360	AT1G07790		AT5G42350	AT5G59970		AT5G49110	AT2G36570		AT2G01170	AT5G60400		AT2G29050	AT3G51000		AT2G24300	AT4G31510
AT3G62590	AT5G66675		AT3G13080	AT3G01510		AT1G28690	AT3G22500		AT1G14320	AT3G01100		AT3G22210	AT5G60460		AT1G20610	AT4G09080
AT3G44670	AT1G18620		AT1G63270	AT3G29320		AT2G35430	AT5G26865		AT2G42920	AT5G66930		AT5G11450	AT1G05710		AT3G59970	AT3G11325
AT4G24660	AT4G30840		AT1G17340	AT2G22795		AT2G37270	AT2G42000		AT3G46790	AT4G18950		AT2G03750	AT3G14590		AT3G51290	AT4G01870
AT1G69430	AT4G37220		AT2G01320	AT2G42840		AT3G04770	AT5G14390		AT2G33847	AT1G15010		AT4G38550	AT5G06930		AT5G10480	AT1G04570
AT3G13430	AT4G17560		AT5G46680	AT1G06640		AT4G15000	AT5G02410		AT4G01030	AT3G12830		AT5G57180	AT2G37980		AT5G57920	AT5G01760
AT3G54980	AT3G54890		AT3G25890	AT3G53480		AT2G37400	AT1G01620		AT3G17340	AT3G12400		AT2G39420	AT1G23550		AT5G04490	AT5G14180
AT5G14285	AT1G49900		AT1G77100	AT3G53540		AT3G54910	AT3G10260		AT5G46510	AT5G55550		AT5G06811	AT1G76070		AT1G06710	AT1G10710
AT1G14060	AT5G19740		AT3G11460	AT5G24120		AT3G22310	AT1G10700		AT4G31700	AT1G01225		AT4G34630	AT4G19645		AT3G27640	AT2G43540
AT3G62080	AT1G75680		AT1G61870	AT5G44635		AT4G00220	AT4G30940		AT3G26060	AT2G29700		AT5G19340	AT5G37420		AT3G13674	AT5G52310
AT5G01500	AT2G16586		AT2G39750	AT1G72510		AT1G52980	AT5G03160		AT2G41670	AT3G09600		AT2G20780	AT3G07360		AT5G49460	AT2G37390
AT1G20960	AT5G02370		AT5G17430	AT2G24540		AT2G41840	AT3G12920		AT4G20130	AT1G60790		AT3G10405	AT3G20100		AT5G35630	AT3G27030
AT3G57800	AT3G17390		AT3G17970	AT3G61650		AT2G34357	AT1G02816		AT2G32730	AT5G23850		AT2G43840	AT1G48990		AT1G71697	AT4G21550
AT1G62010	AT3G51150		AT2G39220	AT3G55800		AT1G08640	AT5G03555		AT1G21590	AT1G67950		AT4G24110	AT2G22610		AT2G39080	AT5G25450
AT2G21820	AT5G08010		AT4G07410	AT2G07633		AT4G31010	AT1G70150		AT5G41650	AT1G29690		AT2G30340	AT4G09080		AT1G10780	AT1G15890
AT2G35410	AT1G06490		AT4G12760	AT1G27700		AT3G57000	AT4G01330		AT5G02960	AT1G12230		AT4G30560	AT1G69710		AT2G41950	AT3G52105
AT5G47160	AT1G79040		AT2G18690	AT1G21750		AT1G26880	AT1G79460		AT3G12860	AT3G45640		AT4G37110	AT3G55580		AT1G35580	AT1G21410
AT1G02130	AT3G60110		AT1G48920	AT4G01540		AT1G79530	AT2G07695		AT3G49010	AT3G15580		AT1G76450	AT3G55090		AT1G22910	AT1G02380
AT2G45150	AT5G13370		AT3G23780	AT3G05550		AT5G26622	AT3G47460		AT5G23740	AT1G19690		AT2G40490	AT2G47485		AT5G15970	AT4G37550
AT1G09530	AT5G49460		AT1G48240	AT5G49460		AT1G04870	AT3G10740		AT5G14520	AT2G25690		AT1G01320	AT5G51210		AT3G06145	AT2G13660
AT3G20620	AT5G62890		AT3G24080	AT4G25600		AT4G14820	AT5G06930		AT1G14610	AT2G35710		AT4G32690	AT2G38530		AT1G12845	AT2G28790
AT5G24010	AT1G03410		AT4G29100	AT2G40550		AT1G55910	AT1G27770		AT1G30400	AT3G15790		AT1G31330	AT1G33500		AT5G18460	AT5G14870
AT4G02760	AT5G58690		AT3G16830	AT1G10360		AT2G40360	AT3G48240		AT3G49142	AT5G35960		AT1G54385	AT1G76040		AT3G27170	AT2G36120
AT3G08010	AT1G78790		AT2G42040	AT3G22810		AT1G62360	AT1G61470		AT3G10160	AT5G64180		AT2G40400	AT2G41010		AT3G57670	AT1G15230
AT5G14280	AT1G03110		AT1G60560	AT1G21400		AT3G58610	AT5G23850		AT3G59110	AT3G18930		AT2G37660	AT4G00330		AT1G04110	AT1G08460
AT2G25580	AT1G75240		AT2G05710	AT1G73740		AT1G52905	AT2G44410		AT2G23350	AT2G43510		AT4G38620	AT5G01640		AT5G60020	AT1G73680
AT2G33680	AT2G47710		AT1G79150	AT5G48480		AT1G31790	AT2G32430		AT1G69440	AT5G22500		AT3G08920	AT3G59450		AT4G38340	AT5G66480
AT4G36870	AT4G13540		AT3G01180	AT1G13930		AT4G37510	AT3G14880		AT2G27040	AT3G09455		AT2G17972	AT2G38465		AT3G46940	AT1G65150
AT3G21600	AT2G14110		AT2G33730	AT3G60200		AT2G45460	AT2G35810		AT1G64320	AT5G16960		AT3G56910	AT3G05790		AT4G25990	AT1G78390
AT4G12240	AT4G38290		AT1G72440	AT4G40042		AT1G14410	AT5G02490		AT4G39040	AT4G26455		AT5G59130	AT1G17420		AT5G20220	AT3G47030
AT5G56020	AT3G14890		AT4G00110	AT1G78610		AT1G69620	AT1G17500		AT1G30410	AT1G50420		AT2G30570	AT3G19040		AT2G41940	AT2G14910
AT3G44480	AT3G47690		AT5G17380	ATMG00720		AT3G18110	AT2G30620		ATCG01120	AT3G10940		AT2G24280	AT1G02660		AT5G61130	AT1G09794
AT1G28530	AT3G03450		AT1G52855	AT5G26865		AT4G23860	AT1G79660		AT5G27390	AT1G60420		AT2G24150	AT3G45730		AT1G54740	AT1G75730
AT2G41130	AT5G02500		AT4G27080	AT1G75860		AT1G14320	AT3G55920		AT1G56690	AT4G37420		AT2G20100	AT1G21790		AT5G24240	AT1G75380
AT3G24050	AT4G03140		AT5G15780	AT2G42120		AT1G16490	AT4G04610		AT3G61550	AT4G35730		AT5G05250	AT1G15900		AT4G39990	AT4G36280
AT1G22280	AT4G27160		AT1G17440	AT3G08600		AT4G12840	AT4G03340		AT4G27850	AT4G38090		AT5G23780	AT5G06760		AT5G49910	AT1G53450
AT1G31470	AT1G74960		AT5G63290	AT2G18990		AT5G55580	AT4G04925		AT1G52640	AT3G55470		AT1G42480	AT1G65150		AT2G46990	AT3G30460
AT2G01320	AT3G60961		AT2G05320	AT5G66675		AT2G33680	AT1G50010		AT1G78630	AT2G04100		AT5G18520	AT4G22920		AT2G21530	AT4G00695
AT5G14480	AT1G77490		AT4G15770	AT3G15770		AT3G52870	AT2G15480		AT2G13550	AT5G53700		AT3G47860	AT4G31405		AT4G00820	AT5G64210
AT1G15730	AT3G41762		AT3G55510	AT5G47720		AT1G43170	AT1G74380		AT2G43570	AT2G17280		AT1G13930	AT2G46790		AT5G52990	AT1G04600
AT5G54730	AT3G17160		AT3G57610	AT1G14720		AT1G15730	AT2G43535		AT2G18940	AT1G05850		AT3G28760	AT3G51890		AT2G44080	AT3G19040
AT3G17520	AT5G02380		AT1G55850	AT1G02650		AT3G04450	AT5G45560		AT4G36860	AT1G02820		AT1G48350	AT1G26590		AT3G25600	AT4G29190
AT5G48780	AT5G67150		AT1G20816	AT4G18530		AT3G48420	AT1G03630		AT1G09900	AT3G26580		AT3G05910	AT1G13530		AT5G48310	AT1G69710
AT5G57250	AT1G02820		AT3G04480	AT4G15230		AT5G59540	AT5G53270		AT2G41840	AT1G49170		AT5G08280	AT4G18170		AT4G33220	AT3G15580
AT2G21385	AT3G12145		AT1G63810	AT5G01260		AT4G33520	AT1G70100		AT4G14170	AT2G39100		AT2G19310	AT2G18340		AT3G16180	AT1G49032
AT2G14880	AT5G49950		AT5G49740	AT3G17668		AT1G68360	AT3G05020		AT3G22230	AT4G19645		AT4G34750	AT1G78070		AT2G23910	AT1G80555
AT4G09610	AT2G02780		AT1G19230	AT1G21930		AT1G09690	AT5G02030		AT1G13270	AT4G15975		AT4G02100	AT1G21320		AT1G22650	AT5G05110
AT2G36490	AT3G15630		AT3G48430	ATMG00570		AT2G39390	AT1G15530		AT4G03420	AT5G19025		AT4G16390	AT5G66840		AT4G29020	AT3G10010
AT4G35460	AT4G27230		AT5G51100	AT4G03415		AT1G14610	AT1G79900		AT2G03880	AT5G27000		AT1G48960	AT5G56970		AT3G08600	AT2G23120
AT2G27940	AT1G64490		AT4G02400	AT3G54363		AT5G03650	AT1G14790		AT3G49300	AT5G39570		AT5G44600	AT1G35140		AT2G27360	AT1G50040
AT5G51630	AT3G57400		AT3G57320	AT1G14030		AT5G02860	AT2G36650		AT1G69490	AT5G05230		AT1G73890	AT5G57560		AT5G52830	AT2G35820
AT1G14490	AT5G65480		AT3G61780	AT1G09460		AT1G52150	AT3G04890		AT5G16800	AT3G05790		AT2G26640	AT5G03140		AT3G15115	AT3G23255
AT3G18030	AT1G79450		AT1G55520	AT4G13580		AT1G80750	AT2G03530		AT4G00100	AT1G69840		AT5G60570	AT3G16650		AT3G23800	AT5G57565
AT5G35450	ATCG00350		AT5G14920	AT5G02750		AT5G49945	AT3G03350		AT2G24960	AT1G03103		AT2G35500	AT3G03020		AT3G02180	AT3G59350
AT3G12150	ATCG00720		AT5G48410	AT1G52550		AT2G15000	AT5G64740		AT4G39400	AT3G03520		AT4G15233	AT4G28570		AT2G15480	AT5G66730
AT1G42470	AT5G62800		AT4G28811	AT3G50060		AT5G14610	AT1G14360		AT4G17600	AT5G07440		AT2G41800	AT5G59700		AT5G18520	AT5G18170
AT4G03410	AT2G27970		AT3G57360	ATMG00070		AT5G03090	AT1G63650		AT5G53860	AT1G04650		AT3G27830	AT5G65030		AT1G01620	AT1G26665
AT4G11300	AT1G48400		AT4G38550	AT5G10160		AT2G25140	AT1G64561		AT3G61780	AT5G67300		AT3G62600	AT2G15010		AT3G19010	AT3G58150
AT5G06550	AT4G10660		AT4G09080	AT2G32590		AT3G03300	AT2G37560		AT1G09660	AT5G60680		AT4G33220	AT1G73210		AT1G29195	AT3G62820
AT3G54290	AT4G14840		AT5G06110	AT1G63850		AT5G55920	AT5G07590		AT5G37790	AT3G15780		AT5G52870	AT3G13910		AT5G39220	AT2G18000
AT5G24840	AT1G29630		AT2G13360	AT1G75150		AT3G19780	AT1G67370		AT5G65310	AT5G15050		AT1G10750	AT3G63052		AT1G53470	AT3G20660
AT1G43160	AT1G49050		AT5G65660	AT3G26110		AT1G16000	AT5G62770		AT2G35500	AT2G30550		AT3G22420	AT1G23070		AT1G22590	AT3G02990
AT4G09150	AT3G61680		AT5G12370	AT1G53440		AT3G55370	AT4G22850		AT5G51540	AT5G24380		AT4G36890	AT3G25780		AT5G02190	AT1G75370
AT2G39940	AT3G61160		AT3G07670	AT3G50810		AT3G13620	AT1G24330		AT5G55210	AT5G54640		AT1G79520	AT4G15760		AT1G67560	AT2G04240
AT4G08850	AT4G28005		AT5G50780	AT1G70150		AT3G04730	AT5G17060		AT3G11964	AT1G68830		AT3G58710	AT5G38200		AT5G54380	AT1G32928
AT3G11410	AT1G31812		AT3G14390	AT1G01355		AT1G11475	AT5G03080		AT1G80690	AT3G18780		AT4G25370	AT5G10190		AT4G08930	AT1G19750
AT1G20900	AT2G31141		AT2G14170	AT1G05590		AT1G59540	AT5G07380		AT4G24770	AT4G23460		AT3G55250	AT5G01750		AT3G26170	AT3G62260
AT4G04880	AT5G61800		AT4G13590	AT1G68400		AT2G37670	AT5G01170		AT1G47900	AT2G02230		AT5G15860	AT3G14595		AT4G31360	AT5G40570
AT1G02816	AT5G47630		AT1G37130	AT4G02360		AT3G20240	AT5G57610		AT4G23030	AT5G52580		ATCG01020	AT4G23420		AT2G18160	AT5G23850
AT3G13880	AT2G43000		AT3G23560	AT1G14430		AT4G13750	AT2G44980		AT2G40150	AT1G17120		AT5G44210	AT3G60961		AT1G27660	AT1G79900
AT1G64840	AT3G10520		AT1G55740	AT2G17830		AT5G62300	AT2G46225		AT5G46680	AT2G41420		AT3G14415	AT5G56700		AT3G08630	AT5G59060
AT4G38440	ATMG00130		AT4G03400	AT2G07676		AT2G44510	AT4G19200		AT5G43750	AT4G15890		AT2G25840	AT1G14890		AT1G72125	AT5G62200
AT4G30470	AT4G34215		AT1G47750	AT1G72900		AT4G14030	AT5G67170		AT1G74560	AT5G41700		AT2G42955	AT3G44050		AT3G17640	AT2G25690
AT1G05510	AT4G26930		AT3G15140	AT5G64850		AT2G36160	AT3G19970		AT5G42310	AT1G48470		AT5G55400	AT2G34790		AT2G29050	AT1G05060
AT3G18580	AT5G02820		AT2G17410	AT1G07710		AT3G06700	AT2G30480		AT5G47190	AT1G72700		AT2G24260	AT4G02280		AT1G75680	AT1G56280
AT1G77300	AT3G09070		AT5G16930	AT5G56220		AT3G26380	AT2G11035		AT3G54710	AT3G02770		AT3G56590	AT3G03310		AT4G38550	AT2G22240
AT5G64370	AT5G42460		AT1G56570	AT2G22260		AT1G03220	AT4G22580		AT1G03230	AT3G54390		AT2G35520	AT2G41470		AT2G31570	AT5G54960
AT1G62422	AT5G13820		AT1G02130	AT5G19790		AT4G37030	AT3G06150		AT3G51260	AT1G29040		AT1G53860	AT5G07330		AT2G39200	AT4G00230
AT4G35870	AT3G47800		AT1G35580	AT1G33600		AT4G20770	AT4G33985		AT2G28150	AT1G74380		AT2G16060	AT1G48470		AT5G59290	AT4G36600
AT3G06380	AT3G12610		AT2G44900	AT4G36780		AT3G07640	AT2G46290		AT5G41520	AT1G69400		AT5G64660	AT5G08790		AT3G44260	AT5G47160
AT4G33800	AT3G24110		AT1G58380	AT3G56330		AT3G07770	AT1G15190		AT5G56600	AT1G07890		AT3G17350	AT2G25000		AT3G63120	AT1G02930
AT4G18130	AT4G35220		AT1G61580	AT2G23950		AT1G70410	AT1G05300		AT4G00370	AT2G42270		AT5G20050	AT5G36160		AT5G54970	AT5G38860
AT4G23930	AT5G07820		AT5G20130	AT5G65990		AT5G46100	AT5G07500		AT2G27050	AT5G01870		AT5G46790	AT3G49120		AT5G39610	AT1G64561
AT1G12140	AT1G80110		AT4G11310	AT1G07260		AT3G02080	AT1G60390		AT3G27390	AT3G03870		AT4G13870	AT5G64590		AT4G29150	AT1G76720
AT5G58430	AT5G62130		AT1G62750	AT2G42290		AT4G10090	ATMG00180		AT4G18440	AT1G18460		AT2G40940	ATMG01190		AT4G14200	AT1G11170
AT5G22830	AT4G27170		AT2G13840	AT1G75240		AT2G25640	AT4G34630		AT3G18860	AT1G80920		AT4G38660	AT1G74150		AT3G57060	ATMG00510
AT5G58650	AT3G61490		AT2G05620	AT2G47730		AT4G07410	AT1G77390		AT4G32800	AT4G12850		AT5G42420	AT2G30250		AT5G66190	AT3G49830
AT1G79050	AT2G35640		AT3G03300	AT2G30040		AT1G10140	AT2G01090		AT3G16560	AT5G58060		AT3G62030	AT1G78750		AT1G76100	AT4G11300
AT2G28540	AT2G38470		AT4G35930	AT4G31520		AT2G32730	AT1G21440		AT3G27880	AT1G01720		AT5G09240	AT1G75830		AT1G04240	AT5G55700
AT1G10090	AT3G07330		AT2G05830	AT5G06230		AT2G31610	AT5G10930		AT1G13410	AT4G16155		AT3G50750	AT5G67340		AT1G75500	AT5G60610
AT3G08890	AT3G54750		AT1G63490	AT1G09950		AT1G27050	AT1G08650		AT3G03050	AT1G33700		AT2G20630	AT2G31865		AT5G67420	AT1G22180
AT3G18535	AT1G47128		AT3G53360	AT3G01590		AT5G61440	AT5G64210		AT2G24060	AT1G56190		AT1G24100	AT4G03292		AT2G35710	AT1G18330
AT3G19780	AT2G45200		AT5G65900	AT1G70480		AT2G37250	AT1G03370		AT5G40480	AT3G54950		AT2G12646	AT3G20190		AT5G04160	AT2G36780
AT1G10170	AT5G64240		AT3G53340	AT3G24480		AT3G12200	AT5G15740		AT1G79210	AT1G58180		AT5G19940	AT3G05300		AT1G05320	AT2G32830
AT5G15820	AT5G16690		AT4G31990	ATMG00690		AT2G15890	AT3G61260		AT4G01020	AT5G05490		AT3G15900	AT1G71140		AT5G43750	AT2G38530
AT2G47830	AT5G18700		AT4G25880	AT1G64660		AT5G22640	AT4G37470		AT3G58830	AT2G13660		AT1G08520	AT5G54770		AT3G54020	AT2G01610
AT3G47910	AT4G22970		AT5G53460	AT5G18700		AT2G27530	AT4G39790		AT3G18110	AT5G67290		AT5G59290	AT5G53220		AT2G31070	AT5G65710
AT3G04040	AT5G38865		AT2G35020	AT5G04420		AT5G27230	AT2G39360		AT2G31610	AT3G58790		AT5G58550	AT2G23120		AT5G16590	AT5G25130
AT3G14680	AT3G55090		AT1G10180	AT2G21100		AT3G09630	AT5G10150		AT2G29760	AT3G22880		AT1G49580	AT2G28420		AT1G64390	AT1G07985
AT3G45830	AT5G10340		AT2G40360	AT1G29680		AT3G15380	AT4G38430		AT5G60970	AT2G35810		AT5G65640	AT3G61950		AT1G14345	AT3G58380
AT1G22830	AT2G16660		AT4G20410	AT1G60790		AT5G56710	AT3G12040		AT3G12080	AT1G72680		AT1G14860	AT5G66830		AT5G59650	AT1G62422
AT5G19490	AT5G57910		AT2G23420	AT2G02720		AT3G51800	AT3G07650		AT5G08180	AT1G53035		AT5G28646	AT5G59320		AT3G61490	AT4G12120
AT5G22800	AT2G32520		AT3G24050	AT4G32295		AT1G80410	AT3G22880		AT4G39010	AT1G27330		AT3G48670	AT4G37420		AT3G58620	AT3G57760
AT1G26440	AT5G62390		AT2G14740	AT2G29400		AT1G74850	AT1G69400		AT1G71870	AT5G54290		AT4G20430	ATMG00280		AT1G72030	AT2G31350
AT5G46910	AT1G07650		AT2G29190	AT5G41400		AT5G36230	AT5G56170		AT2G26040	AT5G46850		AT3G11170	AT2G15480		AT1G80690	AT2G35550
AT5G60710	AT1G49380		AT3G02490	AT4G40070		AT5G16930	AT1G62300		AT1G74900	AT5G63780		AT3G60910	AT2G29460		AT1G78570	AT2G38870
AT1G13870	AT4G38320		AT5G48120	AT1G78830		AT1G08180	AT2G34190		AT1G22570	AT1G21780		AT1G22710	AT3G14020		AT4G37630	AT4G25707
AT2G01930	AT4G03280		AT2G18900	AT3G29575		AT4G19710	AT2G22240		AT5G39740	AT2G31380		AT4G36180	AT4G01026		AT1G72500	AT5G65510
AT3G48870	AT3G58380		AT4G20840	AT2G46270		AT3G48930	AT5G61790		AT2G47160	AT3G51860		AT2G41475	AT3G48510		AT2G01150	AT3G59330
AT1G80940	AT3G08680		AT1G48630	AT2G02765		AT5G65310	AT5G26010		AT1G15510	AT4G16563		AT1G45207	ATMG00513		AT1G75170	AT2G31865
AT1G61350	AT3G12670		AT3G55450	AT2G32080		AT3G53020	AT1G77000		AT1G30690	AT2G37940		AT2G23790	AT3G62780		AT2G30130	AT2G34315
AT3G54950	ATCG00680		AT1G67500	AT5G05880		AT3G20050	AT1G50950		AT1G80480	AT1G69800		AT1G10960	AT1G78830		AT3G47860	AT4G30935
AT2G39930	AT4G36450		AT5G13530	AT4G16660		AT5G18520	AT5G06760		AT3G02760	AT1G26940		AT4G19100	AT5G23115		AT1G45688	AT5G37440
AT3G62940	AT1G23000		AT2G40060	AT5G67480		AT3G63490	AT5G42010		AT3G59540	AT3G10915		AT3G12150	AT5G43980		AT3G51080	ATMG00513
AT2G07698	AT3G49370		AT1G63680	AT1G01640		AT3G04920	AT4G32285		AT3G44150	AT1G68190		AT5G49810	AT1G21680		AT1G26840	AT1G17147
AT2G47670	AT3G24660		AT5G35995	AT4G01700		AT4G00390	AT1G01470		AT2G05840	AT1G49660		AT5G19460	ATMG00290		AT1G62780	AT5G57655
AT1G53090	AT2G24290		AT5G67420	AT3G07130		AT2G47990	AT1G80280		ATCG00800	AT1G64561		AT1G50575	AT3G20140		AT2G30860	AT5G53360
AT5G65560	AT4G25260		AT1G56070	AT3G24420		AT3G63290	AT3G09032		AT3G55280	AT4G20880		ATCG00790	AT1G76360		AT3G24560	AT1G12710
AT5G58660	AT4G25150		AT2G01510	AT3G21465		AT5G05460	AT3G61150		AT5G44380	AT1G31170		AT3G63410	AT3G09550		AT3G54810	AT1G67370
AT4G02425	AT3G20475		AT1G65560	AT4G14540		AT1G68760	AT4G17486		AT5G40140	AT4G33940		AT1G17345	AT1G68290		AT3G29360	AT4G33970
AT1G72310	AT3G48690		AT2G18600	AT5G66190		AT4G31210	AT3G29240		AT4G04850	AT1G15310		AT5G13980	AT4G38780		AT4G20760	AT5G61640
AT5G20140	AT3G02900		AT3G47780	AT2G32520		AT2G19730	AT5G04860		AT3G25520	AT1G17620		AT3G24810	AT1G09080		AT5G20050	AT4G25800
AT3G25970	AT1G11330		AT1G12130	AT2G40940		AT4G18593	AT2G19620		AT5G19620	AT3G16565		AT1G21750	AT4G12120		AT3G28740	AT1G35190
AT1G47820	AT3G50700		AT4G18130	AT4G36030		AT5G20000	AT4G27580		AT1G72370	AT2G17290		AT1G69550	AT1G14760		AT5G08640	AT3G19580
ATMG01200	AT1G75030		AT3G58760	AT1G80110		AT1G09640	AT3G24660		AT4G20040	AT1G01550		AT2G03350	AT3G03341		AT4G34290	AT5G38200
AT4G31590	ATCG00660		AT5G41315	AT5G53370		AT2G17033	AT5G65920		AT5G05890	AT2G36880		AT5G15120	AT2G01610		AT2G03980	AT5G10520
AT3G47430	AT4G39380		AT5G24020	AT5G10050		AT4G25340	AT3G61310		AT3G43980	AT5G65609		AT1G60950	AT1G18940		AT2G33330	AT4G28390
AT5G66580	AT1G69600		AT3G47890	AT2G43370		AT1G70810	AT3G49290		AT3G15357	AT3G29810		AT2G38700	AT4G33905		AT1G06420	AT3G12203
AT2G44700	AT3G45660		AT4G35260	AT1G02180		AT1G13030	AT4G16500		AT3G54090	AT4G16890		AT1G67060	AT3G51750		AT5G09870	AT1G64180
AT1G80810	AT1G14450		AT4G13750	AT5G45040		AT4G16120	AT3G14360		AT3G17330	AT3G16510		AT1G01580	AT4G21120		AT1G78680	AT1G07150
AT2G34780	AT3G07510		AT1G01810	AT5G23330		AT5G55125	AT3G21760		AT4G24810	AT1G07310		AT5G48980	AT5G55560		AT1G04490	AT4G33940
AT5G25500	AT2G18000		AT4G36515	AT1G07200		AT1G74900	AT5G10750		AT3G09630	AT1G23770		AT5G55280	AT3G15670		AT1G74100	AT5G58840
AT5G13660	AT2G29180		AT1G72300	ATMG00513		AT4G04850	ATMG01120		AT5G08720	AT3G55450		AT5G37770	AT5G13750		AT1G28680	AT2G23348
AT4G02690	AT2G07806		AT1G15780	AT5G67340		AT1G04480	AT3G20350		AT1G78180	AT5G54850		AT4G34640	AT5G57790		AT5G42720	AT5G47720
AT1G05785	AT1G06760		AT1G17510	AT2G24290		AT1G05140	AT1G20890		AT1G71460	AT2G46290		AT2G39250	AT5G13330		AT5G67080	AT3G26580
AT4G31790	AT1G18680		AT2G29080	AT3G05830		AT1G55360	AT4G11350		AT3G56650	AT1G75140		ATCG01310	AT3G26790		AT4G30860	AT2G42890
AT3G24190	AT1G73480		AT2G26230	AT1G48280		AT1G29240	AT3G45650		AT3G62870	AT1G70250		AT5G02790	AT1G69610		AT4G30270	AT1G11260
AT2G03380	AT1G50710		AT5G20200	AT3G17120		AT4G39540	AT5G47100		AT3G11510	AT5G03200		AT5G24314	AT5G64750		AT3G06140	AT3G61260
AT5G22690	AT2G27190		AT3G22850	AT4G11550		AT5G26360	AT5G64550		AT5G48760	AT5G17380		AT5G24260	AT4G06746		AT5G40230	AT2G46550
AT1G70740	AT4G00560		AT5G08620	AT5G63130		AT3G61990	AT3G19240		AT2G23610	AT4G18660		AT2G47940	AT5G58080		AT3G26650	AT3G17520
AT3G60180	AT4G35730		AT5G24870	AT4G11910		AT2G14170	AT5G55135		AT1G71500	AT5G16380		AT4G15510	AT2G29340		AT1G27480	AT1G56300
AT3G01350	AT1G47290		AT1G34130	AT1G64710		AT5G65030	AT1G69920		AT3G60220	AT4G24805		AT1G15080	AT5G62470		AT1G72430	AT5G62480
AT2G38905	AT1G07200		AT2G47670	AT2G42240		AT3G56630	AT5G53990		AT4G29540	AT5G62865		AT5G18290	AT1G09480		AT3G25100	AT1G63240
AT5G63870	AT3G12040		AT2G48120	AT5G27410		AT4G28450	AT5G04420		AT1G76890	AT5G49760		AT5G01940	AT1G75030		AT1G22380	AT4G17730
AT3G51320	AT4G16570		AT2G19280	AT2G46600		AT5G63630	AT1G72530		AT5G04230	AT3G52340		AT2G14750	AT2G33000		AT2G35340	AT2G31985
AT1G74260	AT5G11420		AT3G56150	AT5G17980		AT3G10610	AT1G58370		AT4G28590	AT4G19045		AT5G24165	AT1G68250		AT1G32190	ATMG00580
AT1G29710	AT5G10990		AT5G14285	AT1G09070		AT1G15510	AT5G66110		AT3G18600	AT5G11100		AT5G65310	AT4G31351		AT3G50340	AT5G52450
AT3G01180	AT1G15820		AT5G58030	AT3G55030		AT1G02405	AT1G55265		AT3G24830	AT2G34930		AT2G37450	ATMG00030		AT2G17550	AT1G54160
AT1G73460	AT1G04730		AT1G62250	AT5G18630		AT5G61020	AT4G33660		AT3G55010	AT4G35500		AT3G23160	AT1G70800		AT2G47000	AT3G05880
AT4G36680	AT1G05010		AT2G39795	AT5G59960		AT4G38440	AT2G31990		AT5G01180	AT2G20950		AT5G02190	AT1G64210		AT5G05240	AT2G16595
AT2G19390	AT2G36090		AT3G57660	AT1G78790		AT2G19870	AT5G67290		AT4G32175	AT4G04220		AT1G68530	AT5G58650		AT5G13930	AT5G28640
AT3G57120	AT3G46020		AT1G09640	AT3G08880		AT4G32670	ATMG00510		AT2G36160	AT5G18130		AT1G70070	AT5G55450		AT5G04380	AT5G60760
AT2G03620	AT3G13275		AT1G18480	AT5G16340		AT1G41880	AT1G17120		AT4G15950	AT3G29170		AT2G36320	AT1G70440		AT4G18030	AT5G55470
AT1G34580	AT5G11160		AT1G63840	AT4G24810		AT3G23700	AT3G09000		AT2G31840	AT5G47810		AT3G21200	AT1G69790		AT1G29640	AT1G15790
AT5G37400	AT1G51950		AT3G04340	AT2G41890		AT1G10490	AT3G06455		AT1G34380	AT1G32310		AT3G49470	AT3G21780		AT5G13060	AT2G33550
AT2G40630	AT1G12460		AT5G54090	AT5G04630		AT4G02750	AT1G48320		AT3G22660	AT5G46870		AT2G16370	AT1G18830		AT5G23910	AT2G35760
AT5G15710	AT3G27190		AT1G36280	AT2G46250		AT1G67250	AT1G16730		AT3G21200	AT2G34185		AT4G14360	AT3G58380		AT5G04510	AT3G02620
AT5G24020	AT4G26990		AT3G11220	AT4G30660		AT3G57610	AT5G16460		AT5G13730	AT2G01490		AT5G13740	AT4G18650		AT3G48540	AT3G01650
AT3G10970	AT5G63490		AT5G47510	AT1G05575		AT4G00100	AT1G07473		AT1G16880	AT2G20770		AT4G30490	AT2G43100		AT4G34640	AT4G23180
AT3G55980	AT5G04740		AT3G12200	AT5G01075		AT5G57170	AT2G16500		AT3G03030	AT1G18890		AT4G11960	AT3G02480		AT1G57820	AT1G72960
AT2G43500	AT5G03170		AT1G65380	AT5G18475		AT1G13440	AT4G39570		AT5G55125	AT3G19200		AT1G13170	AT4G25390		AT1G18590	AT3G10930
AT1G66070	AT5G44340		AT3G57060	AT1G21350		AT5G07200	AT1G02000		AT4G00430	AT3G18690		AT3G15520	AT2G44590		AT2G39890	AT5G22290
AT4G00660	AT2G16440		AT4G32200	AT4G29800		AT5G14180	AT5G47720		AT4G26110	AT1G53920		AT1G28650	AT3G26050		AT1G66160	AT2G18700
AT4G12670	AT1G67180		AT5G37630	AT2G37620		AT5G08490	AT5G09760		AT4G21903	AT2G35900		AT3G12930	AT5G55490		AT1G14940	AT2G02390
AT2G14850	AT5G58520		AT3G54760	AT4G16780		AT5G06000	AT5G53590		AT4G26370	AT5G16720		AT3G24100	AT5G44310		AT1G08200	AT1G74360
AT1G26120	AT1G18280		AT4G09320	AT1G07410		AT5G58420	AT1G02270		AT5G15200	AT2G28900		AT1G31800	AT4G10020		AT1G19350	AT2G39100
AT1G49650	AT5G45275		AT4G24660	AT3G48690		AT1G16916	AT3G29810		AT3G19508	AT2G39770		AT1G13750	AT1G64900		AT5G43030	AT1G23550
AT5G04460	AT1G54780		AT4G16120	AT4G33280		AT1G17060	AT1G15040		AT4G23400	AT5G04270		AT4G34840	AT1G11370		AT4G13930	AT4G15630
AT5G57610	AT2G26900		AT3G48710	AT1G69485		AT3G11710	AT3G01210		AT2G25640	AT1G70590		AT2G02130	AT5G01520		AT3G01720	AT1G06460
AT4G36140	AT5G64130		AT3G22660	AT5G11510		AT5G12480	AT4G34490		AT1G10780	AT3G10420		AT1G64640	AT3G56880		AT3G62100	AT3G51880
AT4G17570	AT1G78476		AT5G16270	AT1G19300		AT1G75120	AT4G01010		AT3G13470	AT5G21990		AT4G20760	AT5G47610		AT5G20270	AT3G25910
AT1G75020	AT4G01900		AT1G20960	AT2G39180		AT4G13830	AT5G53740		AT2G39700	AT4G24190		AT4G30200	AT2G07674		AT1G30160	AT2G42340
AT3G57810	AT1G72280		AT5G57170	AT4G34260		AT3G60770	AT5G43980		AT3G26650	AT1G04010		AT1G56340	AT4G01260		AT1G37130	AT1G03790
AT5G04895	AT1G34210		AT1G21650	AT5G14620		AT2G25720	AT5G01990		AT3G01470	AT5G20480		AT5G49945	AT3G58150		AT1G44790	AT3G19150
AT3G14980	AT2G42120		AT1G42540	AT4G30996		AT4G26840	AT4G33565		AT3G13560	AT2G38580		AT4G02610	AT5G55180		AT5G64330	AT4G36220
AT1G24190	ATMG01170		AT1G19370	AT1G17140		AT1G02130	AT2G40270		AT1G08180	AT1G35190		AT5G22920	AT1G77450		AT2G43940	AT5G16010
AT4G15093	AT5G03553		AT2G35030	AT5G59570		AT3G04520	AT5G49680		AT5G10360	AT4G15236		AT4G38460	AT3G56770		AT2G22590	AT4G21020
AT2G40380	AT5G49645		AT1G03200	AT4G30520		AT5G15550	AT4G34050		AT1G14270	AT1G64330		AT2G23380	ATMG00670		AT4G26520	AT1G17590
AT3G06980	AT1G20120		AT1G03220	AT4G33910		AT5G02870	AT1G21480		AT1G70200	AT1G15350		AT4G29530	AT1G04660		AT2G23050	AT5G06860
AT1G52520	AT4G38670		AT2G34790	AT5G54160		AT3G27550	AT2G19900		AT2G22900	AT5G23050		AT4G24920	AT5G18450		AT3G15950	AT1G01720
AT1G75290	AT3G14310		AT5G47540	AT1G50710		AT4G04890	AT3G29670		AT3G11600	AT1G18210		AT4G03415	AT5G02750		AT2G31270	AT4G31290
AT3G52250	AT1G74450		AT3G53490	AT2G32560		AT1G69200	AT3G03440		AT2G19385	AT2G36490		AT1G76790	AT5G27060		AT4G16370	AT5G14120
AT1G70320	AT4G27790		AT3G15060	AT1G23030		AT3G53700	AT5G58160		AT4G25440	AT5G41870		AT1G68910	AT2G43120		AT1G07270	AT5G36160
AT3G62900	AT3G07470		AT1G16590	AT1G80860		AT1G62930	AT1G12290		AT2G36730	AT5G07030		AT1G19300	AT4G18205		AT1G06680	AT3G13065
AT2G37810	AT3G26060		AT5G60710	AT1G59580		AT1G12910	AT1G28370		AT1G80190	AT1G02816		AT4G02530	AT1G62420		AT4G08690	AT2G41505
AT1G48140	AT3G19300		AT1G12860	AT3G55770		AT1G73970	AT4G20170		AT1G47960	AT4G10030		AT3G27960	AT2G36220		AT1G20020	AT5G16550
AT2G13360	AT3G50780		AT1G13160	AT2G28470		AT1G72300	AT4G21570		AT1G49600	AT5G01830		AT4G36810	AT1G50040		AT1G02970	AT1G03270
AT2G04100	AT4G21910		AT4G25730	AT1G52720		AT3G60160	AT2G07798		AT4G16720	AT5G54780		AT4G24090	AT2G07698		AT4G27700	AT5G41590
AT1G72390	AT2G34190		AT3G23390	AT1G07890		AT1G20630	AT2G36090		AT1G69770	AT1G65730		AT5G35170	AT2G38470		AT5G21482	AT3G61530
AT4G17540	AT2G42290		AT5G63100	AT5G22550		AT3G06980	AT2G28490		AT5G51100	AT1G80960		AT4G36930	AT1G09950		AT4G15830	AT5G66490
AT5G38050	AT4G02970		AT3G46670	AT1G72640		AT1G02740	AT1G20510		AT1G31320	AT3G12040		AT1G56020	AT5G16960		AT1G24290	AT2G47890
AT2G33520	AT2G44670		AT5G19820	AT2G41110		AT3G08580	AT4G14860		AT2G38220	AT5G51070		AT1G02180	AT4G38400		AT4G31805	AT3G54363
AT3G62240	AT3G60450		AT3G07720	AT2G43050		AT2G05840	AT5G66595		AT2G46020	AT4G31115		AT2G44910	AT1G46768		AT5G17040	AT3G13000
AT1G59910	AT4G25600		AT1G77670	AT5G07340		AT5G19940	AT4G11910		AT1G34000	AT1G53490		AT5G57440	AT3G50980		AT2G21550	AT2G28720
AT5G64020	AT1G11210		AT1G27050	AT5G05220		AT3G02490	AT2G43930		AT1G72300	AT3G61610		AT5G42860	AT4G05020		AT5G05290	AT3G23260
AT5G57060	AT5G09690		AT2G01830	AT1G30820		AT4G14320	AT2G23450		AT1G54730	AT5G23460		AT5G35670	AT1G67020		AT5G51600	AT2G35900
AT2G20900	AT3G18630		AT1G12064	AT4G16380		AT4G21770	AT5G42440		AT1G68130	AT5G01490		AT2G38860	AT4G12680		AT2G33880	AT2G43010
AT5G45900	AT2G21260		AT3G10500	AT5G60440		AT3G25680	AT2G23093		AT4G09160	AT5G10610		AT3G51670	AT2G07773		AT1G65840	AT5G09210
AT2G17760	AT4G22010		AT3G16810	AT3G58770		AT2G35030	ATMG00590		AT1G14920	AT3G58600		AT5G28050	AT1G47980		AT1G25425	AT1G70290
AT1G27430	AT1G16825		AT4G07825	AT1G49380		AT3G13860	AT2G44190		AT5G25350	AT1G48440		AT3G15190	AT1G77380		AT3G56200	AT1G74010
AT3G22900	AT1G32120		AT3G55410	AT5G57320		AT5G01445	AT2G42250		AT2G45460	AT3G29240		AT4G29060	AT4G17840		AT1G04430	AT4G38810
AT4G02110	AT5G41700		AT3G59650	AT1G51090		AT1G10750	AT4G18670		AT3G09200	AT1G20510		AT5G45340	AT3G23090		AT2G25260	AT5G21940
AT2G33070	AT4G32880		AT3G18510	AT4G28360		AT5G41520	AT3G15510		AT3G07770	AT3G57750		AT5G10280	AT3G04040		AT3G18890	AT3G29173
AT1G13690	AT5G65360		AT5G37600	AT2G35860		AT3G02910	AT1G67040		AT2G16880	AT4G29670		AT4G24930	AT1G48405		AT2G28410	AT5G59340
AT1G17130	AT5G14880		AT3G18320	AT4G18690		AT2G31380	AT1G32560		AT1G05140	AT3G23920		AT4G39500	AT2G28120		AT1G62640	AT3G04890
AT2G03440	AT1G51170		AT1G31500	AT1G13280		AT4G04190	AT1G27920		AT3G56120	AT1G20823		AT5G01800	AT5G26010		AT3G10405	AT3G63210
ATCG01110	AT1G71250		AT5G60590	AT4G39620		AT3G09200	AT3G26910		AT5G45170	AT3G47690		AT2G17033	AT3G17520		AT3G06300	AT2G24030
AT5G47790	AT1G71696		AT1G26120	AT3G22450		AT2G19260	AT4G38640		AT1G54330	AT2G42840		AT2G05915	AT5G41680		AT1G10670	AT3G02480
AT2G11520	AT3G63480		AT1G29710	AT2G07722		AT5G11240	AT3G01590		AT3G28860	AT3G14960		AT3G62270	AT2G22240		AT3G21150	AT5G47220
AT1G32550	AT1G07070		AT3G51260	AT2G37640		AT2G34260	AT1G31820		AT4G30330	AT3G46030		AT1G13270	AT4G07940		AT2G47160	AT5G07500
AT1G23550	AT2G44160		AT4G32700	AT4G38900		AT3G19170	AT1G73360		AT1G71490	AT3G02830		AT3G23150	AT2G29490		AT1G68500	AT1G67100
AT4G04190	AT3G14395		AT3G51520	AT4G34230		AT2G44120	AT1G53680		AT3G20280	AT1G43890		AT1G06490	AT1G74870		AT2G40400	AT4G26055
AT5G56160	AT4G18690		AT4G02930	AT2G47450		AT1G15390	AT2G45600		AT3G06700	AT3G62190		AT1G14210	AT5G40382		AT1G70940	AT1G52820
AT5G65570	AT1G59960		AT5G61170	AT5G38280		AT5G37310	AT2G36145		AT5G53420	AT4G24220		AT1G11270	AT1G33102		AT2G16720	AT5G60460
AT4G37130	AT1G18650		AT3G08010	AT5G42460		AT1G18080	AT4G19560		AT1G55480	AT4G03210		AT1G54740	AT5G38990		AT5G43170	AT1G14530
AT2G17800	AT3G27230		AT4G01020	AT1G44446		AT1G80010	AT5G55930		AT2G44120	AT2G32930		AT3G27190	AT1G22980		AT3G50820	AT2G41010
AT4G33467	AT4G39900		AT5G04590	AT5G10840		AT2G31830	AT5G03120		AT2G31160	AT4G34180		AT2G07170	AT5G59060		AT4G04640	AT5G22545
AT4G00550	AT1G15260		AT3G15670	AT3G53830		AT2G22070	AT1G80130		AT3G57610	AT1G09450		AT3G17510	AT1G29910		AT1G18040	AT5G49645
AT1G11950	AT1G72890		AT1G50270	AT4G14180		AT5G26749	AT3G19580		AT3G46970	AT5G14500		AT3G26710	AT2G38460		AT4G40030	AT4G38780
AT1G26270	AT4G19810		AT5G22110	AT4G33925		AT5G20290	AT5G59590		AT1G18060	AT1G18100		AT3G08820	AT5G63625		AT5G19340	AT5G59670
AT3G61520	AT5G49010		AT5G37570	ATMG00130		AT2G13360	AT4G26510		AT5G63040	AT1G30640		AT1G51100	AT2G02990		AT3G44050	AT1G05710
AT1G08770	AT3G21465		AT5G44730	AT2G35310		AT3G15460	AT2G39100		AT5G65900	AT4G34050		AT3G20280	AT1G17830		AT3G01516	AT1G80090
AT2G23760	AT3G17680		AT3G13860	AT1G30520		AT1G29250	AT1G72940		AT5G35220	AT5G53905		AT3G59680	AT4G28005		AT3G23760	AT3G19660
AT5G59550	AT4G28030		AT2G31890	AT5G67200		AT5G04330	AT1G74790		AT1G58210	AT1G56510		AT3G25660	AT3G15340		AT2G14900	AT1G64260
AT5G15780	AT2G16430		AT1G72360	AT3G19240		AT5G01950	AT1G19000		AT2G30860	AT5G60460		AT2G34150	AT2G37390		AT4G18480	AT3G60300
AT2G30140	AT1G32900		AT3G26300	AT5G04770		AT3G28050	AT1G77510		AT4G02820	AT1G15060		AT2G46330	AT5G64240		AT4G00360	AT4G31351
AT1G50020	AT4G21620		AT5G39350	AT4G38290		AT5G06550	AT3G27210		AT2G32650	AT4G00230		AT1G12900	AT1G08050		AT2G47730	AT5G03210
AT5G61250	AT5G04770		AT4G36020	AT2G31141		AT5G25500	AT1G06570		AT1G70600	AT1G67310		AT1G54030	AT5G60760		AT1G71400	AT5G36100
AT1G64280	AT1G62920		AT1G04070	AT2G07681		AT4G16370	AT3G19570		AT1G53730	AT2G43100		AT4G12080	AT5G04340		AT2G43030	AT4G34881
AT2G33855	AT5G49305		AT3G05560	AT3G26150		AT3G49142	AT5G54650		AT2G39870	AT3G09000		AT5G26667	AT5G64410		AT5G39080	AT3G62780
AT2G42980	AT4G33150		AT4G31570	AT3G27210		AT5G62370	AT1G76130		AT1G53070	AT1G17090		AT5G07340	AT5G38780		AT1G54580	AT5G10380
AT1G13245	AT1G07010		AT5G42690	AT1G24580		AT1G71695	AT3G62020		AT5G57030	AT4G35840		AT1G65840	AT1G03990		AT3G26570	AT3G13857
AT1G78510	AT4G14430		AT5G52920	AT3G14620		AT5G01210	AT5G42810		AT5G61330	AT1G31650		AT3G25010	AT1G15772		AT1G80440	AT5G10510
AT1G48870	ATCG00730		AT3G55320	AT5G49280		AT3G57150	AT2G40711		AT2G24560	AT1G76600		AT1G60990	AT4G01895		AT2G27920	AT2G45600
AT2G35110	AT5G60950		AT4G36860	AT2G07727		AT5G53490	AT5G01820		AT2G19870	AT1G28260		AT1G75000	AT4G18660		AT2G02500	AT3G15630
AT3G19830	AT1G70000		AT5G55300	AT4G15233		AT4G23500	AT4G13250		ATCG00740	AT3G06760		AT1G73500	AT2G28340		AT1G04290	AT5G24280
AT1G05750	AT2G44830		AT1G14340	AT3G59220		AT5G23440	AT4G04870		AT1G32610	AT1G76060		AT4G00110	AT2G42065		AT5G48360	AT4G26270
AT5G07020	AT1G14900		AT1G76090	AT4G17560		AT1G20950	AT1G70460		AT1G12430	AT3G60690		AT2G37100	AT5G53700		AT4G00110	AT1G62530
AT5G65165	AT5G02160		AT1G28640	AT3G12145		AT5G01030	AT5G66060		AT4G01400	AT4G17940		AT5G24850	AT2G23640		AT4G31500	AT4G39830
AT3G46680	AT3G09820		AT1G23090	AT5G02030		AT3G06440	AT1G70300		AT5G54180	AT1G07985		AT5G16870	AT2G38490		AT1G54410	AT2G43120
AT5G26210	AT1G16330		AT4G08390	AT1G76450		AT3G44590	AT3G50700		AT3G48930	AT1G75490		AT5G27450	ATMG01090		AT3G63370	AT2G45135
AT1G33420	AT3G04730		AT3G19510	AT2G39450		AT3G56120	AT3G45060		AT5G27330	AT3G02620		AT3G52150	AT1G64660		AT3G47980	AT1G77120
AT4G25340	AT5G26850		AT1G51760	AT4G19200		AT1G18800	AT5G48880		AT1G11120	AT5G23350		AT4G39010	AT1G74790		AT5G15650	AT5G16380
AT5G57035	AT3G08030		AT1G06230	AT2G28100		AT1G31970	AT1G32120		AT3G27160	AT1G77950		AT1G23080	AT2G07644		AT2G27770	AT3G05120
AT1G03880	AT5G07510		AT1G80410	AT2G26730		AT3G29230	AT4G31351		AT4G13577	AT5G01560		AT5G22830	AT2G33590		AT3G54990	AT5G65530
AT2G42950	AT5G46290		AT2G26300	AT1G56080		AT5G61330	AT3G45640		AT4G37510	AT1G69295		AT5G49550	AT5G46230		AT1G72070	AT2G34600
AT2G31260	AT5G15410		AT4G33540	AT1G03890		AT2G01420	AT4G34150		AT5G08305	AT1G18390		AT5G13510	AT5G65890		AT2G30695	AT1G65090
AT4G23730	AT1G12200		AT1G73150	AT5G02560		AT1G15500	AT2G43370		AT4G35640	AT4G24370		AT5G50000	AT1G07180		AT4G16610	AT1G20650
AT3G61800	AT4G13020		AT4G35230	AT4G18470		AT3G42950	AT5G44670		AT2G37190	AT1G49032		AT1G63680	AT3G46110		AT3G06650	AT3G17225
AT1G15390	AT1G08650		AT5G23490	AT2G47150		AT5G59030	AT3G53440		AT2G36170	AT4G01700		AT2G25870	AT5G66080		AT4G38730	AT3G52070
AT3G23070	AT5G16540		AT1G74560	AT5G55460		AT1G10522	AT1G04830		AT1G05470	AT4G36830		AT3G08580	AT1G10070		AT5G38060	AT2G20950
AT5G09840	AT3G46970		AT4G08480	AT4G30690		AT5G09510	AT3G56830		AT2G18400	AT1G54130		AT2G43560	AT3G14060		AT5G26960	AT1G50420
AT3G46660	AT2G33130		AT4G33640	AT1G59620		AT2G19320	AT1G80960		AT3G62530	AT4G20350		AT5G24155	AT4G18210		AT5G44060	AT1G03470
AT2G38050	AT1G60810		AT3G51440	AT1G07040		AT4G34190	AT5G12330		AT3G28900	AT3G53260		AT5G49910	AT5G14780		AT3G48160	AT5G62490
AT4G39300	AT4G31820		AT4G28390	AT3G50780		AT2G28080	AT5G55550		AT2G26330	AT5G40100		AT5G41060	AT3G26290		AT3G29034	AT1G06110
AT1G48490	AT1G13210		AT5G20540	AT1G69510		AT2G19750	AT3G55740		AT1G06950	AT1G70730		AT2G30870	AT3G54940		AT3G48420	AT5G48400
AT5G35570	AT4G18670		AT1G59590	AT3G11020		AT3G23150	AT4G39150		AT4G21680	AT3G54160		AT4G29560	AT5G45630		AT2G36200	AT2G32190
AT1G32400	AT3G50110		AT4G05160	AT4G15540		AT4G30960	AT4G20870		AT5G43060	AT1G27100		AT2G15280	AT1G63930		AT5G64620	AT5G09690
AT2G01130	AT1G64680		AT1G28680	AT5G01680		AT3G22850	AT4G38210		AT3G03010	AT1G01830		AT1G21150	AT5G66940		AT3G06030	AT4G24220
AT3G09700	AT5G63680		AT3G22750	AT2G45630		AT5G41190	AT4G33150		AT1G09340	AT5G58380		AT4G30960	AT2G36640		AT1G65180	AT5G56550
AT4G12750	AT3G62820		AT1G60750	AT2G19240		AT3G52580	AT3G03590		AT3G49140	AT1G80450		AT2G33855	AT5G01100		AT4G31100	AT2G07674
AT5G17910	AT3G51070		AT3G08840	AT5G58600		AT2G01170	AT3G02700		AT1G71720	AT1G14590		AT5G67260	AT4G00700		AT2G03830	AT4G22270
AT3G15358	AT5G45380		AT3G48420	AT5G45690		AT1G27385	AT5G28830		AT1G43980	AT1G72900		AT2G41680	AT5G62490		AT5G19750	AT3G53210
AT5G27230	AT3G60290		AT4G16250	AT5G16390		AT1G15080	AT5G06290		AT5G13650	AT2G45790		AT1G23020	AT2G35760		AT1G75000	AT3G51570
AT3G22170	AT1G09450		AT5G44700	AT4G29890		AT2G19280	AT1G07290		AT3G42670	AT5G62930		AT3G48110	AT2G34355		AT3G14940	AT4G32500
AT2G46020	AT4G22910		AT5G18950	AT1G22160		AT4G05390	AT3G02410		AT2G43840	AT1G21410		AT2G43360	AT4G15830		AT5G10020	AT5G62998
AT1G54570	AT1G76920		AT5G37190	AT1G53170		AT5G21222	AT4G35335		AT4G29170	AT1G31780		AT1G08830	AT5G16010		AT3G25860	AT3G15790
AT4G32730	AT4G21590		AT5G14210	AT1G13140		AT3G07050	AT1G72100		AT1G30010	AT5G08120		AT5G07000	AT3G62820		AT5G54130	AT2G01008
AT2G28330	AT2G31210		AT5G06839	AT3G53750		AT2G02070	AT5G55460		AT4G16370	AT2G45290		AT5G19090	AT1G28360		AT3G60130	AT5G45540
AT4G27070	AT2G01023		AT1G06270	AT5G38860		AT4G32400	AT1G78830		AT3G09210	AT3G54680		AT1G68130	AT3G15280		AT2G21050	AT2G15890
AT4G32700	AT2G41250		AT5G56350	AT3G06600		AT1G47500	AT5G44870		AT2G39390	AT1G10990		AT5G46880	AT2G38870		AT2G20630	AT3G61900
AT1G10370	AT3G17130		AT2G18760	ATMG00560		AT1G78180	AT2G21500		AT1G67120	AT1G78570		AT4G31590	AT3G46690		AT3G01510	AT1G01500
AT1G49980	AT5G44120		AT2G01740	AT4G35420		AT4G29200	AT2G30040		AT2G33370	AT3G51440		AT5G44650	AT3G04720		AT1G62580	AT3G17668
AT4G37000	AT4G15560		AT3G42170	AT4G38210		AT1G56045	AT4G24380		AT5G13120	AT2G29390		AT2G45530	AT5G44360		AT3G48730	AT2G43100
AT1G22770	AT1G69930		AT1G55730	AT5G57050		AT1G43980	AT5G17780		AT2G33760	AT5G35630		AT4G28330	AT5G49305		AT2G38920	AT1G17430
AT3G49880	AT2G36660		AT1G44350	AT1G18620		AT5G14920	AT1G03103		AT3G25410	AT2G04650		AT1G49650	AT3G03620		AT2G02540	AT3G50970
AT4G15090	AT4G28360		AT2G35605	AT3G59050		AT4G34910	AT4G12720		AT5G46420	AT4G35390		AT4G15790	AT1G02700		AT4G39670	AT2G27310
AT2G05620	AT3G05230		AT2G33855	AT3G23610		AT1G04270	AT5G65550		AT1G05000	AT3G19240		AT1G64460	AT5G46050		AT3G60900	AT5G53740
AT3G10420	AT2G33100		AT5G50340	AT1G26530		AT3G27830	AT1G68410		AT2G29260	AT2G37620		AT5G55220	AT2G45040		AT3G44890	AT5G05960
AT5G65200	AT5G19120		AT1G49510	AT3G22760		AT4G24130	AT3G03790		AT1G52300	AT3G13430		AT3G50630	ATMG00260		AT1G31040	AT4G27657
AT1G53450	AT1G23770		AT2G47610	AT1G55320		AT1G32610	AT2G14050		AT2G33680	AT3G56580		AT4G24580	AT1G76590		AT1G51100	AT1G76020
AT4G01250	AT3G01410		AT5G40160	AT5G15580		AT1G59990	AT1G29040		AT3G51140	AT3G10930		AT3G56330	AT1G23830		AT2G34510	AT3G58270
AT1G65220	AT1G71830		AT4G10480	AT3G46970		AT4G25370	AT4G38670		AT2G28330	AT2G44770		AT4G14960	AT1G03103		AT1G30690	AT1G21780
AT3G17712	AT1G13380		AT5G22350	AT2G07641		AT5G41650	AT3G03160		AT3G61110	ATMG00560		AT5G66920	AT1G80090		AT2G41820	AT1G48470
AT3G26000	AT4G31000		AT4G31980	AT3G50960		AT4G18810	AT1G07650		AT1G64150	AT4G14220		AT1G75680	AT3G06260		AT5G42750	AT3G46680
AT1G56560	AT5G08100		AT3G51320	AT2G33560		AT3G56150	AT1G28070		AT3G05590	ATMG00670		AT2G32640	AT2G21930		AT2G41190	AT4G31354
AT5G55600	AT4G12800		AT4G20920	AT3G03690		AT5G55220	AT1G80610		AT4G24040	AT1G04920		AT3G57980	AT3G32920		AT5G22140	AT2G25000
AT3G28030	AT4G01540		AT5G13110	AT1G66620		AT3G04470	AT5G62630		AT3G58060	AT4G30996		AT1G23380	AT3G19920		AT5G45470	AT2G21260
AT5G63410	ATMG00516		AT3G51800	AT4G33980		AT3G52890	AT5G39720		AT5G67070	AT2G25520		AT1G10670	AT2G37290		AT3G50440	AT2G29380
AT3G63540	AT5G49100		AT4G30960	AT3G61610		AT1G31500	AT1G17970		AT2G27610	AT3G16200		AT1G59540	AT5G54000		AT1G13170	AT5G04250
AT1G34110	AT2G46000		AT3G52930	AT5G01750		AT5G14910	AT3G06600		AT4G24790	AT2G14520		AT5G18280	AT3G19660		AT1G15970	AT2G31141
AT5G11450	AT5G64550		AT4G11040	AT2G39350		AT3G62910	AT4G17670		AT4G32915	AT3G55580		AT3G03350	AT1G62000		AT5G10280	AT2G39570
AT5G49000	AT5G44370		AT2G42600	AT2G16870		AT1G26500	AT5G65580		AT1G77550	AT4G37680		AT3G62750	AT1G05680		AT5G17230	AT2G28590
AT3G04550	AT5G16390		AT2G13690	AT4G35950		AT1G53030	AT2G21820		AT1G16490	AT1G65090		AT5G39890	AT5G24600		AT3G52400	AT3G16650
AT2G44770	AT5G10380		AT5G14960	AT2G21260		AT5G18220	AT5G67310		AT5G19760	AT2G29630		AT2G28150	AT3G54150		AT4G29680	AT1G55675
AT1G63680	AT3G23820		AT5G17270	AT5G46040		AT4G05070	AT5G43430		AT3G58875	AT3G17950		AT3G46820	AT2G36770		AT2G18690	AT5G03180
AT1G68790	ATCG00330		AT3G10230	AT4G35410		AT4G25880	AT3G10915		AT2G33310	AT3G60110		AT2G30970	ATMG01350		AT1G55740	AT2G19930
AT1G06210	ATMG00010		AT4G23950	AT1G10630		AT3G47370	ATMG00150		AT4G10480	AT4G31405		AT5G28770	AT3G11325		AT5G28500	AT3G15780
AT1G71130	AT5G35360		AT3G10530	AT3G16280		AT5G51100	AT3G55820		AT1G12770	AT1G56660		AT3G25920	AT3G11050		AT4G17740	AT3G53160
AT3G04720	AT2G48070		AT2G06000	AT1G29040		AT5G15980	AT4G12070		AT1G62110	AT2G41280		AT4G36380	AT1G33700		AT3G09190	AT3G02610
AT3G17750	AT3G54930		AT1G21640	AT1G32700		AT2G13550	AT5G24600		AT3G55040	AT2G28940		AT2G41370	AT4G09300		AT1G76500	AT5G59570
AT3G11650	AT1G21730		AT5G60670	AT1G48605		AT5G59440	AT1G31350		AT5G40160	AT3G21630		AT2G22420	AT2G41380		AT3G20790	AT1G69540
AT1G19110	AT2G47440		AT2G33680	AT2G33640		AT5G61770	AT1G75490		AT5G22800	AT2G01080		AT2G05990	AT5G61560		AT1G50575	AT2G20770
AT5G55670	AT2G48020		AT5G55210	AT3G21760		AT2G38823	AT3G01990		AT5G61310	AT3G46700		AT2G20240	AT4G28170		AT1G79040	AT4G25170
AT5G04360	AT1G21070		AT5G08010	AT3G57780		AT3G53430	AT2G14110		AT2G02500	AT2G43710		AT1G51570	AT2G41070		AT1G01120	AT5G23380
AT2G42430	AT3G52940		AT2G26240	AT5G35630		AT5G13680	AT5G19070		AT3G49910	AT1G11180		AT2G44640	ATMG01120		AT3G18870	AT3G23570
AT4G13990	AT5G08360		AT1G48490	AT5G58575		AT4G20760	AT3G54690		AT5G63970	AT1G56280		AT2G35130	AT5G58350		AT4G26790	AT4G18197
AT5G41980	AT5G06290		AT5G27990	AT5G47190		AT3G53280	AT1G21010		AT3G54270	AT1G55690		AT2G46780	AT1G30840		AT4G25830	AT1G74410
AT1G20300	AT3G62780		AT4G31350	AT1G08350		AT2G45860	AT3G51810		AT1G04840	AT2G07662		AT1G43560	AT4G30650		AT2G03760	AT4G02970
AT5G01730	AT3G18130		AT5G02950	AT5G16120		AT4G36860	AT3G27025		AT4G30800	AT1G02980		AT2G34560	AT4G15396		AT4G02130	AT5G13880
AT1G16670	AT1G79640		AT1G62420	AT4G14490		AT3G53340	AT4G21680		AT1G14410	AT4G36360		AT3G03710	AT2G07725		AT1G73965	AT4G18530
AT1G74750	AT1G55440		AT5G18390	AT1G56340		AT3G08590	AT1G26220		AT1G77100	AT5G18780		AT5G60890	AT3G27730		AT2G28620	AT3G26740
AT4G11810	AT1G74720		AT1G62710	AT3G07200		AT5G47510	AT5G61980		AT3G20440	AT4G16660		AT2G27050	AT3G16120		AT1G48600	AT4G26220
AT3G09470	AT3G22880		AT4G21670	AT2G39980		AT1G80940	AT2G07715		AT5G27850	AT3G07470		AT3G15680	ATMG00660		AT5G20500	AT3G59450
AT5G17780	AT3G59760		AT1G22970	AT2G20300		AT3G44480	AT3G04184		AT5G39050	AT4G00560		AT1G72210	AT3G14620		AT1G25290	AT4G36850
AT3G21060	AT3G14362		AT1G23280	AT3G12685		AT2G31660	AT1G18460		AT5G36890	AT5G66100		AT3G18800	AT3G30460		AT3G46530	AT3G11860
AT3G48050	AT5G47440		AT4G37540	ATMG01350		AT5G19390	AT1G74150		AT3G04940	AT1G10300		AT2G41940	AT5G17040		AT3G55120	AT3G20340
AT4G25130	ATCG00640		AT2G43650	AT1G54130		AT1G72850	AT1G08350		AT2G45700	AT5G66850		AT2G43535	AT5G64310		AT4G30500	AT2G45560
AT1G62380	AT2G42250		AT5G03290	ATMG00630		AT3G62530	AT1G15165		AT1G31970	AT5G47200		AT3G61160	ATMG00080		AT1G58290	AT5G17850
AT5G05990	AT5G10390		AT3G50950	AT2G44160		AT1G58983	AT1G52618		AT5G49430	AT2G38360		AT4G30340	AT4G20260		AT1G22530	AT3G48020
AT1G16730	ATCG00280		AT5G28646	AT5G66840		AT1G19715	AT3G06420		AT1G53800	AT5G53550		AT4G11100	AT1G22100		AT1G33470	AT4G18620
AT4G00620	AT3G05660		AT5G26210	AT1G70290		AT1G06720	AT4G03280		AT2G32060	AT4G35520		AT3G18870	ATMG00665		AT5G06430	AT1G65370
AT1G27770	AT1G19190		AT1G56050	AT1G18460		AT1G63050	AT2G45310		AT2G18960	AT3G23660		AT1G48770	AT3G50890		AT2G06520	AT1G16510
AT1G04860	AT1G34340		AT2G34630	AT5G24930		AT2G35750	AT4G02195		AT5G17630	AT3G54140		AT1G79040	AT1G24570		AT4G08950	AT1G02850
AT1G06690	AT3G53900		AT2G16570	AT2G29180		AT3G52770	AT1G15830		AT2G26900	AT4G33050		AT1G55490	AT5G52790		AT1G07610	AT1G78780
AT3G03870	AT2G31250		AT4G11820	AT1G68440		AT5G27820	AT5G16360		AT4G37930	AT1G74780		AT5G14040	AT2G07681		AT2G39350	AT3G51430
AT1G50840	AT3G54880		AT2G44870	AT3G45010		AT1G05720	AT5G52030		AT1G12775	AT4G17170		AT1G64530	AT4G25850		AT4G22758	AT2G43930
AT3G62200	AT2G28790		AT4G02510	AT5G07500		AT5G24990	AT1G80320		AT1G13160	AT3G19910		AT3G18980	AT1G02520		AT1G32160	AT1G78070
AT3G54760	AT2G07741		AT2G26030	AT1G79040		AT3G14310	AT1G80110		AT1G34030	AT1G50630		AT5G40150	AT3G21351		AT1G50630	AT2G41710
AT3G55040	AT4G39980		AT4G18360	AT3G25500		AT4G22890	AT1G13860		AT1G66130	AT5G18210		AT1G31950	AT2G37330		AT5G42420	AT5G66780
AT5G23490	AT2G11035		AT1G55040	AT4G17490		AT3G54110	AT5G66400		AT3G18080	AT1G07650		AT2G29980	AT4G23180		AT1G51110	AT5G44310
AT5G52300	AT5G62100		AT5G20960	AT2G17280		AT4G32720	AT5G66850		AT5G44660	AT3G52110		AT1G51110	AT1G75490		AT1G60950	AT1G03440
AT4G02510	AT5G16350		AT5G35560	AT3G10740		AT5G52470	AT1G66500		AT1G63080	AT4G19200		AT2G31400	AT3G26770		AT3G02110	AT2G32120
AT3G20540	AT1G48605		AT1G13000	AT1G49580		AT1G03360	AT1G54410		AT2G40690	AT4G29950		AT5G62700	AT5G38300		AT1G50010	AT2G47180
AT3G47060	AT4G24920		AT5G14060	AT2G20240		AT2G30980	AT5G59690		AT1G09690	AT5G04860		AT2G27830	AT3G46230		AT5G06811	AT4G10843
AT5G47120	AT3G21351		AT2G40430	AT1G06180		AT2G39670	AT1G72500		AT5G53160	AT5G02320		AT1G74970	AT1G03120		AT4G01720	AT1G19190
AT5G04930	AT5G60860		AT1G42430	AT4G27170		AT4G30800	AT2G44160		AT3G18510	AT2G17450		AT4G31360	AT3G14395		AT2G32380	AT4G02280
AT3G26410	AT1G27460		AT3G22310	AT4G22840		AT3G03040	AT5G40540		AT3G27850	AT1G35140		AT5G42020	AT5G12020		AT5G18930	AT2G35300
AT1G22360	AT1G64860		AT4G25050	AT3G26580		AT1G06140	AT3G52070		AT1G10180	AT3G55980		AT3G04230	AT2G07662		AT4G00250	AT4G38540
AT5G14770	AT3G29350		AT3G09470	AT1G17940		AT4G32570	AT2G47600		AT4G31310	AT5G61390		AT2G23430	AT5G25470		AT1G80280	AT5G53905
AT3G14205	AT3G17100		AT2G01400	AT3G15290		AT2G36230	AT3G23090		AT1G78080	AT1G15400		AT5G12480	AT5G20740		AT1G72800	AT1G22110
AT4G20740	AT2G45190		AT4G25515	AT3G29030		AT5G50310	AT3G46700		AT5G42250	AT2G22500		AT3G63120	AT2G40340		AT5G08160	AT1G09480
AT2G38070	AT5G27450		AT1G15840	AT3G09780		AT5G49550	AT2G38000		AT1G04480	AT3G03620		AT2G23610	AT1G28640		AT3G14067	AT5G49120
AT5G06960	AT2G03590		AT3G54290	AT4G22910		AT1G24095	AT3G19920		AT5G27770	AT4G04870		AT2G30575	AT4G39580		AT3G49720	AT5G65660
AT2G09990	AT5G66550		AT1G03000	AT1G08590		AT5G13610	AT1G66770		AT5G20980	AT1G17230		AT3G63080	AT1G23800		AT2G37120	AT5G18310
AT4G33500	AT1G13930		AT4G14070	AT1G73480		AT3G52590	ATMG00690		AT1G28580	AT1G76130		AT1G17850	AT3G51920		AT5G62670	AT5G02750
AT3G21200	AT3G46200		AT5G45920	AT5G27450		AT1G53850	AT5G41400		AT5G04510	AT2G38740		AT3G42850	AT4G34230		AT5G57810	AT5G01750
AT1G01440	AT5G54160		AT1G58410	AT5G13170		AT5G16130	AT2G24290		AT5G39790	AT4G18920		AT1G52220	AT1G13340		AT5G57800	AT1G67020
AT1G79200	AT5G18810		AT4G32840	AT5G53700		AT5G67420	AT2G07665		AT1G60990	AT2G18700		AT1G10780	AT4G18680		AT1G06240	AT4G22390
AT5G58070	AT5G66940		AT5G57035	AT1G01720		AT1G18850	AT5G09540		AT4G15520	AT3G62150		AT2G25220	ATMG01200		AT1G75580	AT1G22985
AT2G36340	AT5G20230		AT5G47560	AT2G46000		AT2G04842	AT3G44880		AT2G28070	AT1G77380		AT1G17500	AT2G33830		AT5G45030	AT1G70810
AT5G42330	AT5G13960		AT3G21110	AT3G26510		AT5G62690	AT4G35950		AT1G11380	AT1G72470		AT1G36390	AT2G07669		AT5G43760	AT3G06640
AT1G63980	AT3G25290		AT5G49930	AT1G73530		AT3G23620	AT3G06500		AT1G74970	AT2G19240		AT4G33470	AT3G60140		AT4G29720	AT2G16586
AT3G23920	AT1G74730		AT3G13880	ATMG00110		AT1G12300	AT1G07060		AT2G01570	AT1G49050		AT3G15410	AT1G16730		AT3G17340	AT4G03200
AT2G41960	AT3G27050		AT1G16680	AT3G06300		AT2G31070	AT1G18280		AT5G48020	AT5G02560		AT4G34980	AT4G16050		AT5G07150	AT5G12380
AT1G12770	AT1G10960		AT1G52980	AT3G62260		AT1G79120	AT1G17360		AT5G22650	AT5G08100		AT4G15550	AT1G72100		AT1G26100	AT4G15260
AT3G32930	AT5G64590		AT2G19490	AT5G01040		AT3G48110	AT2G07638		AT2G22410	AT5G66730		AT1G12020	AT5G63750		AT2G38700	AT2G28630
AT5G58190	AT1G68260		AT4G19440	ATMG00040		AT2G04390	AT5G54070		AT3G22850	AT5G45540		AT4G16130	AT3G26150		AT3G62300	AT1G30660
AT5G13530	AT2G43050		AT4G32400	AT4G19160		AT5G22500	AT3G62090		AT3G55170	AT2G47600		AT1G29310	AT1G11210		AT5G59510	AT3G14360
AT5G65410	AT1G07280		AT5G45730	AT3G61580		AT2G39140	AT1G62050		AT1G69620	AT4G22240		AT1G56010	AT3G53650		AT3G05490	AT5G49740
AT1G24490	AT2G36800		AT2G42395	AT1G12790		AT1G29120	AT1G63720		AT4G26300	AT3G29034		AT4G17600	AT5G01880		AT1G31835	AT5G66830
AT4G14040	AT1G66430		AT5G23530	AT1G16860		AT1G06740	AT1G12070		AT3G57470	AT1G76620		AT5G26742	AT1G01520		AT5G25020	AT5G44360
AT2G43945	AT1G78290		AT5G53260	AT1G61180		AT3G61970	AT3G17420		AT4G21870	AT3G62660		AT1G34000	ATMG01030		AT1G18060	AT1G37140
AT1G11310	AT5G02520		AT3G11710	AT4G29220		AT3G10230	AT4G35987		AT1G75945	AT1G59710		AT4G31760	AT5G50200		AT5G52220	AT3G07260
AT3G53570	AT4G11010		AT5G17370	AT2G41290		AT4G24110	AT3G07320		AT3G05060	AT4G23630		AT5G17870	AT2G07695		AT1G27880	AT4G04810
AT1G11530	AT5G11670		AT5G60570	AT3G60440		AT4G02990	AT3G09480		AT3G09430	AT4G36900		AT1G71870	AT3G62090		AT1G80080	AT3G19290
AT3G47160	AT3G10940		AT1G16830	AT1G09200		AT4G25515	AT1G75680		AT2G21350	AT2G38820		AT3G60750	AT2G07719		AT5G12860	AT5G60100
AT4G11310	AT3G53540		AT4G37330	AT5G10150		AT5G20020	AT3G14890		AT3G17120	AT1G21010		AT5G60970	AT4G27790		AT5G59890	AT5G05490
AT4G18660	AT2G42840		AT5G66950	AT3G61420		AT1G79210	AT4G30850		AT5G61440	AT1G08570		AT1G73110	AT4G27530		AT3G22100	AT4G17250
AT4G30790	AT5G59220		AT5G06180	AT2G47760		AT4G30080	AT1G73080		AT4G33865	AT1G50040		AT4G37040	AT1G17430		AT5G55710	AT5G60440
AT4G25960	AT3G15530		AT3G22170	AT5G10800		AT5G64060	AT4G24480		AT1G04270	AT3G20510		AT5G22440	AT4G34210		AT3G07960	AT3G19960
AT3G03620	AT5G66280		AT3G18190	AT2G19550		AT2G04850	AT3G18690		AT4G30993	AT1G78955		AT1G15820	AT3G14540		AT2G41110	AT4G37390
AT1G07750	AT5G07990		AT3G59870	AT4G03140		AT5G02580	AT4G32770		AT2G39140	AT2G41770		AT5G56600	AT4G39675		AT5G06400	AT1G33700
AT2G36410	AT4G18400		AT4G04770	AT2G20500		AT5G65660	AT5G17980		AT1G08465	AT2G34355		AT5G63310	AT2G24255		AT2G19170	AT5G65030
AT2G33835	AT1G34010		AT2G03810	AT1G23000		AT5G08420	AT3G12610		AT2G22170	AT4G13010		AT4G20140	AT4G31354		AT3G51420	ATMG01320
AT1G45233	AT5G47960		AT5G50020	AT3G16350		AT1G54140	AT4G01120		AT4G20430	AT5G47120		AT5G51460	AT1G56600		AT4G13690	AT3G14320
AT5G52060	AT3G02180		AT2G17033	AT1G77510		AT3G10520	AT1G76790		AT4G20840	AT2G27820		AT2G37510	AT1G60830		AT1G17500	AT5G66040
AT1G10830	AT1G33470		AT1G16270	AT3G52110		AT5G36890	AT4G27652		AT2G21580	AT5G57880		AT3G06500	AT3G01570		AT4G33160	AT5G26040
AT5G32470	AT5G16900		AT3G22942	AT3G53990		AT4G02400	AT3G27980		AT3G15115	AT1G75280		AT1G45688	AT2G38905		AT5G10130	AT2G44590
AT2G41670	AT2G37240		AT4G37630	AT2G23100		AT5G43140	AT1G15900		AT3G45230	AT1G21670		AT4G39960	ATMG01080		AT1G58520	AT1G07060
AT1G51370	AT4G18060		AT5G13680	AT2G46070		AT4G26870	AT1G13170		AT5G20500	AT3G51430		AT5G15010	AT1G09310		AT3G22120	AT5G07360
AT1G74850	AT5G23420		AT5G14520	AT2G15320		AT1G03530	AT2G17840		AT2G47220	AT1G03270		AT5G12360	AT2G46680		AT1G47760	AT4G23493
AT1G69060	AT2G17975		AT5G13700	AT1G21560		AT3G18190	AT5G66730		AT3G48040	AT2G44195		AT1G50640	AT3G55840		AT5G39760	AT5G52790
AT3G06330	AT1G30870		AT2G47410	AT2G41150		AT4G31850	AT2G34185		AT4G10470	AT5G13800		AT1G49510	AT5G49520		AT4G14560	AT1G09080
AT4G27390	AT4G22190		AT3G44690	AT3G57790		AT5G24240	AT5G04820		AT1G17020	AT5G12250		AT4G16340	AT4G18880		AT1G25560	AT2G34355
AT1G76560	AT4G26730		AT4G34910	AT5G62630		AT1G58380	AT3G25110		AT4G26230	AT3G26790		AT1G72030	AT3G22750		AT3G01330	AT1G80180
AT2G41410	AT1G16920		AT5G38510	AT2G29310		AT5G05060	AT3G57400		AT5G65820	AT3G14067		AT4G34830	AT2G26560		AT3G14790	AT5G26865
AT1G01960	AT5G10160		AT1G67100	AT1G78700		AT5G09800	AT2G25250		AT2G32220	AT5G47580		AT5G57030	AT4G15630		AT3G27270	AT2G21180
AT5G57710	AT5G23115		AT5G44740	AT1G26230		AT4G38160	AT5G08120		AT1G64880	AT1G28200		AT3G52880	AT1G05340		AT2G05920	AT4G12680
AT4G14920	AT4G36930		AT4G31840	AT2G22900		AT5G33320	AT2G42580		AT1G48650	AT5G48180		AT5G26749	AT4G28811		AT5G04840	AT3G14130
AT4G16120	AT5G07180		AT4G28820	AT4G26220		AT1G08830	AT3G07460		AT2G43940	AT3G19380		AT3G29185	AT3G29580		AT5G36890	AT2G38430
AT1G11170	AT4G37300		AT5G64420	AT2G07678		AT3G01480	AT5G41180		AT2G25870	AT1G77510		AT1G05140	AT2G43010		AT1G74020	AT5G02020
AT3G16940	AT4G03500		AT3G04780	AT1G52245		AT1G06380	AT5G03720		AT1G62590	AT3G62590		AT3G04550	AT5G66110		AT1G69530	AT1G47920
AT1G29760	AT3G24515		AT5G60600	AT5G03770		AT1G64950	AT2G31750		AT1G77580	AT2G20560		AT5G62630	AT4G19390		AT5G60570	AT5G01520
AT5G42870	AT3G06030		AT5G39580	ATMG00150		AT4G29170	AT5G10000		AT1G25260	AT2G02990		AT1G57610	AT1G80160		AT5G24850	AT1G02700
AT1G80000	AT5G43330		AT3G03240	AT1G67180		AT5G09770	AT4G27560		AT4G34120	AT5G57050		AT5G05240	ATMG00070		AT3G02980	AT4G22920
AT3G03776	AT4G00540		AT1G54610	AT3G09490		AT4G25730	AT1G01200		AT4G27730	AT3G58380		AT3G45310	AT4G02420		AT4G12690	AT2G21720
AT5G66850	AT1G26770		AT3G13160	AT2G21770		AT1G25520	AT5G56750		AT3G19250	AT1G13740		AT1G28510	AT1G65500		AT3G17840	AT3G10740
AT3G17717	AT5G66750		AT5G48180	AT2G22670		AT3G03960	AT3G17950		AT2G01510	AT1G66890		AT4G23440	AT3G49780		AT1G33480	AT1G73910
AT2G15890	AT5G18636		AT4G26490	AT2G26360		AT1G10180	AT5G10770		AT1G80530	AT3G03590		ATCG00490	AT2G18540		AT1G42970	AT3G05160
AT2G03810	AT5G57970		AT4G09730	AT3G14310		AT5G46090	AT1G80290		AT4G00180	AT1G18840		AT2G25770	AT4G11310		AT4G30440	AT5G67190
AT4G27870	AT5G58960		AT3G18740	AT3G56880		AT4G23060	AT3G50780		AT1G54140	AT1G75760		AT1G35680	AT5G43450		AT3G18000	AT3G07650
AT3G23180	AT5G38160		AT4G02680	AT2G19920		AT1G17510	AT1G61100		AT5G27550	AT2G19400		AT1G74710	AT3G61680		AT5G14750	AT1G13140
AT1G32220	AT5G62530		AT1G14650	AT1G76620		AT5G52920	AT4G11680		AT1G26880	AT3G45930		AT5G49460	AT4G22730		AT1G50250	AT3G60290
AT5G49410	AT2G45790		AT1G04390	AT3G45443		AT1G23020	AT3G15710		AT5G18380	AT1G22600		AT5G23760	ATMG00640		AT3G15240	AT1G78476
AT5G56420	AT1G08930		AT2G15690	AT1G51460		AT5G15920	AT2G07669		AT1G32730	AT5G15537		AT4G24280	AT5G52570		AT3G54780	AT1G19530
AT3G15120	AT3G22120		AT4G38760	AT2G36220		AT2G37060	AT1G57990		AT3G06680	AT1G75110		AT4G30550	AT1G04560		AT5G13700	AT1G26800
AT1G04210	AT1G06180		AT2G14880	AT3G10260		AT5G43310	AT5G64590		AT2G01420	AT2G01260		AT1G32200	AT1G01250		AT1G77590	AT5G46330
AT2G26860	AT1G80860		AT3G22230	AT3G05180		AT3G48150	AT5G22545		AT2G31400	AT3G45650		AT1G49475	AT3G08700		AT1G29470	AT3G14880
AT2G10950	AT4G00490		AT4G29910	AT2G27310		AT5G04885	AT1G52270		AT3G61170	AT5G04890		AT5G42720	ATMG00980		AT5G52060	AT1G80570
AT2G04030	AT2G17230		AT3G26560	AT5G14370		AT1G14580	AT5G41610		AT2G38940	AT1G52245		AT3G18000	AT4G34300		AT1G78370	AT2G18570
AT1G23380	AT3G32920		AT4G14210	AT1G69610		AT1G10270	AT1G54860		AT5G54130	AT1G24735		AT1G32990	AT4G36600		AT1G17920	AT5G06760
AT5G44740	AT2G36145		AT4G33110	AT2G07659		AT4G24270	AT5G07030		AT1G09680	AT1G21400		AT1G07320	AT4G11911		AT3G24100	AT3G04040
AT5G12480	AT3G28930		AT3G04550	AT1G79890		AT3G13380	AT2G33640		AT3G12390	AT1G30755		AT2G43690	AT4G23190		AT1G53520	AT5G61610
AT3G53000	AT5G45540		AT4G14230	AT2G16790		AT3G27670	AT4G31354		ATCG00150	AT1G02170		AT1G44920	AT1G07850		AT2G05520	AT4G14270
AT4G16900	AT3G61440		AT5G26360	AT5G23380		AT4G04860	AT5G10050		AT5G02610	AT5G10050		AT1G64960	AT5G65165		AT3G06130	AT5G52300
AT5G22950	AT3G61630		AT4G33350	AT3G13450		AT3G24080	AT1G32880		AT3G04920	AT4G29160		AT1G07810	AT3G04000		ATCG00270	AT5G22540
AT1G76390	AT2G33560		AT1G33990	AT4G21570		AT5G10370	AT5G26770		AT2G26250	AT5G22550		AT1G48600	AT2G07659		AT1G67590	AT4G04040
[truncated: 2,398 more rows]
