# Supplementary material for: Histone H3.3 deposition in seed is essential for the post-embryonic developmental competence in Arabidopsis
Source: Nat Commun. 2022 Dec 13;13:7728. doi: 10.1038/s41467-022-35509-6 (PMC9747979; doi:10.1038/s41467-022-35509-6)
Supplement: Supplementary file 5 — Dataset 2 [file 41467_2022_35509_MOESM5_ESM.xlsx]

## Sheet: Accessibility decreased regions
Chr1	20680	21461	Chr1_20680_21461
Chr1	37910	38358	Chr1_37910_38358
Chr1	55354	55645	Chr1_55354_55645
Chr1	67742	68844	Chr1_67742_68844
Chr1	99112	99901	Chr1_99112_99901
Chr1	107517	108083	Chr1_107517_108083
Chr1	111578	113015	Chr1_111578_113015
Chr1	120440	120873	Chr1_120440_120873
Chr1	128532	128960	Chr1_128532_128960
Chr1	130688	131244	Chr1_130688_131244
Chr1	172489	173675	Chr1_172489_173675
Chr1	182313	182778	Chr1_182313_182778
Chr1	183226	183683	Chr1_183226_183683
Chr1	190169	190475	Chr1_190169_190475
Chr1	195504	195742	Chr1_195504_195742
Chr1	199416	199695	Chr1_199416_199695
Chr1	206537	207962	Chr1_206537_207962
Chr1	210570	211003	Chr1_210570_211003
Chr1	219185	220394	Chr1_219185_220394
Chr1	237767	238298	Chr1_237767_238298
Chr1	239501	240103	Chr1_239501_240103
Chr1	298168	298608	Chr1_298168_298608
Chr1	302302	303619	Chr1_302302_303619
Chr1	324776	325295	Chr1_324776_325295
Chr1	337782	338248	Chr1_337782_338248
Chr1	363993	364883	Chr1_363993_364883
Chr1	373304	373591	Chr1_373304_373591
Chr1	401837	402198	Chr1_401837_402198
Chr1	426393	426925	Chr1_426393_426925
Chr1	452759	453037	Chr1_452759_453037
Chr1	488416	489193	Chr1_488416_489193
Chr1	537575	537861	Chr1_537575_537861
Chr1	556172	557163	Chr1_556172_557163
Chr1	575195	576106	Chr1_575195_576106
Chr1	583650	584243	Chr1_583650_584243
Chr1	602170	602621	Chr1_602170_602621
Chr1	616727	617349	Chr1_616727_617349
Chr1	621031	621473	Chr1_621031_621473
Chr1	652271	652982	Chr1_652271_652982
Chr1	701198	701546	Chr1_701198_701546
Chr1	706471	707340	Chr1_706471_707340
Chr1	738028	738681	Chr1_738028_738681
Chr1	739000	739654	Chr1_739000_739654
Chr1	785544	787113	Chr1_785544_787113
Chr1	853437	853823	Chr1_853437_853823
Chr1	867798	868403	Chr1_867798_868403
Chr1	877523	878190	Chr1_877523_878190
Chr1	892274	892811	Chr1_892274_892811
Chr1	898369	898858	Chr1_898369_898858
Chr1	903396	904088	Chr1_903396_904088
Chr1	917892	918481	Chr1_917892_918481
Chr1	951992	952350	Chr1_951992_952350
Chr1	952662	953236	Chr1_952662_953236
Chr1	1023976	1024534	Chr1_1023976_1024534
Chr1	1028372	1029121	Chr1_1028372_1029121
Chr1	1036048	1036471	Chr1_1036048_1036471
Chr1	1049783	1050374	Chr1_1049783_1050374
Chr1	1050952	1051331	Chr1_1050952_1051331
Chr1	1070979	1072272	Chr1_1070979_1072272
Chr1	1073026	1073307	Chr1_1073026_1073307
Chr1	1084514	1085036	Chr1_1084514_1085036
Chr1	1108683	1109185	Chr1_1108683_1109185
Chr1	1143047	1143998	Chr1_1143047_1143998
Chr1	1169198	1169971	Chr1_1169198_1169971
Chr1	1170554	1171067	Chr1_1170554_1171067
Chr1	1188385	1188731	Chr1_1188385_1188731
Chr1	1191347	1191630	Chr1_1191347_1191630
Chr1	1215659	1216046	Chr1_1215659_1216046
Chr1	1290932	1291398	Chr1_1290932_1291398
Chr1	1308650	1308906	Chr1_1308650_1308906
Chr1	1312814	1313451	Chr1_1312814_1313451
Chr1	1343686	1344123	Chr1_1343686_1344123
Chr1	1355565	1356081	Chr1_1355565_1356081
Chr1	1410774	1411096	Chr1_1410774_1411096
Chr1	1421815	1422880	Chr1_1421815_1422880
Chr1	1458724	1458994	Chr1_1458724_1458994
Chr1	1564247	1564556	Chr1_1564247_1564556
Chr1	1569444	1570304	Chr1_1569444_1570304
Chr1	1576672	1576901	Chr1_1576672_1576901
Chr1	1583658	1584200	Chr1_1583658_1584200
Chr1	1595834	1596152	Chr1_1595834_1596152
Chr1	1704352	1705291	Chr1_1704352_1705291
Chr1	1713384	1714160	Chr1_1713384_1714160
Chr1	1768724	1769103	Chr1_1768724_1769103
Chr1	1815464	1815791	Chr1_1815464_1815791
Chr1	1837603	1838276	Chr1_1837603_1838276
Chr1	1953514	1954288	Chr1_1953514_1954288
Chr1	1998917	1999375	Chr1_1998917_1999375
Chr1	2000656	2001009	Chr1_2000656_2001009
Chr1	2007215	2007636	Chr1_2007215_2007636
Chr1	2013325	2014095	Chr1_2013325_2014095
Chr1	2152275	2152964	Chr1_2152275_2152964
Chr1	2160491	2160813	Chr1_2160491_2160813
Chr1	2163178	2163541	Chr1_2163178_2163541
Chr1	2194038	2194656	Chr1_2194038_2194656
Chr1	2195989	2197397	Chr1_2195989_2197397
Chr1	2203754	2204294	Chr1_2203754_2204294
Chr1	2214751	2215241	Chr1_2214751_2215241
Chr1	2248645	2249296	Chr1_2248645_2249296
Chr1	2282854	2283190	Chr1_2282854_2283190
Chr1	2285266	2285621	Chr1_2285266_2285621
Chr1	2299550	2300173	Chr1_2299550_2300173
Chr1	2304977	2305472	Chr1_2304977_2305472
Chr1	2317537	2318044	Chr1_2317537_2318044
Chr1	2321815	2322411	Chr1_2321815_2322411
Chr1	2335605	2336169	Chr1_2335605_2336169
Chr1	2339799	2340072	Chr1_2339799_2340072
Chr1	2347644	2348923	Chr1_2347644_2348923
Chr1	2374382	2374954	Chr1_2374382_2374954
Chr1	2395099	2395621	Chr1_2395099_2395621
Chr1	2421750	2422272	Chr1_2421750_2422272
Chr1	2432014	2432803	Chr1_2432014_2432803
Chr1	2436961	2437389	Chr1_2436961_2437389
Chr1	2443728	2443983	Chr1_2443728_2443983
Chr1	2519955	2521034	Chr1_2519955_2521034
Chr1	2547795	2548618	Chr1_2547795_2548618
Chr1	2563726	2564148	Chr1_2563726_2564148
Chr1	2565184	2565645	Chr1_2565184_2565645
Chr1	2585498	2586533	Chr1_2585498_2586533
Chr1	2590362	2590689	Chr1_2590362_2590689
Chr1	2607530	2608077	Chr1_2607530_2608077
Chr1	2630214	2630830	Chr1_2630214_2630830
Chr1	2671982	2672649	Chr1_2671982_2672649
Chr1	2688521	2689194	Chr1_2688521_2689194
Chr1	2712054	2712945	Chr1_2712054_2712945
Chr1	2721679	2722049	Chr1_2721679_2722049
Chr1	2754687	2755965	Chr1_2754687_2755965
Chr1	2771297	2771698	Chr1_2771297_2771698
Chr1	2838839	2839129	Chr1_2838839_2839129
Chr1	2847692	2848259	Chr1_2847692_2848259
Chr1	2872280	2873272	Chr1_2872280_2873272
Chr1	2945918	2946239	Chr1_2945918_2946239
Chr1	2976737	2977134	Chr1_2976737_2977134
Chr1	3001120	3001415	Chr1_3001120_3001415
Chr1	3018072	3018438	Chr1_3018072_3018438
Chr1	3071921	3073173	Chr1_3071921_3073173
Chr1	3093268	3093873	Chr1_3093268_3093873
Chr1	3100288	3100636	Chr1_3100288_3100636
Chr1	3130993	3131696	Chr1_3130993_3131696
Chr1	3173350	3173672	Chr1_3173350_3173672
Chr1	3240234	3240670	Chr1_3240234_3240670
Chr1	3241685	3242354	Chr1_3241685_3242354
Chr1	3242857	3243074	Chr1_3242857_3243074
Chr1	3249967	3250352	Chr1_3249967_3250352
Chr1	3261522	3261918	Chr1_3261522_3261918
Chr1	3302149	3302563	Chr1_3302149_3302563
Chr1	3332978	3333406	Chr1_3332978_3333406
Chr1	3383769	3384075	Chr1_3383769_3384075
Chr1	3493700	3494084	Chr1_3493700_3494084
Chr1	3503497	3503819	Chr1_3503497_3503819
Chr1	3570845	3571297	Chr1_3570845_3571297
Chr1	3616054	3616327	Chr1_3616054_3616327
Chr1	3639268	3639938	Chr1_3639268_3639938
Chr1	3676180	3676783	Chr1_3676180_3676783
Chr1	3719294	3719731	Chr1_3719294_3719731
Chr1	3764535	3764943	Chr1_3764535_3764943
Chr1	3775663	3776606	Chr1_3775663_3776606
Chr1	3837543	3837864	Chr1_3837543_3837864
Chr1	3866707	3867067	Chr1_3866707_3867067
Chr1	3914433	3914993	Chr1_3914433_3914993
Chr1	3950602	3951428	Chr1_3950602_3951428
Chr1	3994924	3995419	Chr1_3994924_3995419
Chr1	4010363	4010757	Chr1_4010363_4010757
Chr1	4020886	4021344	Chr1_4020886_4021344
Chr1	4053724	4054021	Chr1_4053724_4054021
Chr1	4066615	4067130	Chr1_4066615_4067130
Chr1	4117757	4118544	Chr1_4117757_4118544
Chr1	4171401	4172341	Chr1_4171401_4172341
Chr1	4191248	4191838	Chr1_4191248_4191838
Chr1	4211724	4212157	Chr1_4211724_4212157
Chr1	4229438	4230876	Chr1_4229438_4230876
Chr1	4242613	4243385	Chr1_4242613_4243385
Chr1	4305529	4306006	Chr1_4305529_4306006
Chr1	4348196	4348486	Chr1_4348196_4348486
Chr1	4371327	4371686	Chr1_4371327_4371686
Chr1	4375161	4375535	Chr1_4375161_4375535
Chr1	4419010	4419577	Chr1_4419010_4419577
Chr1	4433116	4433630	Chr1_4433116_4433630
Chr1	4526184	4526511	Chr1_4526184_4526511
Chr1	4527198	4527678	Chr1_4527198_4527678
Chr1	4548378	4548661	Chr1_4548378_4548661
Chr1	4577728	4578196	Chr1_4577728_4578196
Chr1	4579897	4580204	Chr1_4579897_4580204
Chr1	4585206	4585758	Chr1_4585206_4585758
Chr1	4590474	4591120	Chr1_4590474_4591120
Chr1	4615197	4615736	Chr1_4615197_4615736
Chr1	4621740	4622099	Chr1_4621740_4622099
Chr1	4647118	4647928	Chr1_4647118_4647928
Chr1	4656810	4657141	Chr1_4656810_4657141
Chr1	4679766	4680385	Chr1_4679766_4680385
Chr1	4748639	4748941	Chr1_4748639_4748941
Chr1	4755439	4755756	Chr1_4755439_4755756
Chr1	4772725	4772839	Chr1_4772725_4772839
Chr1	4775388	4775760	Chr1_4775388_4775760
Chr1	4921721	4922582	Chr1_4921721_4922582
Chr1	4934399	4934841	Chr1_4934399_4934841
Chr1	4959243	4959626	Chr1_4959243_4959626
Chr1	4998470	4998712	Chr1_4998470_4998712
Chr1	5077795	5078140	Chr1_5077795_5078140
Chr1	5126179	5127054	Chr1_5126179_5127054
Chr1	5144872	5145847	Chr1_5144872_5145847
Chr1	5189352	5190038	Chr1_5189352_5190038
Chr1	5202310	5202901	Chr1_5202310_5202901
Chr1	5212119	5212478	Chr1_5212119_5212478
Chr1	5220055	5220574	Chr1_5220055_5220574
Chr1	5243183	5243631	Chr1_5243183_5243631
Chr1	5251979	5252359	Chr1_5251979_5252359
Chr1	5277514	5278023	Chr1_5277514_5278023
Chr1	5303452	5304388	Chr1_5303452_5304388
Chr1	5341914	5342268	Chr1_5341914_5342268
Chr1	5386036	5386939	Chr1_5386036_5386939
Chr1	5396215	5396887	Chr1_5396215_5396887
Chr1	5398557	5399010	Chr1_5398557_5399010
Chr1	5420998	5421641	Chr1_5420998_5421641
Chr1	5442311	5442736	Chr1_5442311_5442736
Chr1	5443697	5444420	Chr1_5443697_5444420
Chr1	5460263	5460573	Chr1_5460263_5460573
Chr1	5531974	5532280	Chr1_5531974_5532280
Chr1	5562234	5563182	Chr1_5562234_5563182
Chr1	5573991	5574377	Chr1_5573991_5574377
Chr1	5614217	5614574	Chr1_5614217_5614574
Chr1	5727207	5727692	Chr1_5727207_5727692
Chr1	5758324	5758846	Chr1_5758324_5758846
Chr1	5789252	5789707	Chr1_5789252_5789707
Chr1	5816865	5817517	Chr1_5816865_5817517
Chr1	5835431	5836167	Chr1_5835431_5836167
Chr1	5851393	5851982	Chr1_5851393_5851982
Chr1	5863626	5864325	Chr1_5863626_5864325
Chr1	5864494	5864882	Chr1_5864494_5864882
Chr1	5884692	5885089	Chr1_5884692_5885089
Chr1	5920085	5920523	Chr1_5920085_5920523
Chr1	5921768	5922266	Chr1_5921768_5922266
Chr1	5996873	5997157	Chr1_5996873_5997157
Chr1	6027457	6027821	Chr1_6027457_6027821
Chr1	6062092	6062431	Chr1_6062092_6062431
Chr1	6098317	6099053	Chr1_6098317_6099053
Chr1	6101870	6102332	Chr1_6101870_6102332
Chr1	6174253	6174902	Chr1_6174253_6174902
Chr1	6231428	6232059	Chr1_6231428_6232059
Chr1	6247746	6248642	Chr1_6247746_6248642
Chr1	6281934	6282268	Chr1_6281934_6282268
Chr1	6298756	6299480	Chr1_6298756_6299480
Chr1	6324671	6325419	Chr1_6324671_6325419
Chr1	6360921	6361642	Chr1_6360921_6361642
Chr1	6431180	6431619	Chr1_6431180_6431619
Chr1	6453582	6453834	Chr1_6453582_6453834
Chr1	6463232	6463961	Chr1_6463232_6463961
Chr1	6555725	6556034	Chr1_6555725_6556034
Chr1	6562576	6562907	Chr1_6562576_6562907
Chr1	6626589	6627009	Chr1_6626589_6627009
Chr1	6677637	6677977	Chr1_6677637_6677977
Chr1	6683553	6684081	Chr1_6683553_6684081
Chr1	6688319	6688584	Chr1_6688319_6688584
Chr1	6696616	6696979	Chr1_6696616_6696979
Chr1	6714321	6715031	Chr1_6714321_6715031
Chr1	6728027	6728349	Chr1_6728027_6728349
Chr1	6728823	6729119	Chr1_6728823_6729119
Chr1	6744235	6744536	Chr1_6744235_6744536
Chr1	6754097	6754682	Chr1_6754097_6754682
Chr1	6774581	6774930	Chr1_6774581_6774930
Chr1	6787060	6787738	Chr1_6787060_6787738
Chr1	6802600	6803283	Chr1_6802600_6803283
Chr1	6823810	6824384	Chr1_6823810_6824384
Chr1	6867967	6868357	Chr1_6867967_6868357
Chr1	6883014	6883419	Chr1_6883014_6883419
Chr1	6946200	6947051	Chr1_6946200_6947051
Chr1	6958225	6959774	Chr1_6958225_6959774
Chr1	6970808	6971471	Chr1_6970808_6971471
Chr1	7089831	7090262	Chr1_7089831_7090262
Chr1	7140737	7141513	Chr1_7140737_7141513
Chr1	7142286	7143058	Chr1_7142286_7143058
Chr1	7160389	7160967	Chr1_7160389_7160967
Chr1	7176414	7176860	Chr1_7176414_7176860
Chr1	7216692	7217135	Chr1_7216692_7217135
Chr1	7231821	7232077	Chr1_7231821_7232077
Chr1	7242659	7242911	Chr1_7242659_7242911
Chr1	7267351	7267947	Chr1_7267351_7267947
Chr1	7311745	7312674	Chr1_7311745_7312674
Chr1	7322683	7323309	Chr1_7322683_7323309
Chr1	7334277	7334919	Chr1_7334277_7334919
Chr1	7335718	7336073	Chr1_7335718_7336073
Chr1	7336581	7337210	Chr1_7336581_7337210
Chr1	7340312	7341129	Chr1_7340312_7341129
Chr1	7370179	7371284	Chr1_7370179_7371284
Chr1	7388504	7389171	Chr1_7388504_7389171
Chr1	7391691	7391983	Chr1_7391691_7391983
Chr1	7400831	7401573	Chr1_7400831_7401573
Chr1	7420832	7421216	Chr1_7420832_7421216
Chr1	7494129	7494350	Chr1_7494129_7494350
Chr1	7508381	7509004	Chr1_7508381_7509004
Chr1	7624189	7624485	Chr1_7624189_7624485
Chr1	7640905	7641239	Chr1_7640905_7641239
Chr1	7680159	7680508	Chr1_7680159_7680508
Chr1	7706106	7706422	Chr1_7706106_7706422
Chr1	7732054	7732505	Chr1_7732054_7732505
Chr1	7782286	7782966	Chr1_7782286_7782966
Chr1	7832755	7833009	Chr1_7832755_7833009
Chr1	7840611	7840890	Chr1_7840611_7840890
Chr1	7897583	7897840	Chr1_7897583_7897840
Chr1	7899887	7900359	Chr1_7899887_7900359
Chr1	7907014	7907737	Chr1_7907014_7907737
Chr1	7909636	7910190	Chr1_7909636_7910190
Chr1	7920164	7920657	Chr1_7920164_7920657
Chr1	7933690	7934541	Chr1_7933690_7934541
Chr1	7979231	7980432	Chr1_7979231_7980432
Chr1	7989008	7989506	Chr1_7989008_7989506
Chr1	8004744	8005451	Chr1_8004744_8005451
Chr1	8010551	8010941	Chr1_8010551_8010941
Chr1	8060670	8061309	Chr1_8060670_8061309
Chr1	8075359	8076104	Chr1_8075359_8076104
Chr1	8136000	8136316	Chr1_8136000_8136316
Chr1	8140955	8141433	Chr1_8140955_8141433
Chr1	8144873	8145516	Chr1_8144873_8145516
Chr1	8153493	8153842	Chr1_8153493_8153842
Chr1	8175734	8176402	Chr1_8175734_8176402
Chr1	8198244	8198648	Chr1_8198244_8198648
Chr1	8262615	8263116	Chr1_8262615_8263116
Chr1	8271720	8272179	Chr1_8271720_8272179
Chr1	8321318	8322006	Chr1_8321318_8322006
Chr1	8336375	8336714	Chr1_8336375_8336714
Chr1	8350236	8350736	Chr1_8350236_8350736
Chr1	8384696	8385249	Chr1_8384696_8385249
Chr1	8399727	8400115	Chr1_8399727_8400115
Chr1	8419850	8420350	Chr1_8419850_8420350
Chr1	8429633	8430244	Chr1_8429633_8430244
Chr1	8430697	8431091	Chr1_8430697_8431091
Chr1	8440857	8441222	Chr1_8440857_8441222
Chr1	8506672	8507264	Chr1_8506672_8507264
Chr1	8556390	8556980	Chr1_8556390_8556980
Chr1	8558146	8558460	Chr1_8558146_8558460
Chr1	8607372	8607620	Chr1_8607372_8607620
Chr1	8675762	8676787	Chr1_8675762_8676787
Chr1	8709391	8710058	Chr1_8709391_8710058
Chr1	8757371	8758115	Chr1_8757371_8758115
Chr1	8839549	8840133	Chr1_8839549_8840133
Chr1	8874918	8875517	Chr1_8874918_8875517
Chr1	8894293	8894564	Chr1_8894293_8894564
Chr1	8903338	8903631	Chr1_8903338_8903631
Chr1	8941718	8942465	Chr1_8941718_8942465
Chr1	8961636	8962070	Chr1_8961636_8962070
Chr1	8974799	8976351	Chr1_8974799_8976351
Chr1	9019812	9020607	Chr1_9019812_9020607
Chr1	9027720	9027978	Chr1_9027720_9027978
Chr1	9092475	9092882	Chr1_9092475_9092882
Chr1	9158102	9158429	Chr1_9158102_9158429
Chr1	9184417	9184823	Chr1_9184417_9184823
Chr1	9246561	9246892	Chr1_9246561_9246892
Chr1	9338065	9338540	Chr1_9338065_9338540
Chr1	9393318	9393861	Chr1_9393318_9393861
Chr1	9407483	9408431	Chr1_9407483_9408431
Chr1	9424825	9425747	Chr1_9424825_9425747
Chr1	9428570	9429085	Chr1_9428570_9429085
Chr1	9448844	9449399	Chr1_9448844_9449399
Chr1	9481041	9481707	Chr1_9481041_9481707
Chr1	9486009	9487022	Chr1_9486009_9487022
Chr1	9514981	9515329	Chr1_9514981_9515329
Chr1	9558134	9558558	Chr1_9558134_9558558
Chr1	9747933	9748689	Chr1_9747933_9748689
Chr1	9777855	9778429	Chr1_9777855_9778429
Chr1	9778912	9779263	Chr1_9778912_9779263
Chr1	9834207	9834416	Chr1_9834207_9834416
Chr1	9935596	9936591	Chr1_9935596_9936591
Chr1	9949882	9952344	Chr1_9949882_9952344
Chr1	9952702	9953190	Chr1_9952702_9953190
Chr1	9979228	9979689	Chr1_9979228_9979689
Chr1	10069218	10069560	Chr1_10069218_10069560
Chr1	10149433	10150000	Chr1_10149433_10150000
Chr1	10174141	10174544	Chr1_10174141_10174544
Chr1	10224577	10225092	Chr1_10224577_10225092
Chr1	10261054	10261666	Chr1_10261054_10261666
Chr1	10275684	10275909	Chr1_10275684_10275909
Chr1	10289619	10290036	Chr1_10289619_10290036
Chr1	10294446	10295103	Chr1_10294446_10295103
Chr1	10313927	10314448	Chr1_10313927_10314448
Chr1	10378758	10379416	Chr1_10378758_10379416
Chr1	10387502	10387917	Chr1_10387502_10387917
Chr1	10422209	10422571	Chr1_10422209_10422571
Chr1	10462743	10463123	Chr1_10462743_10463123
Chr1	10489727	10490143	Chr1_10489727_10490143
Chr1	10576763	10577440	Chr1_10576763_10577440
Chr1	10581435	10581938	Chr1_10581435_10581938
Chr1	10586678	10587060	Chr1_10586678_10587060
Chr1	10595827	10596307	Chr1_10595827_10596307
Chr1	10616805	10617719	Chr1_10616805_10617719
Chr1	10672688	10672988	Chr1_10672688_10672988
Chr1	10679629	10680018	Chr1_10679629_10680018
Chr1	10713407	10714179	Chr1_10713407_10714179
Chr1	10806327	10807012	Chr1_10806327_10807012
Chr1	10826823	10827281	Chr1_10826823_10827281
Chr1	10839809	10840069	Chr1_10839809_10840069
Chr1	10840705	10841014	Chr1_10840705_10841014
Chr1	10845999	10846592	Chr1_10845999_10846592
Chr1	10860158	10860768	Chr1_10860158_10860768
Chr1	10881359	10881674	Chr1_10881359_10881674
Chr1	10887195	10887625	Chr1_10887195_10887625
Chr1	10941916	10942527	Chr1_10941916_10942527
Chr1	10989362	10990338	Chr1_10989362_10990338
Chr1	11023951	11024346	Chr1_11023951_11024346
Chr1	11056759	11057307	Chr1_11056759_11057307
Chr1	11119559	11119892	Chr1_11119559_11119892
Chr1	11133233	11133531	Chr1_11133233_11133531
Chr1	11144460	11144781	Chr1_11144460_11144781
Chr1	11249307	11249659	Chr1_11249307_11249659
Chr1	11316472	11316920	Chr1_11316472_11316920
Chr1	11333493	11333926	Chr1_11333493_11333926
Chr1	11373513	11373824	Chr1_11373513_11373824
Chr1	11421569	11421925	Chr1_11421569_11421925
Chr1	11423521	11423921	Chr1_11423521_11423921
Chr1	11464555	11465028	Chr1_11464555_11465028
Chr1	11611838	11612206	Chr1_11611838_11612206
Chr1	11619951	11620549	Chr1_11619951_11620549
Chr1	11691476	11691914	Chr1_11691476_11691914
Chr1	11693564	11693828	Chr1_11693564_11693828
Chr1	11800815	11801273	Chr1_11800815_11801273
Chr1	11830881	11831601	Chr1_11830881_11831601
Chr1	11832917	11833182	Chr1_11832917_11833182
Chr1	11840727	11841087	Chr1_11840727_11841087
Chr1	11877248	11877529	Chr1_11877248_11877529
Chr1	11927543	11928881	Chr1_11927543_11928881
Chr1	11978557	11979332	Chr1_11978557_11979332
Chr1	12004837	12005048	Chr1_12004837_12005048
Chr1	12059311	12059986	Chr1_12059311_12059986
Chr1	12084823	12085257	Chr1_12084823_12085257
Chr1	12123476	12123916	Chr1_12123476_12123916
Chr1	12177372	12177901	Chr1_12177372_12177901
Chr1	12254650	12255369	Chr1_12254650_12255369
Chr1	12351165	12351660	Chr1_12351165_12351660
Chr1	12473244	12473835	Chr1_12473244_12473835
Chr1	12546644	12547271	Chr1_12546644_12547271
Chr1	12550036	12550461	Chr1_12550036_12550461
Chr1	12659713	12660480	Chr1_12659713_12660480
Chr1	12684933	12685211	Chr1_12684933_12685211
Chr1	13039747	13040265	Chr1_13039747_13040265
Chr1	13115445	13116454	Chr1_13115445_13116454
Chr1	13280232	13280715	Chr1_13280232_13280715
Chr1	13457032	13457528	Chr1_13457032_13457528
Chr1	14165109	14165657	Chr1_14165109_14165657
Chr1	15605614	15606078	Chr1_15605614_15606078
Chr1	15606501	15606835	Chr1_15606501_15606835
Chr1	15880356	15880713	Chr1_15880356_15880713
Chr1	16137550	16138016	Chr1_16137550_16138016
Chr1	16467793	16468243	Chr1_16467793_16468243
Chr1	16646318	16646765	Chr1_16646318_16646765
Chr1	16838086	16838556	Chr1_16838086_16838556
Chr1	16887805	16888355	Chr1_16887805_16888355
Chr1	17076245	17076750	Chr1_17076245_17076750
Chr1	17090578	17090961	Chr1_17090578_17090961
Chr1	17192588	17193249	Chr1_17192588_17193249
Chr1	17376054	17376278	Chr1_17376054_17376278
Chr1	17397111	17397369	Chr1_17397111_17397369
Chr1	17424563	17424848	Chr1_17424563_17424848
Chr1	17634205	17634792	Chr1_17634205_17634792
Chr1	17686801	17687367	Chr1_17686801_17687367
Chr1	17693782	17694087	Chr1_17693782_17694087
Chr1	17702516	17703131	Chr1_17702516_17703131
Chr1	17780031	17780630	Chr1_17780031_17780630
Chr1	17834580	17835318	Chr1_17834580_17835318
Chr1	17846703	17847211	Chr1_17846703_17847211
Chr1	17853850	17854067	Chr1_17853850_17854067
Chr1	17892504	17892953	Chr1_17892504_17892953
Chr1	17910436	17911394	Chr1_17910436_17911394
Chr1	17913307	17913634	Chr1_17913307_17913634
Chr1	17976303	17976645	Chr1_17976303_17976645
Chr1	17983163	17983714	Chr1_17983163_17983714
Chr1	18061285	18061727	Chr1_18061285_18061727
Chr1	18071980	18072509	Chr1_18071980_18072509
Chr1	18097791	18098231	Chr1_18097791_18098231
Chr1	18215562	18215924	Chr1_18215562_18215924
Chr1	18287738	18288266	Chr1_18287738_18288266
Chr1	18364415	18364781	Chr1_18364415_18364781
Chr1	18393928	18394287	Chr1_18393928_18394287
Chr1	18432514	18433222	Chr1_18432514_18433222
Chr1	18456390	18456695	Chr1_18456390_18456695
Chr1	18504387	18504782	Chr1_18504387_18504782
Chr1	18550076	18550236	Chr1_18550076_18550236
Chr1	18621586	18622123	Chr1_18621586_18622123
Chr1	18680114	18681426	Chr1_18680114_18681426
Chr1	18690369	18691058	Chr1_18690369_18691058
Chr1	18692030	18693078	Chr1_18692030_18693078
Chr1	18701150	18701985	Chr1_18701150_18701985
Chr1	18770688	18771389	Chr1_18770688_18771389
Chr1	18869789	18870084	Chr1_18869789_18870084
Chr1	18945679	18946253	Chr1_18945679_18946253
Chr1	19021486	19021962	Chr1_19021486_19021962
Chr1	19104959	19105986	Chr1_19104959_19105986
Chr1	19368806	19369112	Chr1_19368806_19369112
Chr1	19491616	19491892	Chr1_19491616_19491892
Chr1	19492784	19493228	Chr1_19492784_19493228
Chr1	19581798	19582253	Chr1_19581798_19582253
Chr1	19650319	19650693	Chr1_19650319_19650693
Chr1	19698266	19698806	Chr1_19698266_19698806
Chr1	19699099	19699561	Chr1_19699099_19699561
Chr1	19825338	19825774	Chr1_19825338_19825774
Chr1	19843390	19844494	Chr1_19843390_19844494
Chr1	19867319	19867739	Chr1_19867319_19867739
Chr1	19883310	19884522	Chr1_19883310_19884522
Chr1	19916522	19917099	Chr1_19916522_19917099
Chr1	19956638	19957235	Chr1_19956638_19957235
Chr1	19957430	19958212	Chr1_19957430_19958212
Chr1	19974461	19974907	Chr1_19974461_19974907
Chr1	20078576	20079023	Chr1_20078576_20079023
Chr1	20081470	20081708	Chr1_20081470_20081708
Chr1	20180144	20180874	Chr1_20180144_20180874
Chr1	20187026	20187376	Chr1_20187026_20187376
Chr1	20198940	20199458	Chr1_20198940_20199458
Chr1	20209154	20210483	Chr1_20209154_20210483
Chr1	20215249	20215431	Chr1_20215249_20215431
Chr1	20239475	20239862	Chr1_20239475_20239862
Chr1	20290397	20290774	Chr1_20290397_20290774
Chr1	20363215	20363508	Chr1_20363215_20363508
Chr1	20424322	20424653	Chr1_20424322_20424653
Chr1	20430312	20430806	Chr1_20430312_20430806
Chr1	20496139	20497343	Chr1_20496139_20497343
Chr1	20510830	20511516	Chr1_20510830_20511516
Chr1	20563294	20563596	Chr1_20563294_20563596
Chr1	20587928	20588371	Chr1_20587928_20588371
Chr1	20651314	20651851	Chr1_20651314_20651851
Chr1	20674422	20674692	Chr1_20674422_20674692
Chr1	20706673	20707582	Chr1_20706673_20707582
Chr1	20719220	20719592	Chr1_20719220_20719592
Chr1	20742982	20743317	Chr1_20742982_20743317
Chr1	20860194	20860621	Chr1_20860194_20860621
Chr1	20864074	20864380	Chr1_20864074_20864380
Chr1	20870275	20870700	Chr1_20870275_20870700
Chr1	20876230	20877101	Chr1_20876230_20877101
Chr1	20918373	20918800	Chr1_20918373_20918800
Chr1	21024258	21025151	Chr1_21024258_21025151
Chr1	21036390	21037177	Chr1_21036390_21037177
Chr1	21043011	21043690	Chr1_21043011_21043690
Chr1	21051597	21052212	Chr1_21051597_21052212
Chr1	21074820	21075241	Chr1_21074820_21075241
Chr1	21088387	21088750	Chr1_21088387_21088750
Chr1	21094393	21094856	Chr1_21094393_21094856
Chr1	21141595	21141918	Chr1_21141595_21141918
Chr1	21206851	21207612	Chr1_21206851_21207612
Chr1	21311329	21311534	Chr1_21311329_21311534
Chr1	21364648	21365053	Chr1_21364648_21365053
Chr1	21443079	21443675	Chr1_21443079_21443675
Chr1	21553059	21553634	Chr1_21553059_21553634
Chr1	21601494	21601825	Chr1_21601494_21601825
Chr1	21669470	21670248	Chr1_21669470_21670248
Chr1	21676340	21676875	Chr1_21676340_21676875
Chr1	21699659	21700484	Chr1_21699659_21700484
Chr1	21717386	21717612	Chr1_21717386_21717612
Chr1	21910806	21911653	Chr1_21910806_21911653
Chr1	22057056	22057541	Chr1_22057056_22057541
Chr1	22184548	22185142	Chr1_22184548_22185142
Chr1	22185683	22186070	Chr1_22185683_22186070
Chr1	22197616	22198299	Chr1_22197616_22198299
Chr1	22200186	22200442	Chr1_22200186_22200442
Chr1	22247644	22248549	Chr1_22247644_22248549
Chr1	22330046	22330581	Chr1_22330046_22330581
Chr1	22349331	22349733	Chr1_22349331_22349733
Chr1	22441949	22442518	Chr1_22441949_22442518
Chr1	22449402	22449825	Chr1_22449402_22449825
Chr1	22515601	22516092	Chr1_22515601_22516092
Chr1	22602903	22603274	Chr1_22602903_22603274
Chr1	22625166	22625981	Chr1_22625166_22625981
Chr1	22627868	22628210	Chr1_22627868_22628210
Chr1	22645364	22646171	Chr1_22645364_22646171
Chr1	22649690	22650130	Chr1_22649690_22650130
Chr1	22657835	22658556	Chr1_22657835_22658556
Chr1	22672558	22673219	Chr1_22672558_22673219
Chr1	22677659	22678130	Chr1_22677659_22678130
Chr1	22762816	22763309	Chr1_22762816_22763309
Chr1	22794994	22795217	Chr1_22794994_22795217
Chr1	22814088	22814502	Chr1_22814088_22814502
Chr1	22875876	22876136	Chr1_22875876_22876136
Chr1	22880445	22881238	Chr1_22880445_22881238
Chr1	22977647	22977959	Chr1_22977647_22977959
Chr1	22980211	22980591	Chr1_22980211_22980591
Chr1	23020283	23020729	Chr1_23020283_23020729
Chr1	23021864	23022115	Chr1_23021864_23022115
Chr1	23072567	23073447	Chr1_23072567_23073447
Chr1	23137176	23137806	Chr1_23137176_23137806
Chr1	23172591	23173143	Chr1_23172591_23173143
Chr1	23226927	23227487	Chr1_23226927_23227487
Chr1	23230744	23231069	Chr1_23230744_23231069
Chr1	23251141	23251447	Chr1_23251141_23251447
Chr1	23260865	23261274	Chr1_23260865_23261274
Chr1	23286826	23287165	Chr1_23286826_23287165
Chr1	23394897	23395627	Chr1_23394897_23395627
Chr1	23410746	23411086	Chr1_23410746_23411086
Chr1	23473720	23474084	Chr1_23473720_23474084
Chr1	23516279	23517159	Chr1_23516279_23517159
Chr1	23553196	23553501	Chr1_23553196_23553501
Chr1	23595856	23596156	Chr1_23595856_23596156
Chr1	23695592	23696652	Chr1_23695592_23696652
Chr1	23760561	23761009	Chr1_23760561_23761009
Chr1	23761931	23762271	Chr1_23761931_23762271
Chr1	23787334	23787936	Chr1_23787334_23787936
Chr1	23801773	23802563	Chr1_23801773_23802563
Chr1	23807215	23807913	Chr1_23807215_23807913
Chr1	23812733	23812989	Chr1_23812733_23812989
Chr1	23902430	23903368	Chr1_23902430_23903368
Chr1	23933167	23933445	Chr1_23933167_23933445
Chr1	23956100	23956363	Chr1_23956100_23956363
Chr1	23988868	23989167	Chr1_23988868_23989167
Chr1	23995586	23996056	Chr1_23995586_23996056
Chr1	24043439	24043834	Chr1_24043439_24043834
Chr1	24081930	24083094	Chr1_24081930_24083094
Chr1	24097413	24097949	Chr1_24097413_24097949
Chr1	24112739	24113741	Chr1_24112739_24113741
Chr1	24145932	24146411	Chr1_24145932_24146411
Chr1	24163692	24164016	Chr1_24163692_24164016
Chr1	24176084	24176626	Chr1_24176084_24176626
Chr1	24250248	24250531	Chr1_24250248_24250531
Chr1	24484856	24485146	Chr1_24484856_24485146
Chr1	24536995	24537603	Chr1_24536995_24537603
Chr1	24647791	24648717	Chr1_24647791_24648717
Chr1	24838876	24839201	Chr1_24838876_24839201
Chr1	24847714	24848201	Chr1_24847714_24848201
Chr1	25051224	25051876	Chr1_25051224_25051876
Chr1	25052751	25053223	Chr1_25052751_25053223
Chr1	25202941	25203639	Chr1_25202941_25203639
Chr1	25229911	25230268	Chr1_25229911_25230268
Chr1	25243850	25244228	Chr1_25243850_25244228
Chr1	25276107	25276470	Chr1_25276107_25276470
Chr1	25335144	25335257	Chr1_25335144_25335257
Chr1	25416916	25417729	Chr1_25416916_25417729
Chr1	25425389	25425659	Chr1_25425389_25425659
Chr1	25464114	25464655	Chr1_25464114_25464655
Chr1	25496659	25497180	Chr1_25496659_25497180
Chr1	25507965	25508675	Chr1_25507965_25508675
Chr1	25541637	25542005	Chr1_25541637_25542005
Chr1	25558705	25559368	Chr1_25558705_25559368
Chr1	25576413	25576691	Chr1_25576413_25576691
Chr1	25579077	25579566	Chr1_25579077_25579566
Chr1	25615274	25615699	Chr1_25615274_25615699
Chr1	25691328	25691743	Chr1_25691328_25691743
Chr1	25698744	25699203	Chr1_25698744_25699203
Chr1	25699595	25699925	Chr1_25699595_25699925
Chr1	25732322	25733466	Chr1_25732322_25733466
Chr1	25740966	25741519	Chr1_25740966_25741519
Chr1	25752187	25752857	Chr1_25752187_25752857
Chr1	25779138	25779588	Chr1_25779138_25779588
Chr1	25780847	25781665	Chr1_25780847_25781665
Chr1	25865572	25865697	Chr1_25865572_25865697
Chr1	25891795	25892067	Chr1_25891795_25892067
Chr1	25941036	25941690	Chr1_25941036_25941690
Chr1	26042871	26043446	Chr1_26042871_26043446
Chr1	26052292	26053391	Chr1_26052292_26053391
Chr1	26117789	26118361	Chr1_26117789_26118361
Chr1	26147590	26147784	Chr1_26147590_26147784
Chr1	26195652	26196061	Chr1_26195652_26196061
Chr1	26238735	26239074	Chr1_26238735_26239074
Chr1	26242424	26243027	Chr1_26242424_26243027
Chr1	26245903	26246662	Chr1_26245903_26246662
Chr1	26298557	26299356	Chr1_26298557_26299356
Chr1	26331616	26332220	Chr1_26331616_26332220
Chr1	26357661	26358014	Chr1_26357661_26358014
Chr1	26415045	26415847	Chr1_26415045_26415847
Chr1	26439341	26439758	Chr1_26439341_26439758
Chr1	26476181	26478056	Chr1_26476181_26478056
Chr1	26482983	26483702	Chr1_26482983_26483702
Chr1	26512470	26513802	Chr1_26512470_26513802
Chr1	26541085	26541847	Chr1_26541085_26541847
Chr1	26569840	26570280	Chr1_26569840_26570280
Chr1	26587511	26587933	Chr1_26587511_26587933
Chr1	26601568	26601964	Chr1_26601568_26601964
Chr1	26621548	26622068	Chr1_26621548_26622068
Chr1	26637201	26637936	Chr1_26637201_26637936
Chr1	26654347	26654657	Chr1_26654347_26654657
Chr1	26658925	26660063	Chr1_26658925_26660063
Chr1	26697257	26697681	Chr1_26697257_26697681
Chr1	26698887	26699534	Chr1_26698887_26699534
Chr1	26713890	26714396	Chr1_26713890_26714396
Chr1	26770201	26770541	Chr1_26770201_26770541
Chr1	26809500	26809977	Chr1_26809500_26809977
Chr1	26811772	26812178	Chr1_26811772_26812178
Chr1	26815441	26816120	Chr1_26815441_26816120
Chr1	26817345	26817869	Chr1_26817345_26817869
Chr1	26891221	26891842	Chr1_26891221_26891842
Chr1	26895974	26896243	Chr1_26895974_26896243
Chr1	26920137	26920485	Chr1_26920137_26920485
Chr1	26935650	26935945	Chr1_26935650_26935945
Chr1	26983393	26983771	Chr1_26983393_26983771
Chr1	27026386	27026671	Chr1_27026386_27026671
Chr1	27114521	27115007	Chr1_27114521_27115007
Chr1	27179147	27179629	Chr1_27179147_27179629
Chr1	27211132	27211630	Chr1_27211132_27211630
Chr1	27214718	27214990	Chr1_27214718_27214990
Chr1	27224271	27224547	Chr1_27224271_27224547
Chr1	27232951	27233518	Chr1_27232951_27233518
Chr1	27276646	27277253	Chr1_27276646_27277253
Chr1	27348236	27348473	Chr1_27348236_27348473
Chr1	27349027	27349364	Chr1_27349027_27349364
Chr1	27360839	27361227	Chr1_27360839_27361227
Chr1	27383125	27383598	Chr1_27383125_27383598
Chr1	27389042	27390041	Chr1_27389042_27390041
Chr1	27396274	27396624	Chr1_27396274_27396624
Chr1	27401751	27402874	Chr1_27401751_27402874
Chr1	27473528	27473841	Chr1_27473528_27473841
Chr1	27478703	27479068	Chr1_27478703_27479068
Chr1	27497884	27498339	Chr1_27497884_27498339
Chr1	27532255	27533435	Chr1_27532255_27533435
Chr1	27595671	27596421	Chr1_27595671_27596421
Chr1	27641542	27641993	Chr1_27641542_27641993
Chr1	27646671	27647219	Chr1_27646671_27647219
Chr1	27655627	27656328	Chr1_27655627_27656328
Chr1	27664394	27666012	Chr1_27664394_27666012
Chr1	27699096	27699984	Chr1_27699096_27699984
Chr1	27711777	27712104	Chr1_27711777_27712104
Chr1	27741619	27742180	Chr1_27741619_27742180
Chr1	27785691	27786604	Chr1_27785691_27786604
Chr1	27824200	27824489	Chr1_27824200_27824489
Chr1	27865761	27866092	Chr1_27865761_27866092
Chr1	27959293	27959603	Chr1_27959293_27959603
Chr1	27981998	27982369	Chr1_27981998_27982369
Chr1	28020060	28020537	Chr1_28020060_28020537
Chr1	28064716	28065137	Chr1_28064716_28065137
Chr1	28082736	28083030	Chr1_28082736_28083030
Chr1	28095382	28095849	Chr1_28095382_28095849
Chr1	28170083	28170334	Chr1_28170083_28170334
Chr1	28183638	28185557	Chr1_28183638_28185557
Chr1	28218554	28219341	Chr1_28218554_28219341
Chr1	28232502	28233899	Chr1_28232502_28233899
Chr1	28284666	28285707	Chr1_28284666_28285707
Chr1	28338131	28338651	Chr1_28338131_28338651
Chr1	28373322	28373798	Chr1_28373322_28373798
Chr1	28419473	28420141	Chr1_28419473_28420141
Chr1	28459786	28461571	Chr1_28459786_28461571
Chr1	28471312	28472974	Chr1_28471312_28472974
Chr1	28473977	28474584	Chr1_28473977_28474584
Chr1	28485725	28486304	Chr1_28485725_28486304
Chr1	28518376	28519096	Chr1_28518376_28519096
Chr1	28533604	28533877	Chr1_28533604_28533877
Chr1	28545914	28546414	Chr1_28545914_28546414
Chr1	28549458	28550201	Chr1_28549458_28550201
Chr1	28589375	28590254	Chr1_28589375_28590254
Chr1	28654580	28654953	Chr1_28654580_28654953
Chr1	28699335	28699784	Chr1_28699335_28699784
Chr1	28701344	28701961	Chr1_28701344_28701961
Chr1	28713042	28713293	Chr1_28713042_28713293
Chr1	28714608	28714988	Chr1_28714608_28714988
Chr1	28824259	28825202	Chr1_28824259_28825202
Chr1	28868179	28868684	Chr1_28868179_28868684
Chr1	28875639	28876491	Chr1_28875639_28876491
Chr1	28880389	28880796	Chr1_28880389_28880796
Chr1	28916487	28917480	Chr1_28916487_28917480
Chr1	28928318	28928958	Chr1_28928318_28928958
Chr1	28931476	28932140	Chr1_28931476_28932140
Chr1	28939885	28940677	Chr1_28939885_28940677
Chr1	28954435	28955295	Chr1_28954435_28955295
Chr1	29002035	29002314	Chr1_29002035_29002314
Chr1	29023441	29023793	Chr1_29023441_29023793
Chr1	29035535	29035945	Chr1_29035535_29035945
Chr1	29037816	29038284	Chr1_29037816_29038284
Chr1	29092833	29093543	Chr1_29092833_29093543
Chr1	29142981	29143325	Chr1_29142981_29143325
Chr1	29162380	29162589	Chr1_29162380_29162589
Chr1	29172982	29173464	Chr1_29172982_29173464
Chr1	29196288	29196778	Chr1_29196288_29196778
Chr1	29217625	29218134	Chr1_29217625_29218134
Chr1	29233600	29234679	Chr1_29233600_29234679
Chr1	29297008	29297428	Chr1_29297008_29297428
Chr1	29306052	29306788	Chr1_29306052_29306788
Chr1	29315416	29315697	Chr1_29315416_29315697
Chr1	29327256	29327797	Chr1_29327256_29327797
Chr1	29345369	29345881	Chr1_29345369_29345881
Chr1	29353687	29354833	Chr1_29353687_29354833
Chr1	29359738	29360364	Chr1_29359738_29360364
Chr1	29361009	29361321	Chr1_29361009_29361321
Chr1	29362929	29363172	Chr1_29362929_29363172
Chr1	29367199	29367854	Chr1_29367199_29367854
Chr1	29384928	29385339	Chr1_29384928_29385339
Chr1	29387627	29388168	Chr1_29387627_29388168
Chr1	29419164	29419416	Chr1_29419164_29419416
Chr1	29438563	29439114	Chr1_29438563_29439114
Chr1	29450545	29450804	Chr1_29450545_29450804
Chr1	29465955	29466349	Chr1_29465955_29466349
Chr1	29487728	29488905	Chr1_29487728_29488905
Chr1	29491717	29492146	Chr1_29491717_29492146
Chr1	29497343	29498055	Chr1_29497343_29498055
Chr1	29503014	29503471	Chr1_29503014_29503471
Chr1	29503977	29504630	Chr1_29503977_29504630
Chr1	29548846	29549541	Chr1_29548846_29549541
Chr1	29558225	29558577	Chr1_29558225_29558577
Chr1	29566496	29566921	Chr1_29566496_29566921
Chr1	29572362	29573510	Chr1_29572362_29573510
Chr1	29590623	29590875	Chr1_29590623_29590875
Chr1	29617005	29617270	Chr1_29617005_29617270
Chr1	29643739	29644500	Chr1_29643739_29644500
Chr1	29655873	29656518	Chr1_29655873_29656518
Chr1	29671235	29671553	Chr1_29671235_29671553
Chr1	29724553	29725129	Chr1_29724553_29725129
Chr1	29734317	29734521	Chr1_29734317_29734521
Chr1	29743183	29743734	Chr1_29743183_29743734
Chr1	29760222	29761014	Chr1_29760222_29761014
Chr1	29778062	29779272	Chr1_29778062_29779272
Chr1	29780741	29781255	Chr1_29780741_29781255
Chr1	29809333	29809729	Chr1_29809333_29809729
Chr1	29814331	29815071	Chr1_29814331_29815071
Chr1	29815400	29815733	Chr1_29815400_29815733
Chr1	29832807	29833114	Chr1_29832807_29833114
Chr1	29856832	29857384	Chr1_29856832_29857384
Chr1	29869697	29870118	Chr1_29869697_29870118
Chr1	29898052	29898856	Chr1_29898052_29898856
Chr1	29909595	29909823	Chr1_29909595_29909823
Chr1	29911902	29912266	Chr1_29911902_29912266
Chr1	29919389	29919738	Chr1_29919389_29919738
Chr1	29926523	29926782	Chr1_29926523_29926782
Chr1	29957217	29957649	Chr1_29957217_29957649
Chr1	29975127	29975689	Chr1_29975127_29975689
Chr1	30011382	30011841	Chr1_30011382_30011841
Chr1	30033633	30034027	Chr1_30033633_30034027
Chr1	30048350	30048737	Chr1_30048350_30048737
Chr1	30111056	30111822	Chr1_30111056_30111822
Chr1	30129629	30130216	Chr1_30129629_30130216
Chr1	30200780	30201206	Chr1_30200780_30201206
Chr1	30216700	30217465	Chr1_30216700_30217465
Chr1	30238677	30239753	Chr1_30238677_30239753
Chr1	30250216	30250604	Chr1_30250216_30250604
Chr1	30267079	30267654	Chr1_30267079_30267654
Chr1	30269762	30270516	Chr1_30269762_30270516
Chr1	30280578	30281430	Chr1_30280578_30281430
Chr1	30286743	30287307	Chr1_30286743_30287307
Chr1	30302424	30303043	Chr1_30302424_30303043
Chr1	30310681	30311630	Chr1_30310681_30311630
Chr1	30354860	30355180	Chr1_30354860_30355180
Chr1	30371513	30372342	Chr1_30371513_30372342
Chr1	30389163	30389425	Chr1_30389163_30389425
Chr1	30409639	30410183	Chr1_30409639_30410183
Chr1	30415040	30415466	Chr1_30415040_30415466
Chr2	75218	75720	Chr2_75218_75720
Chr2	85082	85432	Chr2_85082_85432
Chr2	96506	98006	Chr2_96506_98006
Chr2	108748	109571	Chr2_108748_109571
Chr2	144644	145398	Chr2_144644_145398
Chr2	163699	164089	Chr2_163699_164089
Chr2	176206	176680	Chr2_176206_176680
Chr2	202814	203387	Chr2_202814_203387
Chr2	214139	214978	Chr2_214139_214978
Chr2	226326	226753	Chr2_226326_226753
Chr2	243385	243693	Chr2_243385_243693
Chr2	262862	263601	Chr2_262862_263601
Chr2	291798	292243	Chr2_291798_292243
Chr2	305249	305638	Chr2_305249_305638
Chr2	372193	372611	Chr2_372193_372611
Chr2	383182	384331	Chr2_383182_384331
Chr2	416609	416841	Chr2_416609_416841
Chr2	428723	429541	Chr2_428723_429541
Chr2	469009	469461	Chr2_469009_469461
Chr2	504721	505486	Chr2_504721_505486
Chr2	521609	522581	Chr2_521609_522581
Chr2	556090	556412	Chr2_556090_556412
Chr2	559672	560017	Chr2_559672_560017
Chr2	560545	560943	Chr2_560545_560943
Chr2	591467	592210	Chr2_591467_592210
Chr2	620683	621200	Chr2_620683_621200
Chr2	689337	689852	Chr2_689337_689852
Chr2	760726	761129	Chr2_760726_761129
Chr2	761757	762113	Chr2_761757_762113
Chr2	773533	773915	Chr2_773533_773915
Chr2	777657	777984	Chr2_777657_777984
Chr2	799467	799896	Chr2_799467_799896
Chr2	800636	801446	Chr2_800636_801446
Chr2	832435	832911	Chr2_832435_832911
Chr2	852199	853155	Chr2_852199_853155
Chr2	884209	884489	Chr2_884209_884489
Chr2	900948	901110	Chr2_900948_901110
Chr2	908635	909213	Chr2_908635_909213
Chr2	951721	951931	Chr2_951721_951931
Chr2	977443	977870	Chr2_977443_977870
Chr2	1018019	1018523	Chr2_1018019_1018523
Chr2	1025252	1025933	Chr2_1025252_1025933
Chr2	1040181	1040999	Chr2_1040181_1040999
Chr2	1068873	1069512	Chr2_1068873_1069512
Chr2	1122923	1123440	Chr2_1122923_1123440
Chr2	1140060	1140324	Chr2_1140060_1140324
Chr2	1184461	1184843	Chr2_1184461_1184843
Chr2	1281615	1282092	Chr2_1281615_1282092
Chr2	1449014	1449471	Chr2_1449014_1449471
Chr2	1467240	1468142	Chr2_1467240_1468142
Chr2	1474376	1474969	Chr2_1474376_1474969
Chr2	1526198	1526976	Chr2_1526198_1526976
Chr2	1588028	1588389	Chr2_1588028_1588389
Chr2	1656950	1657203	Chr2_1656950_1657203
Chr2	1717525	1718033	Chr2_1717525_1718033
Chr2	1862030	1862374	Chr2_1862030_1862374
Chr2	1895986	1896255	Chr2_1895986_1896255
Chr2	2023671	2024339	Chr2_2023671_2024339
Chr2	2141325	2141746	Chr2_2141325_2141746
Chr2	2184887	2185603	Chr2_2184887_2185603
Chr2	2198289	2198589	Chr2_2198289_2198589
Chr2	2214894	2215400	Chr2_2214894_2215400
Chr2	2272126	2272493	Chr2_2272126_2272493
Chr2	2329682	2329991	Chr2_2329682_2329991
Chr2	2336551	2337001	Chr2_2336551_2337001
Chr2	2349961	2350393	Chr2_2349961_2350393
Chr2	3189038	3189319	Chr2_3189038_3189319
Chr2	4006085	4006773	Chr2_4006085_4006773
Chr2	4416004	4417043	Chr2_4416004_4417043
Chr2	4477574	4477912	Chr2_4477574_4477912
Chr2	4802181	4802983	Chr2_4802181_4802983
Chr2	5541380	5541597	Chr2_5541380_5541597
Chr2	5542595	5543118	Chr2_5542595_5543118
Chr2	5691830	5692246	Chr2_5691830_5692246
Chr2	6017960	6018585	Chr2_6017960_6018585
Chr2	6025907	6026451	Chr2_6025907_6026451
Chr2	6184603	6184958	Chr2_6184603_6184958
Chr2	6272270	6272676	Chr2_6272270_6272676
Chr2	6345778	6346601	Chr2_6345778_6346601
Chr2	6400066	6400811	Chr2_6400066_6400811
Chr2	6651064	6651908	Chr2_6651064_6651908
Chr2	6761221	6761777	Chr2_6761221_6761777
Chr2	6807628	6807966	Chr2_6807628_6807966
Chr2	6808388	6808732	Chr2_6808388_6808732
Chr2	6921856	6922299	Chr2_6921856_6922299
Chr2	7044551	7045062	Chr2_7044551_7045062
Chr2	7073891	7074297	Chr2_7073891_7074297
Chr2	7122874	7123214	Chr2_7122874_7123214
Chr2	7165335	7165601	Chr2_7165335_7165601
Chr2	7182042	7182392	Chr2_7182042_7182392
Chr2	7219615	7219877	Chr2_7219615_7219877
Chr2	7222966	7223992	Chr2_7222966_7223992
Chr2	7316748	7317002	Chr2_7316748_7317002
Chr2	7398683	7399111	Chr2_7398683_7399111
Chr2	7485120	7485439	Chr2_7485120_7485439
Chr2	7576742	7578827	Chr2_7576742_7578827
Chr2	7603258	7604162	Chr2_7603258_7604162
Chr2	7643673	7644079	Chr2_7643673_7644079
Chr2	7670492	7670873	Chr2_7670492_7670873
Chr2	7673916	7674343	Chr2_7673916_7674343
Chr2	7678845	7679266	Chr2_7678845_7679266
Chr2	7700874	7701580	Chr2_7700874_7701580
Chr2	7730899	7731254	Chr2_7730899_7731254
Chr2	7757771	7758134	Chr2_7757771_7758134
Chr2	7836926	7837196	Chr2_7836926_7837196
Chr2	7839532	7840153	Chr2_7839532_7840153
Chr2	7909975	7910530	Chr2_7909975_7910530
Chr2	7934441	7935203	Chr2_7934441_7935203
Chr2	7939536	7939952	Chr2_7939536_7939952
Chr2	7968795	7969458	Chr2_7968795_7969458
Chr2	8036936	8037397	Chr2_8036936_8037397
Chr2	8107653	8108094	Chr2_8107653_8108094
Chr2	8108469	8108881	Chr2_8108469_8108881
Chr2	8138228	8138967	Chr2_8138228_8138967
Chr2	8139324	8139840	Chr2_8139324_8139840
Chr2	8157805	8158338	Chr2_8157805_8158338
Chr2	8163768	8164327	Chr2_8163768_8164327
Chr2	8169264	8169541	Chr2_8169264_8169541
Chr2	8215252	8217027	Chr2_8215252_8217027
Chr2	8361757	8362459	Chr2_8361757_8362459
Chr2	8375745	8376243	Chr2_8375745_8376243
Chr2	8495766	8496314	Chr2_8495766_8496314
Chr2	8505728	8506052	Chr2_8505728_8506052
Chr2	8526122	8527168	Chr2_8526122_8527168
Chr2	8534227	8535143	Chr2_8534227_8535143
Chr2	8543815	8544907	Chr2_8543815_8544907
Chr2	8550047	8550492	Chr2_8550047_8550492
Chr2	8612620	8612988	Chr2_8612620_8612988
Chr2	8644396	8644795	Chr2_8644396_8644795
Chr2	8658502	8659127	Chr2_8658502_8659127
Chr2	8692396	8692814	Chr2_8692396_8692814
Chr2	8706524	8707213	Chr2_8706524_8707213
Chr2	8725191	8725849	Chr2_8725191_8725849
Chr2	8760104	8760463	Chr2_8760104_8760463
Chr2	8791700	8792022	Chr2_8791700_8792022
Chr2	8801661	8802469	Chr2_8801661_8802469
Chr2	8849699	8850227	Chr2_8849699_8850227
Chr2	8880168	8880620	Chr2_8880168_8880620
Chr2	8899617	8900360	Chr2_8899617_8900360
Chr2	8933079	8933705	Chr2_8933079_8933705
Chr2	8979415	8979761	Chr2_8979415_8979761
Chr2	8993050	8993370	Chr2_8993050_8993370
Chr2	8998413	8998750	Chr2_8998413_8998750
Chr2	9002622	9003154	Chr2_9002622_9003154
Chr2	9013896	9014608	Chr2_9013896_9014608
Chr2	9037347	9038384	Chr2_9037347_9038384
Chr2	9073050	9073580	Chr2_9073050_9073580
Chr2	9107197	9107500	Chr2_9107197_9107500
Chr2	9119792	9120410	Chr2_9119792_9120410
Chr2	9120842	9121710	Chr2_9120842_9121710
Chr2	9162456	9162836	Chr2_9162456_9162836
Chr2	9214214	9215590	Chr2_9214214_9215590
Chr2	9266152	9267038	Chr2_9266152_9267038
Chr2	9273519	9273876	Chr2_9273519_9273876
Chr2	9354636	9355053	Chr2_9354636_9355053
Chr2	9361729	9362281	Chr2_9361729_9362281
Chr2	9369288	9369552	Chr2_9369288_9369552
Chr2	9370440	9370729	Chr2_9370440_9370729
Chr2	9393623	9393881	Chr2_9393623_9393881
Chr2	9453988	9454469	Chr2_9453988_9454469
Chr2	9465556	9466413	Chr2_9465556_9466413
Chr2	9520720	9521076	Chr2_9520720_9521076
Chr2	9527700	9528389	Chr2_9527700_9528389
Chr2	9537938	9539231	Chr2_9537938_9539231
Chr2	9560015	9560287	Chr2_9560015_9560287
Chr2	9627020	9627375	Chr2_9627020_9627375
Chr2	9642655	9643005	Chr2_9642655_9643005
Chr2	9715689	9715976	Chr2_9715689_9715976
Chr2	9720100	9720641	Chr2_9720100_9720641
Chr2	9731696	9732504	Chr2_9731696_9732504
Chr2	9826820	9827149	Chr2_9826820_9827149
Chr2	9840322	9840840	Chr2_9840322_9840840
Chr2	9842767	9843045	Chr2_9842767_9843045
Chr2	9896090	9896670	Chr2_9896090_9896670
Chr2	9916077	9917333	Chr2_9916077_9917333
Chr2	9924709	9925274	Chr2_9924709_9925274
Chr2	9926501	9927084	Chr2_9926501_9927084
Chr2	9932436	9933074	Chr2_9932436_9933074
Chr2	9942804	9943096	Chr2_9942804_9943096
Chr2	9977817	9978649	Chr2_9977817_9978649
Chr2	9995062	9995464	Chr2_9995062_9995464
Chr2	10048180	10048760	Chr2_10048180_10048760
Chr2	10057055	10057756	Chr2_10057055_10057756
Chr2	10119648	10120003	Chr2_10119648_10120003
Chr2	10127521	10128019	Chr2_10127521_10128019
Chr2	10170317	10170854	Chr2_10170317_10170854
Chr2	10204545	10205019	Chr2_10204545_10205019
Chr2	10244569	10245042	Chr2_10244569_10245042
Chr2	10266559	10268006	Chr2_10266559_10268006
Chr2	10272523	10272844	Chr2_10272523_10272844
Chr2	10281413	10281898	Chr2_10281413_10281898
Chr2	10309041	10309962	Chr2_10309041_10309962
Chr2	10338358	10338874	Chr2_10338358_10338874
Chr2	10366832	10367142	Chr2_10366832_10367142
Chr2	10375021	10375553	Chr2_10375021_10375553
Chr2	10402663	10403099	Chr2_10402663_10403099
Chr2	10430609	10431186	Chr2_10430609_10431186
Chr2	10437719	10438543	Chr2_10437719_10438543
Chr2	10440352	10440701	Chr2_10440352_10440701
Chr2	10505281	10505646	Chr2_10505281_10505646
Chr2	10631533	10631705	Chr2_10631533_10631705
Chr2	10676762	10677219	Chr2_10676762_10677219
Chr2	10739585	10740025	Chr2_10739585_10740025
Chr2	10793767	10794042	Chr2_10793767_10794042
Chr2	10834283	10834575	Chr2_10834283_10834575
Chr2	10850552	10850875	Chr2_10850552_10850875
Chr2	10860119	10860754	Chr2_10860119_10860754
Chr2	10905938	10906599	Chr2_10905938_10906599
Chr2	10952393	10952730	Chr2_10952393_10952730
Chr2	10976378	10976871	Chr2_10976378_10976871
Chr2	11030793	11031141	Chr2_11030793_11031141
Chr2	11036926	11037610	Chr2_11036926_11037610
Chr2	11093028	11093367	Chr2_11093028_11093367
Chr2	11118237	11118445	Chr2_11118237_11118445
Chr2	11121854	11122268	Chr2_11121854_11122268
Chr2	11135207	11135814	Chr2_11135207_11135814
Chr2	11150466	11150727	Chr2_11150466_11150727
Chr2	11214302	11215306	Chr2_11214302_11215306
Chr2	11221337	11221703	Chr2_11221337_11221703
Chr2	11272248	11272505	Chr2_11272248_11272505
Chr2	11284557	11285044	Chr2_11284557_11285044
Chr2	11336556	11336963	Chr2_11336556_11336963
Chr2	11338532	11338916	Chr2_11338532_11338916
Chr2	11382445	11383401	Chr2_11382445_11383401
Chr2	11385994	11386247	Chr2_11385994_11386247
Chr2	11409837	11410218	Chr2_11409837_11410218
Chr2	11518461	11519098	Chr2_11518461_11519098
Chr2	11530841	11531108	Chr2_11530841_11531108
Chr2	11542448	11542941	Chr2_11542448_11542941
Chr2	11571888	11572812	Chr2_11571888_11572812
Chr2	11620493	11620948	Chr2_11620493_11620948
Chr2	11644093	11644392	Chr2_11644093_11644392
Chr2	11649846	11650231	Chr2_11649846_11650231
Chr2	11746212	11746820	Chr2_11746212_11746820
Chr2	11754524	11755176	Chr2_11754524_11755176
Chr2	11761142	11761430	Chr2_11761142_11761430
Chr2	11798762	11800423	Chr2_11798762_11800423
Chr2	11860290	11860668	Chr2_11860290_11860668
Chr2	11861612	11861902	Chr2_11861612_11861902
Chr2	12108234	12108488	Chr2_12108234_12108488
Chr2	12113751	12114053	Chr2_12113751_12114053
Chr2	12123360	12123791	Chr2_12123360_12123791
Chr2	12145367	12145884	Chr2_12145367_12145884
Chr2	12152118	12152747	Chr2_12152118_12152747
Chr2	12289292	12289633	Chr2_12289292_12289633
Chr2	12345187	12345703	Chr2_12345187_12345703
Chr2	12351529	12351788	Chr2_12351529_12351788
Chr2	12370734	12371006	Chr2_12370734_12371006
Chr2	12406928	12407945	Chr2_12406928_12407945
Chr2	12484553	12484900	Chr2_12484553_12484900
Chr2	12499694	12500190	Chr2_12499694_12500190
Chr2	12607989	12608591	Chr2_12607989_12608591
Chr2	12618758	12619307	Chr2_12618758_12619307
Chr2	12627622	12628002	Chr2_12627622_12628002
Chr2	12646058	12646644	Chr2_12646058_12646644
Chr2	12685141	12685550	Chr2_12685141_12685550
Chr2	12696854	12697685	Chr2_12696854_12697685
Chr2	12804966	12805501	Chr2_12804966_12805501
Chr2	12813352	12814208	Chr2_12813352_12814208
Chr2	12847220	12847646	Chr2_12847220_12847646
Chr2	12862702	12863362	Chr2_12862702_12863362
Chr2	12871566	12872342	Chr2_12871566_12872342
Chr2	12907524	12907863	Chr2_12907524_12907863
Chr2	13036584	13037107	Chr2_13036584_13037107
Chr2	13106618	13107121	Chr2_13106618_13107121
Chr2	13113963	13114362	Chr2_13113963_13114362
Chr2	13115631	13116350	Chr2_13115631_13116350
Chr2	13145911	13146315	Chr2_13145911_13146315
Chr2	13178470	13179196	Chr2_13178470_13179196
Chr2	13246741	13247488	Chr2_13246741_13247488
Chr2	13255568	13256151	Chr2_13255568_13256151
Chr2	13293672	13294124	Chr2_13293672_13294124
Chr2	13307549	13308109	Chr2_13307549_13308109
Chr2	13386042	13386379	Chr2_13386042_13386379
Chr2	13446657	13446957	Chr2_13446657_13446957
Chr2	13523765	13524226	Chr2_13523765_13524226
Chr2	13553845	13554200	Chr2_13553845_13554200
Chr2	13586590	13586975	Chr2_13586590_13586975
Chr2	13631756	13632150	Chr2_13631756_13632150
Chr2	13644134	13644495	Chr2_13644134_13644495
Chr2	13659771	13660803	Chr2_13659771_13660803
Chr2	13855947	13857340	Chr2_13855947_13857340
Chr2	13965400	13965592	Chr2_13965400_13965592
Chr2	13971185	13972189	Chr2_13971185_13972189
Chr2	14051095	14051634	Chr2_14051095_14051634
Chr2	14115979	14116386	Chr2_14115979_14116386
Chr2	14190044	14190379	Chr2_14190044_14190379
Chr2	14193788	14194083	Chr2_14193788_14194083
Chr2	14196280	14196766	Chr2_14196280_14196766
Chr2	14209201	14209800	Chr2_14209201_14209800
Chr2	14223917	14224701	Chr2_14223917_14224701
Chr2	14252990	14253417	Chr2_14252990_14253417
Chr2	14302218	14302607	Chr2_14302218_14302607
Chr2	14393243	14393658	Chr2_14393243_14393658
Chr2	14425666	14426359	Chr2_14425666_14426359
Chr2	14461845	14462173	Chr2_14461845_14462173
Chr2	14481455	14481900	Chr2_14481455_14481900
Chr2	14495813	14496366	Chr2_14495813_14496366
Chr2	14534191	14534597	Chr2_14534191_14534597
Chr2	14552402	14553297	Chr2_14552402_14553297
Chr2	14651667	14652127	Chr2_14651667_14652127
Chr2	14653959	14654249	Chr2_14653959_14654249
Chr2	14707278	14707720	Chr2_14707278_14707720
Chr2	14707938	14708437	Chr2_14707938_14708437
Chr2	14897622	14898263	Chr2_14897622_14898263
Chr2	14920383	14920708	Chr2_14920383_14920708
Chr2	14965433	14965716	Chr2_14965433_14965716
Chr2	14999084	14999610	Chr2_14999084_14999610
Chr2	15016167	15016699	Chr2_15016167_15016699
Chr2	15030099	15030578	Chr2_15030099_15030578
Chr2	15040029	15040570	Chr2_15040029_15040570
Chr2	15065921	15066638	Chr2_15065921_15066638
Chr2	15099213	15100404	Chr2_15099213_15100404
Chr2	15104334	15104638	Chr2_15104334_15104638
Chr2	15151543	15152892	Chr2_15151543_15152892
Chr2	15193061	15193618	Chr2_15193061_15193618
Chr2	15207482	15208395	Chr2_15207482_15208395
Chr2	15214238	15214649	Chr2_15214238_15214649
Chr2	15228445	15229136	Chr2_15228445_15229136
Chr2	15237602	15238095	Chr2_15237602_15238095
Chr2	15276438	15277530	Chr2_15276438_15277530
Chr2	15298455	15298740	Chr2_15298455_15298740
Chr2	15316369	15317703	Chr2_15316369_15317703
Chr2	15323869	15324292	Chr2_15323869_15324292
Chr2	15337891	15339092	Chr2_15337891_15339092
Chr2	15416534	15417229	Chr2_15416534_15417229
Chr2	15419011	15419747	Chr2_15419011_15419747
Chr2	15469883	15470265	Chr2_15469883_15470265
Chr2	15481416	15481678	Chr2_15481416_15481678
Chr2	15513221	15513787	Chr2_15513221_15513787
Chr2	15514922	15515201	Chr2_15514922_15515201
Chr2	15516423	15516833	Chr2_15516423_15516833
Chr2	15518793	15519127	Chr2_15518793_15519127
Chr2	15522164	15522672	Chr2_15522164_15522672
Chr2	15527883	15528550	Chr2_15527883_15528550
Chr2	15529778	15530480	Chr2_15529778_15530480
Chr2	15568645	15568901	Chr2_15568645_15568901
Chr2	15608379	15608842	Chr2_15608379_15608842
Chr2	15615905	15616569	Chr2_15615905_15616569
Chr2	15737310	15737829	Chr2_15737310_15737829
Chr2	15750244	15750908	Chr2_15750244_15750908
Chr2	15765264	15765669	Chr2_15765264_15765669
Chr2	15788175	15788647	Chr2_15788175_15788647
Chr2	15790357	15790729	Chr2_15790357_15790729
Chr2	15802680	15803313	Chr2_15802680_15803313
Chr2	15890636	15891220	Chr2_15890636_15891220
Chr2	15905235	15905571	Chr2_15905235_15905571
Chr2	15916714	15917123	Chr2_15916714_15917123
Chr2	15928446	15928758	Chr2_15928446_15928758
Chr2	16016809	16017453	Chr2_16016809_16017453
Chr2	16028570	16029379	Chr2_16028570_16029379
Chr2	16068123	16069375	Chr2_16068123_16069375
Chr2	16090356	16091029	Chr2_16090356_16091029
Chr2	16107763	16108233	Chr2_16107763_16108233
Chr2	16113604	16114056	Chr2_16113604_16114056
Chr2	16149794	16150136	Chr2_16149794_16150136
Chr2	16165770	16166094	Chr2_16165770_16166094
Chr2	16210180	16210834	Chr2_16210180_16210834
Chr2	16221218	16221876	Chr2_16221218_16221876
Chr2	16257686	16258103	Chr2_16257686_16258103
Chr2	16359954	16360328	Chr2_16359954_16360328
Chr2	16371528	16371817	Chr2_16371528_16371817
Chr2	16381062	16381523	Chr2_16381062_16381523
Chr2	16399597	16400104	Chr2_16399597_16400104
Chr2	16406864	16407249	Chr2_16406864_16407249
Chr2	16451733	16452664	Chr2_16451733_16452664
Chr2	16459066	16459593	Chr2_16459066_16459593
Chr2	16473919	16474878	Chr2_16473919_16474878
Chr2	16507499	16508109	Chr2_16507499_16508109
Chr2	16546953	16547206	Chr2_16546953_16547206
Chr2	16552893	16553987	Chr2_16552893_16553987
Chr2	16603024	16603457	Chr2_16603024_16603457
Chr2	16612549	16612849	Chr2_16612549_16612849
Chr2	16690856	16691497	Chr2_16690856_16691497
Chr2	16692253	16692775	Chr2_16692253_16692775
Chr2	16693633	16693929	Chr2_16693633_16693929
Chr2	16705842	16706245	Chr2_16705842_16706245
Chr2	16706852	16707672	Chr2_16706852_16707672
Chr2	16734564	16735358	Chr2_16734564_16735358
Chr2	16749706	16750060	Chr2_16749706_16750060
Chr2	16770314	16770903	Chr2_16770314_16770903
Chr2	16771422	16771843	Chr2_16771422_16771843
Chr2	16780008	16780712	Chr2_16780008_16780712
Chr2	16799104	16799647	Chr2_16799104_16799647
Chr2	16865277	16865553	Chr2_16865277_16865553
Chr2	16909900	16910238	Chr2_16909900_16910238
Chr2	16950111	16951454	Chr2_16950111_16951454
Chr2	17161926	17162732	Chr2_17161926_17162732
Chr2	17164389	17164998	Chr2_17164389_17164998
Chr2	17204149	17204503	Chr2_17204149_17204503
Chr2	17224494	17225210	Chr2_17224494_17225210
Chr2	17268888	17269342	Chr2_17268888_17269342
Chr2	17325537	17326016	Chr2_17325537_17326016
Chr2	17330983	17331488	Chr2_17330983_17331488
Chr2	17336246	17336681	Chr2_17336246_17336681
Chr2	17357606	17357971	Chr2_17357606_17357971
Chr2	17359781	17360449	Chr2_17359781_17360449
Chr2	17379013	17380097	Chr2_17379013_17380097
Chr2	17396390	17397175	Chr2_17396390_17397175
Chr2	17422186	17422863	Chr2_17422186_17422863
Chr2	17438068	17438668	Chr2_17438068_17438668
Chr2	17457307	17458194	Chr2_17457307_17458194
Chr2	17472809	17473537	Chr2_17472809_17473537
Chr2	17482945	17483709	Chr2_17482945_17483709
Chr2	17489482	17490202	Chr2_17489482_17490202
Chr2	17538518	17538849	Chr2_17538518_17538849
Chr2	17541731	17542349	Chr2_17541731_17542349
Chr2	17573235	17573447	Chr2_17573235_17573447
Chr2	17577448	17577760	Chr2_17577448_17577760
Chr2	17582588	17582831	Chr2_17582588_17582831
Chr2	17603841	17604150	Chr2_17603841_17604150
Chr2	17614283	17615077	Chr2_17614283_17615077
Chr2	17620077	17621281	Chr2_17620077_17621281
Chr2	17638715	17640606	Chr2_17638715_17640606
Chr2	17660785	17661069	Chr2_17660785_17661069
Chr2	17667556	17668161	Chr2_17667556_17668161
Chr2	17716961	17717311	Chr2_17716961_17717311
Chr2	17741728	17742055	Chr2_17741728_17742055
Chr2	17751963	17752556	Chr2_17751963_17752556
Chr2	17792875	17793269	Chr2_17792875_17793269
Chr2	17800088	17800429	Chr2_17800088_17800429
Chr2	17805908	17806585	Chr2_17805908_17806585
Chr2	17854698	17855689	Chr2_17854698_17855689
Chr2	17873669	17873957	Chr2_17873669_17873957
Chr2	17884699	17885052	Chr2_17884699_17885052
Chr2	17886140	17886421	Chr2_17886140_17886421
Chr2	17906226	17907249	Chr2_17906226_17907249
Chr2	17921352	17921992	Chr2_17921352_17921992
Chr2	17999968	18000811	Chr2_17999968_18000811
Chr2	18060334	18061069	Chr2_18060334_18061069
Chr2	18081206	18081545	Chr2_18081206_18081545
Chr2	18132323	18132661	Chr2_18132323_18132661
Chr2	18236388	18237093	Chr2_18236388_18237093
Chr2	18258164	18258526	Chr2_18258164_18258526
Chr2	18300126	18300399	Chr2_18300126_18300399
Chr2	18334837	18335225	Chr2_18334837_18335225
Chr2	18363180	18363792	Chr2_18363180_18363792
Chr2	18379333	18379588	Chr2_18379333_18379588
Chr2	18414009	18414171	Chr2_18414009_18414171
Chr2	18422849	18423736	Chr2_18422849_18423736
Chr2	18438521	18439152	Chr2_18438521_18439152
Chr2	18471424	18472337	Chr2_18471424_18472337
Chr2	18478998	18479832	Chr2_18478998_18479832
Chr2	18523337	18523732	Chr2_18523337_18523732
Chr2	18572042	18572332	Chr2_18572042_18572332
Chr2	18590395	18590927	Chr2_18590395_18590927
Chr2	18620348	18620623	Chr2_18620348_18620623
Chr2	18620912	18621209	Chr2_18620912_18621209
Chr2	18627097	18627561	Chr2_18627097_18627561
Chr2	18639833	18640291	Chr2_18639833_18640291
Chr2	18640989	18641480	Chr2_18640989_18641480
Chr2	18672001	18672596	Chr2_18672001_18672596
Chr2	18686034	18686328	Chr2_18686034_18686328
Chr2	18724170	18724733	Chr2_18724170_18724733
Chr2	18741790	18742248	Chr2_18741790_18742248
Chr2	18778302	18778774	Chr2_18778302_18778774
Chr2	18786279	18786613	Chr2_18786279_18786613
Chr2	18790151	18790778	Chr2_18790151_18790778
Chr2	18806774	18807135	Chr2_18806774_18807135
Chr2	18814256	18814934	Chr2_18814256_18814934
Chr2	18832622	18833359	Chr2_18832622_18833359
Chr2	18839121	18839653	Chr2_18839121_18839653
Chr2	18855331	18855733	Chr2_18855331_18855733
Chr2	18864778	18865411	Chr2_18864778_18865411
Chr2	18866644	18867336	Chr2_18866644_18867336
Chr2	18882412	18882889	Chr2_18882412_18882889
Chr2	18907920	18908583	Chr2_18907920_18908583
Chr2	18909985	18910215	Chr2_18909985_18910215
Chr2	18912360	18913641	Chr2_18912360_18913641
Chr2	18922312	18922739	Chr2_18922312_18922739
Chr2	18934089	18934760	Chr2_18934089_18934760
Chr2	18945068	18945639	Chr2_18945068_18945639
Chr2	18950110	18950891	Chr2_18950110_18950891
Chr2	18973056	18973306	Chr2_18973056_18973306
Chr2	18980650	18981803	Chr2_18980650_18981803
Chr2	18998206	18999944	Chr2_18998206_18999944
Chr2	19011061	19011448	Chr2_19011061_19011448
Chr2	19027364	19028087	Chr2_19027364_19028087
Chr2	19031717	19032090	Chr2_19031717_19032090
Chr2	19051713	19052398	Chr2_19051713_19052398
Chr2	19089000	19089360	Chr2_19089000_19089360
Chr2	19108210	19108422	Chr2_19108210_19108422
Chr2	19130519	19131246	Chr2_19130519_19131246
Chr2	19138725	19139085	Chr2_19138725_19139085
Chr2	19153655	19154187	Chr2_19153655_19154187
Chr2	19157793	19158456	Chr2_19157793_19158456
Chr2	19168850	19169113	Chr2_19168850_19169113
Chr2	19227325	19227778	Chr2_19227325_19227778
Chr2	19231876	19232591	Chr2_19231876_19232591
Chr2	19244990	19245592	Chr2_19244990_19245592
Chr2	19298800	19299087	Chr2_19298800_19299087
Chr2	19304211	19304479	Chr2_19304211_19304479
Chr2	19310020	19310458	Chr2_19310020_19310458
Chr2	19316224	19317060	Chr2_19316224_19317060
Chr2	19335828	19336725	Chr2_19335828_19336725
Chr2	19352207	19352626	Chr2_19352207_19352626
Chr2	19371215	19371565	Chr2_19371215_19371565
Chr2	19376903	19377496	Chr2_19376903_19377496
Chr2	19406810	19407270	Chr2_19406810_19407270
Chr2	19407462	19408814	Chr2_19407462_19408814
Chr2	19440335	19440964	Chr2_19440335_19440964
Chr2	19471417	19471910	Chr2_19471417_19471910
Chr2	19481053	19481438	Chr2_19481053_19481438
Chr2	19491208	19491610	Chr2_19491208_19491610
Chr2	19550846	19551441	Chr2_19550846_19551441
Chr2	19573170	19574411	Chr2_19573170_19574411
Chr2	19586044	19587159	Chr2_19586044_19587159
Chr2	19594666	19595582	Chr2_19594666_19595582
Chr2	19602238	19602827	Chr2_19602238_19602827
Chr2	19640821	19641494	Chr2_19640821_19641494
Chr2	19667598	19668560	Chr2_19667598_19668560
Chr2	19696514	19697043	Chr2_19696514_19697043
Chr3	51316	51622	Chr3_51316_51622
Chr3	71322	71627	Chr3_71322_71627
Chr3	138606	139224	Chr3_138606_139224
Chr3	151550	151982	Chr3_151550_151982
Chr3	184510	185573	Chr3_184510_185573
Chr3	193426	194552	Chr3_193426_194552
Chr3	258408	259049	Chr3_258408_259049
Chr3	278753	279092	Chr3_278753_279092
Chr3	295155	295917	Chr3_295155_295917
Chr3	301879	302262	Chr3_301879_302262
Chr3	321704	322033	Chr3_321704_322033
Chr3	344390	344877	Chr3_344390_344877
Chr3	349864	350564	Chr3_349864_350564
Chr3	365253	365662	Chr3_365253_365662
Chr3	375926	377010	Chr3_375926_377010
Chr3	386758	388010	Chr3_386758_388010
Chr3	388724	389013	Chr3_388724_389013
Chr3	406277	406594	Chr3_406277_406594
Chr3	453270	453624	Chr3_453270_453624
Chr3	469444	469865	Chr3_469444_469865
Chr3	476635	477027	Chr3_476635_477027
Chr3	478646	479104	Chr3_478646_479104
Chr3	495050	495674	Chr3_495050_495674
Chr3	508100	509032	Chr3_508100_509032
Chr3	536382	536969	Chr3_536382_536969
Chr3	538075	538496	Chr3_538075_538496
Chr3	545582	546686	Chr3_545582_546686
Chr3	561642	562058	Chr3_561642_562058
Chr3	583057	583365	Chr3_583057_583365
Chr3	589517	590053	Chr3_589517_590053
Chr3	604519	604950	Chr3_604519_604950
Chr3	639705	640158	Chr3_639705_640158
Chr3	648143	649746	Chr3_648143_649746
Chr3	672808	673652	Chr3_672808_673652
Chr3	695843	696105	Chr3_695843_696105
Chr3	731429	732084	Chr3_731429_732084
Chr3	732897	733347	Chr3_732897_733347
Chr3	740348	740783	Chr3_740348_740783
Chr3	826558	826852	Chr3_826558_826852
Chr3	876861	877843	Chr3_876861_877843
Chr3	914403	914771	Chr3_914403_914771
Chr3	961462	962036	Chr3_961462_962036
Chr3	976368	976603	Chr3_976368_976603
Chr3	1010321	1010706	Chr3_1010321_1010706
Chr3	1047292	1047741	Chr3_1047292_1047741
Chr3	1080528	1080940	Chr3_1080528_1080940
Chr3	1121074	1121630	Chr3_1121074_1121630
Chr3	1135304	1135872	Chr3_1135304_1135872
Chr3	1156779	1157181	Chr3_1156779_1157181
Chr3	1175261	1175524	Chr3_1175261_1175524
Chr3	1257014	1258089	Chr3_1257014_1258089
Chr3	1268314	1269587	Chr3_1268314_1269587
Chr3	1286754	1287722	Chr3_1286754_1287722
Chr3	1290729	1291205	Chr3_1290729_1291205
Chr3	1325898	1326275	Chr3_1325898_1326275
Chr3	1362623	1363078	Chr3_1362623_1363078
Chr3	1397430	1397670	Chr3_1397430_1397670
Chr3	1428118	1429640	Chr3_1428118_1429640
Chr3	1429879	1430263	Chr3_1429879_1430263
Chr3	1485800	1486233	Chr3_1485800_1486233
Chr3	1486406	1486846	Chr3_1486406_1486846
Chr3	1538837	1539529	Chr3_1538837_1539529
Chr3	1634427	1635250	Chr3_1634427_1635250
Chr3	1643853	1645236	Chr3_1643853_1645236
Chr3	1652302	1653317	Chr3_1652302_1653317
Chr3	1684580	1684868	Chr3_1684580_1684868
Chr3	1759360	1759731	Chr3_1759360_1759731
Chr3	1768299	1768705	Chr3_1768299_1768705
Chr3	1775453	1776029	Chr3_1775453_1776029
Chr3	1838002	1838646	Chr3_1838002_1838646
Chr3	1864106	1864996	Chr3_1864106_1864996
Chr3	1951114	1951516	Chr3_1951114_1951516
Chr3	1959261	1960338	Chr3_1959261_1960338
Chr3	2011436	2011982	Chr3_2011436_2011982
Chr3	2015955	2016279	Chr3_2015955_2016279
Chr3	2068679	2069135	Chr3_2068679_2069135
Chr3	2113423	2114040	Chr3_2113423_2114040
Chr3	2120190	2120453	Chr3_2120190_2120453
Chr3	2132408	2132833	Chr3_2132408_2132833
Chr3	2155796	2156353	Chr3_2155796_2156353
Chr3	2160715	2161177	Chr3_2160715_2161177
Chr3	2232162	2232692	Chr3_2232162_2232692
Chr3	2254644	2255048	Chr3_2254644_2255048
Chr3	2280026	2280331	Chr3_2280026_2280331
Chr3	2308467	2309555	Chr3_2308467_2309555
Chr3	2321308	2321639	Chr3_2321308_2321639
Chr3	2344288	2344690	Chr3_2344288_2344690
Chr3	2348759	2349216	Chr3_2348759_2349216
Chr3	2363940	2364546	Chr3_2363940_2364546
Chr3	2380861	2381365	Chr3_2380861_2381365
Chr3	2388556	2388953	Chr3_2388556_2388953
Chr3	2422795	2423081	Chr3_2422795_2423081
Chr3	2440812	2441616	Chr3_2440812_2441616
Chr3	2519042	2519863	Chr3_2519042_2519863
Chr3	2562482	2563330	Chr3_2562482_2563330
Chr3	2607776	2608049	Chr3_2607776_2608049
Chr3	2611427	2612113	Chr3_2611427_2612113
Chr3	2616771	2616959	Chr3_2616771_2616959
Chr3	2633072	2633763	Chr3_2633072_2633763
Chr3	2644915	2645249	Chr3_2644915_2645249
Chr3	2651005	2651595	Chr3_2651005_2651595
Chr3	2661662	2662281	Chr3_2661662_2662281
Chr3	2706159	2706587	Chr3_2706159_2706587
Chr3	2711915	2713175	Chr3_2711915_2713175
Chr3	2736865	2737429	Chr3_2736865_2737429
Chr3	2754742	2755153	Chr3_2754742_2755153
Chr3	2824915	2825258	Chr3_2824915_2825258
Chr3	2833102	2833411	Chr3_2833102_2833411
Chr3	2878903	2879393	Chr3_2878903_2879393
Chr3	2889565	2890929	Chr3_2889565_2890929
Chr3	2915025	2915540	Chr3_2915025_2915540
Chr3	2916660	2916955	Chr3_2916660_2916955
Chr3	2939516	2940402	Chr3_2939516_2940402
Chr3	2946141	2946464	Chr3_2946141_2946464
Chr3	2952397	2952886	Chr3_2952397_2952886
Chr3	2953593	2953867	Chr3_2953593_2953867
Chr3	3025758	3026235	Chr3_3025758_3026235
Chr3	3068764	3069080	Chr3_3068764_3069080
Chr3	3115615	3116068	Chr3_3115615_3116068
Chr3	3121960	3122574	Chr3_3121960_3122574
Chr3	3186066	3186616	Chr3_3186066_3186616
Chr3	3199395	3199685	Chr3_3199395_3199685
Chr3	3203471	3204441	Chr3_3203471_3204441
Chr3	3238148	3239200	Chr3_3238148_3239200
Chr3	3249340	3250322	Chr3_3249340_3250322
Chr3	3330889	3331464	Chr3_3330889_3331464
Chr3	3366176	3366694	Chr3_3366176_3366694
Chr3	3417619	3418147	Chr3_3417619_3418147
Chr3	3436117	3436502	Chr3_3436117_3436502
Chr3	3454293	3454557	Chr3_3454293_3454557
Chr3	3459516	3459994	Chr3_3459516_3459994
Chr3	3463279	3463565	Chr3_3463279_3463565
Chr3	3499123	3499763	Chr3_3499123_3499763
Chr3	3555371	3556119	Chr3_3555371_3556119
Chr3	3556430	3556718	Chr3_3556430_3556718
Chr3	3585935	3586189	Chr3_3585935_3586189
Chr3	3588780	3589039	Chr3_3588780_3589039
Chr3	3589379	3589809	Chr3_3589379_3589809
Chr3	3590257	3590685	Chr3_3590257_3590685
Chr3	3649701	3651126	Chr3_3649701_3651126
Chr3	3655737	3657133	Chr3_3655737_3657133
Chr3	3657905	3658235	Chr3_3657905_3658235
Chr3	3697410	3698167	Chr3_3697410_3698167
Chr3	3717648	3718119	Chr3_3717648_3718119
Chr3	3725562	3726041	Chr3_3725562_3726041
Chr3	3731093	3731441	Chr3_3731093_3731441
Chr3	3741651	3741881	Chr3_3741651_3741881
Chr3	3758216	3758512	Chr3_3758216_3758512
Chr3	3770407	3770682	Chr3_3770407_3770682
Chr3	3847399	3847736	Chr3_3847399_3847736
Chr3	3857380	3857840	Chr3_3857380_3857840
Chr3	3866502	3866895	Chr3_3866502_3866895
Chr3	3919175	3919526	Chr3_3919175_3919526
Chr3	3923158	3923729	Chr3_3923158_3923729
Chr3	3941875	3942262	Chr3_3941875_3942262
Chr3	3945838	3946280	Chr3_3945838_3946280
Chr3	3985640	3986370	Chr3_3985640_3986370
Chr3	3993342	3994097	Chr3_3993342_3994097
Chr3	4003940	4004575	Chr3_4003940_4004575
Chr3	4011769	4012937	Chr3_4011769_4012937
Chr3	4049068	4049546	Chr3_4049068_4049546
Chr3	4083763	4084376	Chr3_4083763_4084376
Chr3	4106773	4107309	Chr3_4106773_4107309
Chr3	4119258	4120593	Chr3_4119258_4120593
Chr3	4123780	4124833	Chr3_4123780_4124833
Chr3	4161982	4162390	Chr3_4161982_4162390
Chr3	4175269	4176336	Chr3_4175269_4176336
Chr3	4254251	4254755	Chr3_4254251_4254755
Chr3	4311798	4312631	Chr3_4311798_4312631
Chr3	4343885	4344487	Chr3_4343885_4344487
Chr3	4357916	4358734	Chr3_4357916_4358734
Chr3	4377150	4377480	Chr3_4377150_4377480
Chr3	4440977	4442125	Chr3_4440977_4442125
Chr3	4495537	4496412	Chr3_4495537_4496412
Chr3	4504065	4504353	Chr3_4504065_4504353
Chr3	4538258	4538694	Chr3_4538258_4538694
Chr3	4571387	4572109	Chr3_4571387_4572109
Chr3	4595585	4595895	Chr3_4595585_4595895
Chr3	4606986	4608128	Chr3_4606986_4608128
Chr3	4613199	4613576	Chr3_4613199_4613576
Chr3	4641582	4642253	Chr3_4641582_4642253
Chr3	4655506	4656417	Chr3_4655506_4656417
Chr3	4666954	4667329	Chr3_4666954_4667329
Chr3	4672179	4672812	Chr3_4672179_4672812
Chr3	4692977	4693502	Chr3_4692977_4693502
Chr3	4708471	4709182	Chr3_4708471_4709182
Chr3	4740080	4741286	Chr3_4740080_4741286
Chr3	4818001	4818473	Chr3_4818001_4818473
Chr3	4846036	4846306	Chr3_4846036_4846306
Chr3	4846842	4847864	Chr3_4846842_4847864
Chr3	4887662	4888304	Chr3_4887662_4888304
Chr3	4907924	4909094	Chr3_4907924_4909094
Chr3	4934164	4934521	Chr3_4934164_4934521
Chr3	4937085	4937553	Chr3_4937085_4937553
Chr3	4975967	4976226	Chr3_4975967_4976226
Chr3	5001089	5001524	Chr3_5001089_5001524
Chr3	5001839	5002328	Chr3_5001839_5002328
Chr3	5007726	5008537	Chr3_5007726_5008537
Chr3	5058733	5059279	Chr3_5058733_5059279
Chr3	5104167	5104524	Chr3_5104167_5104524
Chr3	5119566	5120297	Chr3_5119566_5120297
Chr3	5122770	5123052	Chr3_5122770_5123052
Chr3	5123487	5123741	Chr3_5123487_5123741
Chr3	5123970	5126073	Chr3_5123970_5126073
Chr3	5132367	5133015	Chr3_5132367_5133015
Chr3	5165305	5166141	Chr3_5165305_5166141
Chr3	5175599	5175998	Chr3_5175599_5175998
Chr3	5183373	5183705	Chr3_5183373_5183705
Chr3	5198392	5198695	Chr3_5198392_5198695
Chr3	5227761	5228249	Chr3_5227761_5228249
Chr3	5234067	5234574	Chr3_5234067_5234574
Chr3	5248777	5249134	Chr3_5248777_5249134
Chr3	5252517	5253391	Chr3_5252517_5253391
Chr3	5255320	5255923	Chr3_5255320_5255923
Chr3	5342327	5342967	Chr3_5342327_5342967
Chr3	5358582	5359018	Chr3_5358582_5359018
Chr3	5386887	5387376	Chr3_5386887_5387376
Chr3	5445150	5445903	Chr3_5445150_5445903
Chr3	5454641	5454908	Chr3_5454641_5454908
Chr3	5464224	5464970	Chr3_5464224_5464970
Chr3	5561186	5561470	Chr3_5561186_5561470
Chr3	5615627	5616278	Chr3_5615627_5616278
Chr3	5702623	5702999	Chr3_5702623_5702999
Chr3	5730589	5731441	Chr3_5730589_5731441
Chr3	5742949	5743453	Chr3_5742949_5743453
Chr3	5763320	5763728	Chr3_5763320_5763728
Chr3	5764545	5765134	Chr3_5764545_5765134
Chr3	5775540	5776126	Chr3_5775540_5776126
Chr3	5796756	5797282	Chr3_5796756_5797282
Chr3	5812740	5813264	Chr3_5812740_5813264
Chr3	5831199	5831542	Chr3_5831199_5831542
Chr3	5837126	5837653	Chr3_5837126_5837653
Chr3	5861051	5861495	Chr3_5861051_5861495
Chr3	5894496	5895104	Chr3_5894496_5895104
Chr3	5954004	5954748	Chr3_5954004_5954748
Chr3	6023565	6023958	Chr3_6023565_6023958
Chr3	6093276	6094073	Chr3_6093276_6094073
Chr3	6119303	6119743	Chr3_6119303_6119743
Chr3	6128102	6128570	Chr3_6128102_6128570
Chr3	6161624	6162357	Chr3_6161624_6162357
Chr3	6240634	6240999	Chr3_6240634_6240999
Chr3	6273752	6274141	Chr3_6273752_6274141
Chr3	6286999	6287332	Chr3_6286999_6287332
Chr3	6305375	6306001	Chr3_6305375_6306001
Chr3	6313344	6313603	Chr3_6313344_6313603
Chr3	6346171	6346410	Chr3_6346171_6346410
Chr3	6523397	6524159	Chr3_6523397_6524159
Chr3	6545635	6546421	Chr3_6545635_6546421
Chr3	6614001	6614301	Chr3_6614001_6614301
Chr3	6632001	6632805	Chr3_6632001_6632805
Chr3	6704351	6704896	Chr3_6704351_6704896
Chr3	6719332	6720244	Chr3_6719332_6720244
Chr3	6780219	6780661	Chr3_6780219_6780661
Chr3	6804481	6805550	Chr3_6804481_6805550
Chr3	6820759	6821106	Chr3_6820759_6821106
Chr3	6838869	6839518	Chr3_6838869_6839518
Chr3	6863344	6863803	Chr3_6863344_6863803
Chr3	6890213	6891044	Chr3_6890213_6891044
Chr3	6925386	6926295	Chr3_6925386_6926295
Chr3	6932622	6933000	Chr3_6932622_6933000
Chr3	7056549	7057028	Chr3_7056549_7057028
Chr3	7063332	7063747	Chr3_7063332_7063747
Chr3	7066661	7067064	Chr3_7066661_7067064
Chr3	7082375	7082930	Chr3_7082375_7082930
Chr3	7086993	7087648	Chr3_7086993_7087648
Chr3	7208404	7208676	Chr3_7208404_7208676
Chr3	7227281	7227890	Chr3_7227281_7227890
Chr3	7239199	7239824	Chr3_7239199_7239824
Chr3	7263539	7263904	Chr3_7263539_7263904
Chr3	7325153	7325590	Chr3_7325153_7325590
Chr3	7377000	7377487	Chr3_7377000_7377487
Chr3	7384894	7385515	Chr3_7384894_7385515
Chr3	7396909	7397904	Chr3_7396909_7397904
Chr3	7445178	7445855	Chr3_7445178_7445855
Chr3	7481816	7482376	Chr3_7481816_7482376
Chr3	7496131	7496665	Chr3_7496131_7496665
Chr3	7501732	7502185	Chr3_7501732_7502185
Chr3	7608420	7609086	Chr3_7608420_7609086
Chr3	7656101	7656318	Chr3_7656101_7656318
Chr3	7657564	7658071	Chr3_7657564_7658071
Chr3	7681949	7682267	Chr3_7681949_7682267
Chr3	7784445	7784844	Chr3_7784445_7784844
Chr3	7812603	7812960	Chr3_7812603_7812960
Chr3	7834791	7835297	Chr3_7834791_7835297
Chr3	7892332	7892641	Chr3_7892332_7892641
Chr3	7909598	7910485	Chr3_7909598_7910485
Chr3	7912227	7912930	Chr3_7912227_7912930
Chr3	7933373	7933999	Chr3_7933373_7933999
Chr3	7959472	7959881	Chr3_7959472_7959881
Chr3	7992157	7992731	Chr3_7992157_7992731
Chr3	8019472	8019958	Chr3_8019472_8019958
Chr3	8040136	8040699	Chr3_8040136_8040699
Chr3	8061651	8062290	Chr3_8061651_8062290
Chr3	8151787	8152092	Chr3_8151787_8152092
Chr3	8170683	8171128	Chr3_8170683_8171128
Chr3	8181839	8182169	Chr3_8181839_8182169
Chr3	8182862	8183312	Chr3_8182862_8183312
Chr3	8209132	8209449	Chr3_8209132_8209449
Chr3	8404365	8405235	Chr3_8404365_8405235
Chr3	8424281	8425048	Chr3_8424281_8425048
Chr3	8459536	8460262	Chr3_8459536_8460262
Chr3	8518904	8519158	Chr3_8518904_8519158
Chr3	8608097	8608371	Chr3_8608097_8608371
Chr3	8611535	8612064	Chr3_8611535_8612064
Chr3	8639581	8641737	Chr3_8639581_8641737
Chr3	8656519	8656885	Chr3_8656519_8656885
Chr3	8685368	8686646	Chr3_8685368_8686646
Chr3	8741603	8741887	Chr3_8741603_8741887
Chr3	8742888	8743213	Chr3_8742888_8743213
Chr3	8758066	8758549	Chr3_8758066_8758549
Chr3	8910590	8910986	Chr3_8910590_8910986
Chr3	8979544	8979994	Chr3_8979544_8979994
Chr3	8991869	8992328	Chr3_8991869_8992328
Chr3	8993380	8994137	Chr3_8993380_8994137
Chr3	8996725	8997084	Chr3_8996725_8997084
Chr3	9002940	9003417	Chr3_9002940_9003417
Chr3	9030839	9031137	Chr3_9030839_9031137
Chr3	9064463	9064715	Chr3_9064463_9064715
Chr3	9066074	9066722	Chr3_9066074_9066722
Chr3	9182570	9182824	Chr3_9182570_9182824
Chr3	9254974	9255619	Chr3_9254974_9255619
Chr3	9359098	9360240	Chr3_9359098_9360240
Chr3	9463789	9464542	Chr3_9463789_9464542
Chr3	9466254	9466784	Chr3_9466254_9466784
Chr3	9470223	9470989	Chr3_9470223_9470989
Chr3	9488662	9489164	Chr3_9488662_9489164
Chr3	9571830	9572511	Chr3_9571830_9572511
Chr3	9606916	9607525	Chr3_9606916_9607525
Chr3	9634526	9635259	Chr3_9634526_9635259
Chr3	9640765	9641266	Chr3_9640765_9641266
Chr3	9652661	9652909	Chr3_9652661_9652909
Chr3	9656555	9656820	Chr3_9656555_9656820
Chr3	9665745	9666439	Chr3_9665745_9666439
Chr3	9712493	9712731	Chr3_9712493_9712731
Chr3	9717879	9718941	Chr3_9717879_9718941
Chr3	9737276	9737631	Chr3_9737276_9737631
Chr3	9758378	9759015	Chr3_9758378_9759015
Chr3	9792897	9793219	Chr3_9792897_9793219
Chr3	9806799	9807657	Chr3_9806799_9807657
Chr3	9842078	9842488	Chr3_9842078_9842488
Chr3	9867386	9867836	Chr3_9867386_9867836
Chr3	9918804	9919149	Chr3_9918804_9919149
Chr3	9964489	9964919	Chr3_9964489_9964919
Chr3	9979855	9980464	Chr3_9979855_9980464
Chr3	9981262	9981720	Chr3_9981262_9981720
Chr3	9997704	9998036	Chr3_9997704_9998036
Chr3	10047204	10047676	Chr3_10047204_10047676
Chr3	10067188	10067589	Chr3_10067188_10067589
Chr3	10132593	10133557	Chr3_10132593_10133557
Chr3	10204750	10205233	Chr3_10204750_10205233
Chr3	10313140	10313696	Chr3_10313140_10313696
Chr3	10324438	10324835	Chr3_10324438_10324835
Chr3	10328160	10328455	Chr3_10328160_10328455
Chr3	10329735	10330477	Chr3_10329735_10330477
Chr3	10358772	10359027	Chr3_10358772_10359027
Chr3	10383892	10384963	Chr3_10383892_10384963
Chr3	10458632	10459373	Chr3_10458632_10459373
Chr3	10473972	10474373	Chr3_10473972_10474373
Chr3	10599951	10600569	Chr3_10599951_10600569
Chr3	10662686	10662998	Chr3_10662686_10662998
Chr3	10758737	10759636	Chr3_10758737_10759636
Chr3	10875734	10876120	Chr3_10875734_10876120
Chr3	10910802	10911144	Chr3_10910802_10911144
Chr3	10949397	10950023	Chr3_10949397_10950023
Chr3	10982288	10983037	Chr3_10982288_10983037
Chr3	11073446	11073991	Chr3_11073446_11073991
Chr3	11138871	11139344	Chr3_11138871_11139344
Chr3	11269230	11269888	Chr3_11269230_11269888
Chr3	11384036	11384547	Chr3_11384036_11384547
Chr3	11655150	11655731	Chr3_11655150_11655731
Chr3	11798680	11799006	Chr3_11798680_11799006
Chr3	12138169	12138428	Chr3_12138169_12138428
Chr3	12451334	12451820	Chr3_12451334_12451820
Chr3	12453695	12454241	Chr3_12453695_12454241
Chr3	13489302	13489522	Chr3_13489302_13489522
Chr3	14318072	14318371	Chr3_14318072_14318371
Chr3	15223359	15223999	Chr3_15223359_15223999
Chr3	15405281	15406104	Chr3_15405281_15406104
Chr3	15502121	15502839	Chr3_15502121_15502839
Chr3	15867286	15867635	Chr3_15867286_15867635
Chr3	15903425	15903747	Chr3_15903425_15903747
Chr3	15952358	15953455	Chr3_15952358_15953455
Chr3	15974868	15975352	Chr3_15974868_15975352
Chr3	15986637	15986921	Chr3_15986637_15986921
Chr3	16068624	16069031	Chr3_16068624_16069031
Chr3	16186272	16187237	Chr3_16186272_16187237
Chr3	16190467	16190558	Chr3_16190467_16190558
Chr3	16368435	16368742	Chr3_16368435_16368742
Chr3	16481715	16482128	Chr3_16481715_16482128
Chr3	16484035	16484340	Chr3_16484035_16484340
Chr3	16502834	16503379	Chr3_16502834_16503379
Chr3	16568676	16569029	Chr3_16568676_16569029
Chr3	16630502	16630809	Chr3_16630502_16630809
Chr3	16717380	16717881	Chr3_16717380_16717881
Chr3	16840661	16840947	Chr3_16840661_16840947
Chr3	16898077	16898346	Chr3_16898077_16898346
Chr3	16914166	16914593	Chr3_16914166_16914593
Chr3	16956542	16957210	Chr3_16956542_16957210
Chr3	17095651	17096000	Chr3_17095651_17096000
Chr3	17135547	17136509	Chr3_17135547_17136509
Chr3	17137733	17138492	Chr3_17137733_17138492
Chr3	17151211	17151547	Chr3_17151211_17151547
Chr3	17180143	17180675	Chr3_17180143_17180675
Chr3	17182502	17183046	Chr3_17182502_17183046
Chr3	17190863	17191558	Chr3_17190863_17191558
Chr3	17194367	17194661	Chr3_17194367_17194661
Chr3	17233906	17234220	Chr3_17233906_17234220
Chr3	17332635	17333231	Chr3_17332635_17333231
Chr3	17340376	17341132	Chr3_17340376_17341132
Chr3	17361837	17362435	Chr3_17361837_17362435
Chr3	17420143	17420671	Chr3_17420143_17420671
Chr3	17441131	17441651	Chr3_17441131_17441651
Chr3	17478490	17479099	Chr3_17478490_17479099
Chr3	17494398	17495342	Chr3_17494398_17495342
Chr3	17501251	17501669	Chr3_17501251_17501669
Chr3	17523105	17523364	Chr3_17523105_17523364
Chr3	17527262	17527526	Chr3_17527262_17527526
Chr3	17566986	17567510	Chr3_17566986_17567510
Chr3	17681377	17681896	Chr3_17681377_17681896
Chr3	17690630	17691372	Chr3_17690630_17691372
Chr3	17739747	17740206	Chr3_17739747_17740206
Chr3	17750451	17750683	Chr3_17750451_17750683
Chr3	17867961	17868592	Chr3_17867961_17868592
Chr3	17876168	17876632	Chr3_17876168_17876632
Chr3	17911409	17911851	Chr3_17911409_17911851
Chr3	17976761	17977116	Chr3_17976761_17977116
Chr3	17986931	17987591	Chr3_17986931_17987591
Chr3	18102761	18103138	Chr3_18102761_18103138
Chr3	18126647	18126940	Chr3_18126647_18126940
Chr3	18155429	18156131	Chr3_18155429_18156131
Chr3	18161361	18161889	Chr3_18161361_18161889
Chr3	18162114	18162825	Chr3_18162114_18162825
Chr3	18324423	18324917	Chr3_18324423_18324917
Chr3	18364923	18365445	Chr3_18364923_18365445
Chr3	18377153	18377550	Chr3_18377153_18377550
Chr3	18470987	18471384	Chr3_18470987_18471384
Chr3	18473815	18474221	Chr3_18473815_18474221
Chr3	18478383	18478705	Chr3_18478383_18478705
Chr3	18494148	18494708	Chr3_18494148_18494708
Chr3	18504213	18504466	Chr3_18504213_18504466
Chr3	18512095	18512436	Chr3_18512095_18512436
Chr3	18534269	18534652	Chr3_18534269_18534652
Chr3	18546093	18546703	Chr3_18546093_18546703
Chr3	18558740	18559578	Chr3_18558740_18559578
Chr3	18567162	18567556	Chr3_18567162_18567556
Chr3	18572306	18572808	Chr3_18572306_18572808
Chr3	18650961	18651792	Chr3_18650961_18651792
Chr3	18708011	18708693	Chr3_18708011_18708693
Chr3	18808700	18809363	Chr3_18808700_18809363
Chr3	18817550	18817922	Chr3_18817550_18817922
Chr3	18901579	18902202	Chr3_18901579_18902202
Chr3	18919018	18919515	Chr3_18919018_18919515
Chr3	18931653	18932079	Chr3_18931653_18932079
Chr3	18982100	18982362	Chr3_18982100_18982362
Chr3	19024559	19025257	Chr3_19024559_19025257
Chr3	19068759	19069360	Chr3_19068759_19069360
Chr3	19075202	19075533	Chr3_19075202_19075533
Chr3	19108673	19109125	Chr3_19108673_19109125
Chr3	19114614	19115331	Chr3_19114614_19115331
Chr3	19120899	19121605	Chr3_19120899_19121605
Chr3	19141867	19142154	Chr3_19141867_19142154
Chr3	19197365	19197961	Chr3_19197365_19197961
Chr3	19213676	19214226	Chr3_19213676_19214226
Chr3	19219035	19219292	Chr3_19219035_19219292
Chr3	19219898	19220153	Chr3_19219898_19220153
Chr3	19250658	19251381	Chr3_19250658_19251381
Chr3	19255893	19256692	Chr3_19255893_19256692
Chr3	19257500	19257843	Chr3_19257500_19257843
Chr3	19263754	19264539	Chr3_19263754_19264539
Chr3	19287548	19288039	Chr3_19287548_19288039
Chr3	19312079	19312781	Chr3_19312079_19312781
Chr3	19319079	19319332	Chr3_19319079_19319332
Chr3	19325684	19325942	Chr3_19325684_19325942
Chr3	19371026	19371502	Chr3_19371026_19371502
Chr3	19406613	19406947	Chr3_19406613_19406947
Chr3	19429689	19429928	Chr3_19429689_19429928
Chr3	19469067	19469344	Chr3_19469067_19469344
Chr3	19535124	19535730	Chr3_19535124_19535730
Chr3	19570157	19570512	Chr3_19570157_19570512
Chr3	19604477	19605135	Chr3_19604477_19605135
Chr3	19661940	19662417	Chr3_19661940_19662417
Chr3	19666407	19666987	Chr3_19666407_19666987
Chr3	19703918	19704532	Chr3_19703918_19704532
Chr3	19706559	19706863	Chr3_19706559_19706863
Chr3	19745933	19746313	Chr3_19745933_19746313
Chr3	19755359	19755685	Chr3_19755359_19755685
Chr3	19792092	19792540	Chr3_19792092_19792540
Chr3	19807047	19807643	Chr3_19807047_19807643
Chr3	19810343	19810719	Chr3_19810343_19810719
Chr3	19880169	19880598	Chr3_19880169_19880598
Chr3	19909831	19910826	Chr3_19909831_19910826
Chr3	19975568	19976530	Chr3_19975568_19976530
Chr3	19980963	19981252	Chr3_19980963_19981252
Chr3	19995701	19996516	Chr3_19995701_19996516
Chr3	20048608	20048904	Chr3_20048608_20048904
Chr3	20068874	20069668	Chr3_20068874_20069668
Chr3	20132014	20132565	Chr3_20132014_20132565
Chr3	20167348	20168145	Chr3_20167348_20168145
Chr3	20179001	20179416	Chr3_20179001_20179416
Chr3	20302625	20304170	Chr3_20302625_20304170
Chr3	20310140	20310422	Chr3_20310140_20310422
Chr3	20531104	20531451	Chr3_20531104_20531451
Chr3	20539115	20539380	Chr3_20539115_20539380
Chr3	20540869	20541346	Chr3_20540869_20541346
Chr3	20552003	20553067	Chr3_20552003_20553067
Chr3	20553278	20553691	Chr3_20553278_20553691
Chr3	20606348	20607542	Chr3_20606348_20607542
Chr3	20630121	20630534	Chr3_20630121_20630534
Chr3	20684089	20684869	Chr3_20684089_20684869
Chr3	20705262	20705706	Chr3_20705262_20705706
Chr3	20714439	20714979	Chr3_20714439_20714979
Chr3	20725551	20726105	Chr3_20725551_20726105
Chr3	20729470	20729851	Chr3_20729470_20729851
Chr3	20774015	20774465	Chr3_20774015_20774465
Chr3	20822775	20823122	Chr3_20822775_20823122
Chr3	20848630	20849491	Chr3_20848630_20849491
Chr3	20872191	20872808	Chr3_20872191_20872808
Chr3	20889867	20890248	Chr3_20889867_20890248
Chr3	20895575	20896503	Chr3_20895575_20896503
Chr3	20934354	20934715	Chr3_20934354_20934715
Chr3	20978635	20979040	Chr3_20978635_20979040
Chr3	21030556	21031061	Chr3_21030556_21031061
Chr3	21036057	21036543	Chr3_21036057_21036543
Chr3	21041590	21042170	Chr3_21041590_21042170
Chr3	21100180	21101574	Chr3_21100180_21101574
Chr3	21138254	21139140	Chr3_21138254_21139140
Chr3	21153652	21154230	Chr3_21153652_21154230
Chr3	21193368	21193838	Chr3_21193368_21193838
Chr3	21198973	21199471	Chr3_21198973_21199471
Chr3	21228450	21229069	Chr3_21228450_21229069
Chr3	21303107	21303991	Chr3_21303107_21303991
Chr3	21343740	21344604	Chr3_21343740_21344604
Chr3	21411717	21412219	Chr3_21411717_21412219
Chr3	21434531	21435152	Chr3_21434531_21435152
Chr3	21435651	21436044	Chr3_21435651_21436044
Chr3	21448698	21449312	Chr3_21448698_21449312
Chr3	21471360	21471766	Chr3_21471360_21471766
Chr3	21502870	21503452	Chr3_21502870_21503452
Chr3	21511457	21512180	Chr3_21511457_21512180
Chr3	21516607	21516848	Chr3_21516607_21516848
Chr3	21561451	21561741	Chr3_21561451_21561741
Chr3	21621412	21622180	Chr3_21621412_21622180
Chr3	21639092	21639206	Chr3_21639092_21639206
Chr3	21670957	21671479	Chr3_21670957_21671479
Chr3	21678421	21679425	Chr3_21678421_21679425
Chr3	21679597	21680029	Chr3_21679597_21680029
Chr3	21701293	21701548	Chr3_21701293_21701548
Chr3	21706729	21707285	Chr3_21706729_21707285
Chr3	21715100	21715939	Chr3_21715100_21715939
Chr3	21727499	21728466	Chr3_21727499_21728466
Chr3	21791194	21791754	Chr3_21791194_21791754
Chr3	21817362	21818342	Chr3_21817362_21818342
Chr3	21830504	21830993	Chr3_21830504_21830993
Chr3	21871465	21872615	Chr3_21871465_21872615
Chr3	21932236	21932799	Chr3_21932236_21932799
Chr3	21980456	21980964	Chr3_21980456_21980964
Chr3	21986255	21986575	Chr3_21986255_21986575
Chr3	22008283	22009090	Chr3_22008283_22009090
Chr3	22027894	22028719	Chr3_22027894_22028719
Chr3	22038608	22039006	Chr3_22038608_22039006
Chr3	22169802	22170350	Chr3_22169802_22170350
Chr3	22186481	22187391	Chr3_22186481_22187391
Chr3	22196761	22197826	Chr3_22196761_22197826
Chr3	22209105	22209741	Chr3_22209105_22209741
Chr3	22216235	22216613	Chr3_22216235_22216613
Chr3	22221067	22221990	Chr3_22221067_22221990
Chr3	22247781	22249119	Chr3_22247781_22249119
Chr3	22257099	22257542	Chr3_22257099_22257542
Chr3	22259182	22259587	Chr3_22259182_22259587
Chr3	22272160	22272579	Chr3_22272160_22272579
Chr3	22303631	22304142	Chr3_22303631_22304142
Chr3	22319915	22320308	Chr3_22319915_22320308
Chr3	22327976	22328924	Chr3_22327976_22328924
Chr3	22348072	22348796	Chr3_22348072_22348796
Chr3	22360029	22360324	Chr3_22360029_22360324
Chr3	22366970	22367688	Chr3_22366970_22367688
Chr3	22406206	22406561	Chr3_22406206_22406561
Chr3	22415588	22415802	Chr3_22415588_22415802
Chr3	22417083	22417649	Chr3_22417083_22417649
Chr3	22427630	22428014	Chr3_22427630_22428014
Chr3	22432060	22433044	Chr3_22432060_22433044
Chr3	22433690	22434992	Chr3_22433690_22434992
Chr3	22453393	22453910	Chr3_22453393_22453910
Chr3	22463183	22463539	Chr3_22463183_22463539
Chr3	22470268	22470646	Chr3_22470268_22470646
Chr3	22581053	22581396	Chr3_22581053_22581396
Chr3	22606718	22607058	Chr3_22606718_22607058
Chr3	22611326	22611623	Chr3_22611326_22611623
Chr3	22635479	22635754	Chr3_22635479_22635754
Chr3	22649741	22650623	Chr3_22649741_22650623
Chr3	22676826	22677415	Chr3_22676826_22677415
Chr3	22693486	22694074	Chr3_22693486_22694074
Chr3	22731901	22732778	Chr3_22731901_22732778
Chr3	22742335	22742593	Chr3_22742335_22742593
Chr3	22758886	22759159	Chr3_22758886_22759159
Chr3	22777342	22777788	Chr3_22777342_22777788
Chr3	22787868	22788157	Chr3_22787868_22788157
Chr3	22856994	22857361	Chr3_22856994_22857361
Chr3	22864195	22864573	Chr3_22864195_22864573
Chr3	22881601	22882137	Chr3_22881601_22882137
Chr3	22886561	22887859	Chr3_22886561_22887859
Chr3	22893269	22893857	Chr3_22893269_22893857
Chr3	22910624	22910959	Chr3_22910624_22910959
Chr3	22929171	22929632	Chr3_22929171_22929632
Chr3	22972132	22972987	Chr3_22972132_22972987
Chr3	22973254	22973628	Chr3_22973254_22973628
Chr3	22990886	22991759	Chr3_22990886_22991759
Chr3	23004321	23004867	Chr3_23004321_23004867
Chr3	23014085	23015863	Chr3_23014085_23015863
Chr3	23025499	23026089	Chr3_23025499_23026089
Chr3	23036751	23037048	Chr3_23036751_23037048
Chr3	23040649	23041171	Chr3_23040649_23041171
Chr3	23092864	23093383	Chr3_23092864_23093383
Chr3	23146593	23147041	Chr3_23146593_23147041
Chr3	23153498	23153955	Chr3_23153498_23153955
Chr3	23175221	23175885	Chr3_23175221_23175885
Chr3	23195628	23196174	Chr3_23195628_23196174
Chr3	23233607	23233953	Chr3_23233607_23233953
Chr3	23264699	23265305	Chr3_23264699_23265305
Chr3	23276375	23277013	Chr3_23276375_23277013
Chr3	23287255	23287664	Chr3_23287255_23287664
Chr3	23288207	23288523	Chr3_23288207_23288523
Chr3	23289149	23289431	Chr3_23289149_23289431
Chr3	23301366	23302302	Chr3_23301366_23302302
Chr3	23334033	23334551	Chr3_23334033_23334551
Chr3	23340446	23341169	Chr3_23340446_23341169
Chr3	23344812	23345217	Chr3_23344812_23345217
Chr3	23377374	23377726	Chr3_23377374_23377726
Chr3	23388804	23389227	Chr3_23388804_23389227
Chr3	23398352	23399111	Chr3_23398352_23399111
Chr3	23416807	23417443	Chr3_23416807_23417443
Chr3	23450136	23450496	Chr3_23450136_23450496
Chr4	13370	13715	Chr4_13370_13715
Chr4	20462	21590	Chr4_20462_21590
Chr4	33563	34114	Chr4_33563_34114
Chr4	53541	54122	Chr4_53541_54122
Chr4	97260	97521	Chr4_97260_97521
Chr4	145377	145930	Chr4_145377_145930
Chr4	148465	148939	Chr4_148465_148939
Chr4	227174	227843	Chr4_227174_227843
Chr4	233606	234127	Chr4_233606_234127
Chr4	240387	240953	Chr4_240387_240953
Chr4	246603	247074	Chr4_246603_247074
Chr4	252563	253001	Chr4_252563_253001
Chr4	268098	268762	Chr4_268098_268762
Chr4	280858	281103	Chr4_280858_281103
Chr4	289456	290197	Chr4_289456_290197
Chr4	333545	333819	Chr4_333545_333819
Chr4	347255	347833	Chr4_347255_347833
Chr4	357102	357485	Chr4_357102_357485
Chr4	381394	381721	Chr4_381394_381721
Chr4	386893	387911	Chr4_386893_387911
Chr4	446585	447210	Chr4_446585_447210
Chr4	484539	485727	Chr4_484539_485727
Chr4	493491	493816	Chr4_493491_493816
Chr4	506686	506900	Chr4_506686_506900
Chr4	525238	525828	Chr4_525238_525828
Chr4	526315	527189	Chr4_526315_527189
Chr4	545361	545764	Chr4_545361_545764
Chr4	564393	564710	Chr4_564393_564710
Chr4	577377	578196	Chr4_577377_578196
Chr4	679260	679652	Chr4_679260_679652
Chr4	727582	728084	Chr4_727582_728084
Chr4	729643	730012	Chr4_729643_730012
[truncated: 1,278 more rows]

## Sheet: Accessibility increased regions
Chr1	83085	83840	Chr1_83085_83840
Chr1	84081	84743	Chr1_84081_84743
Chr1	165833	166096	Chr1_165833_166096
Chr1	177093	178020	Chr1_177093_178020
Chr1	201125	201661	Chr1_201125_201661
Chr1	232861	233835	Chr1_232861_233835
Chr1	265834	266158	Chr1_265834_266158
Chr1	283796	284274	Chr1_283796_284274
Chr1	295994	296249	Chr1_295994_296249
Chr1	312305	313156	Chr1_312305_313156
Chr1	319460	320577	Chr1_319460_320577
Chr1	330102	330302	Chr1_330102_330302
Chr1	330732	331943	Chr1_330732_331943
Chr1	358169	359069	Chr1_358169_359069
Chr1	385540	387639	Chr1_385540_387639
Chr1	399234	400371	Chr1_399234_400371
Chr1	407838	408549	Chr1_407838_408549
Chr1	458081	459427	Chr1_458081_459427
Chr1	539672	540234	Chr1_539672_540234
Chr1	553250	553984	Chr1_553250_553984
Chr1	572127	572700	Chr1_572127_572700
Chr1	589668	590060	Chr1_589668_590060
Chr1	604429	604667	Chr1_604429_604667
Chr1	607305	608437	Chr1_607305_608437
Chr1	619796	620328	Chr1_619796_620328
Chr1	632499	633872	Chr1_632499_633872
Chr1	645438	646601	Chr1_645438_646601
Chr1	647287	647674	Chr1_647287_647674
Chr1	688068	689066	Chr1_688068_689066
Chr1	703062	704516	Chr1_703062_704516
Chr1	712712	712996	Chr1_712712_712996
Chr1	743319	743620	Chr1_743319_743620
Chr1	801164	802065	Chr1_801164_802065
Chr1	806317	806934	Chr1_806317_806934
Chr1	840708	841507	Chr1_840708_841507
Chr1	902436	902858	Chr1_902436_902858
Chr1	987632	988034	Chr1_987632_988034
Chr1	992521	992918	Chr1_992521_992918
Chr1	998055	998833	Chr1_998055_998833
Chr1	1042982	1043765	Chr1_1042982_1043765
Chr1	1055512	1056713	Chr1_1055512_1056713
Chr1	1099090	1099481	Chr1_1099090_1099481
Chr1	1148860	1150346	Chr1_1148860_1150346
Chr1	1185761	1186494	Chr1_1185761_1186494
Chr1	1204534	1205632	Chr1_1204534_1205632
Chr1	1229697	1230929	Chr1_1229697_1230929
Chr1	1324478	1325057	Chr1_1324478_1325057
Chr1	1331302	1331937	Chr1_1331302_1331937
Chr1	1338638	1339303	Chr1_1338638_1339303
Chr1	1355023	1355301	Chr1_1355023_1355301
Chr1	1358575	1359635	Chr1_1358575_1359635
Chr1	1391685	1393264	Chr1_1391685_1393264
Chr1	1470004	1470624	Chr1_1470004_1470624
Chr1	1471329	1472101	Chr1_1471329_1472101
Chr1	1483937	1484748	Chr1_1483937_1484748
Chr1	1497852	1499001	Chr1_1497852_1499001
Chr1	1531604	1532109	Chr1_1531604_1532109
Chr1	1582038	1582576	Chr1_1582038_1582576
Chr1	1628861	1631752	Chr1_1628861_1631752
Chr1	1766662	1767453	Chr1_1766662_1767453
Chr1	1783143	1784174	Chr1_1783143_1784174
Chr1	1807849	1809595	Chr1_1807849_1809595
Chr1	1835019	1835456	Chr1_1835019_1835456
Chr1	1852649	1853329	Chr1_1852649_1853329
Chr1	1890775	1890953	Chr1_1890775_1890953
Chr1	1894148	1895206	Chr1_1894148_1895206
Chr1	1903681	1904399	Chr1_1903681_1904399
Chr1	1924035	1924995	Chr1_1924035_1924995
Chr1	1956786	1957117	Chr1_1956786_1957117
Chr1	1957342	1958265	Chr1_1957342_1958265
Chr1	2029007	2029241	Chr1_2029007_2029241
Chr1	2110920	2112436	Chr1_2110920_2112436
Chr1	2130011	2131297	Chr1_2130011_2131297
Chr1	2171633	2172433	Chr1_2171633_2172433
Chr1	2257679	2258525	Chr1_2257679_2258525
Chr1	2314039	2314300	Chr1_2314039_2314300
Chr1	2314537	2314780	Chr1_2314537_2314780
Chr1	2370005	2370219	Chr1_2370005_2370219
Chr1	2387153	2387706	Chr1_2387153_2387706
Chr1	2426897	2428582	Chr1_2426897_2428582
Chr1	2454076	2454648	Chr1_2454076_2454648
Chr1	2480669	2482259	Chr1_2480669_2482259
Chr1	2482491	2483009	Chr1_2482491_2483009
Chr1	2502046	2502501	Chr1_2502046_2502501
Chr1	2572447	2573066	Chr1_2572447_2573066
Chr1	2639633	2640383	Chr1_2639633_2640383
Chr1	2648486	2649069	Chr1_2648486_2649069
Chr1	2656185	2656878	Chr1_2656185_2656878
Chr1	2657947	2658425	Chr1_2657947_2658425
Chr1	2667392	2667777	Chr1_2667392_2667777
Chr1	2686094	2686565	Chr1_2686094_2686565
Chr1	2691465	2692017	Chr1_2691465_2692017
Chr1	2713969	2714980	Chr1_2713969_2714980
Chr1	2747994	2748382	Chr1_2747994_2748382
Chr1	2807850	2808822	Chr1_2807850_2808822
Chr1	2821470	2822055	Chr1_2821470_2822055
Chr1	2860143	2861848	Chr1_2860143_2861848
Chr1	2927940	2929002	Chr1_2927940_2929002
Chr1	2949013	2949496	Chr1_2949013_2949496
Chr1	2998397	2998852	Chr1_2998397_2998852
Chr1	3008696	3010011	Chr1_3008696_3010011
Chr1	3039146	3039409	Chr1_3039146_3039409
Chr1	3095701	3095822	Chr1_3095701_3095822
Chr1	3095999	3096129	Chr1_3095999_3096129
Chr1	3121059	3122464	Chr1_3121059_3122464
Chr1	3158078	3159309	Chr1_3158078_3159309
Chr1	3176207	3176985	Chr1_3176207_3176985
Chr1	3180715	3181962	Chr1_3180715_3181962
Chr1	3254466	3256265	Chr1_3254466_3256265
Chr1	3256663	3257028	Chr1_3256663_3257028
Chr1	3333631	3335919	Chr1_3333631_3335919
Chr1	3365401	3366140	Chr1_3365401_3366140
Chr1	3381567	3382647	Chr1_3381567_3382647
Chr1	3407072	3407619	Chr1_3407072_3407619
Chr1	3416035	3416523	Chr1_3416035_3416523
Chr1	3420982	3421704	Chr1_3420982_3421704
Chr1	3481117	3481568	Chr1_3481117_3481568
Chr1	3491227	3492045	Chr1_3491227_3492045
Chr1	3591980	3592246	Chr1_3591980_3592246
Chr1	3605429	3605756	Chr1_3605429_3605756
Chr1	3607925	3608494	Chr1_3607925_3608494
Chr1	3616833	3617644	Chr1_3616833_3617644
Chr1	3631428	3631975	Chr1_3631428_3631975
Chr1	3662874	3663673	Chr1_3662874_3663673
Chr1	3663835	3664813	Chr1_3663835_3664813
Chr1	3665262	3665628	Chr1_3665262_3665628
Chr1	3683686	3684194	Chr1_3683686_3684194
Chr1	3743493	3744472	Chr1_3743493_3744472
Chr1	3747964	3748280	Chr1_3747964_3748280
Chr1	3809287	3810114	Chr1_3809287_3810114
Chr1	3863719	3865223	Chr1_3863719_3865223
Chr1	3878675	3879621	Chr1_3878675_3879621
Chr1	3916761	3918486	Chr1_3916761_3918486
Chr1	3997346	3997685	Chr1_3997346_3997685
Chr1	4007019	4007758	Chr1_4007019_4007758
Chr1	4016950	4019040	Chr1_4016950_4019040
Chr1	4039665	4040355	Chr1_4039665_4040355
Chr1	4092389	4092611	Chr1_4092389_4092611
Chr1	4108512	4109162	Chr1_4108512_4109162
Chr1	4114699	4115678	Chr1_4114699_4115678
Chr1	4175138	4175548	Chr1_4175138_4175548
Chr1	4200434	4200854	Chr1_4200434_4200854
Chr1	4224623	4225573	Chr1_4224623_4225573
Chr1	4275592	4276218	Chr1_4275592_4276218
Chr1	4286075	4286889	Chr1_4286075_4286889
Chr1	4319666	4321363	Chr1_4319666_4321363
Chr1	4326696	4327290	Chr1_4326696_4327290
Chr1	4368687	4369907	Chr1_4368687_4369907
Chr1	4394614	4395012	Chr1_4394614_4395012
Chr1	4440008	4440665	Chr1_4440008_4440665
Chr1	4476934	4477800	Chr1_4476934_4477800
Chr1	4500527	4501487	Chr1_4500527_4501487
Chr1	4608000	4609095	Chr1_4608000_4609095
Chr1	4612647	4613048	Chr1_4612647_4613048
Chr1	4677172	4677931	Chr1_4677172_4677931
Chr1	4686499	4686807	Chr1_4686499_4686807
Chr1	4750395	4751074	Chr1_4750395_4751074
Chr1	4762720	4763210	Chr1_4762720_4763210
Chr1	4778709	4779206	Chr1_4778709_4779206
Chr1	4796040	4797221	Chr1_4796040_4797221
Chr1	4864158	4864785	Chr1_4864158_4864785
Chr1	4970227	4972480	Chr1_4970227_4972480
Chr1	4982777	4983015	Chr1_4982777_4983015
Chr1	4985998	4986888	Chr1_4985998_4986888
Chr1	4991396	4992515	Chr1_4991396_4992515
Chr1	5030707	5031583	Chr1_5030707_5031583
Chr1	5069656	5070082	Chr1_5069656_5070082
Chr1	5074150	5074550	Chr1_5074150_5074550
Chr1	5117015	5117559	Chr1_5117015_5117559
Chr1	5139578	5141081	Chr1_5139578_5141081
Chr1	5150713	5151729	Chr1_5150713_5151729
Chr1	5193538	5194129	Chr1_5193538_5194129
Chr1	5201298	5202066	Chr1_5201298_5202066
Chr1	5206071	5206808	Chr1_5206071_5206808
Chr1	5226565	5227558	Chr1_5226565_5227558
Chr1	5255603	5256869	Chr1_5255603_5256869
Chr1	5269171	5269557	Chr1_5269171_5269557
Chr1	5275425	5276008	Chr1_5275425_5276008
Chr1	5328347	5328785	Chr1_5328347_5328785
Chr1	5400953	5402866	Chr1_5400953_5402866
Chr1	5413626	5415565	Chr1_5413626_5415565
Chr1	5450412	5451223	Chr1_5450412_5451223
Chr1	5494585	5495968	Chr1_5494585_5495968
Chr1	5502434	5503073	Chr1_5502434_5503073
Chr1	5506435	5506957	Chr1_5506435_5506957
Chr1	5517331	5518253	Chr1_5517331_5518253
Chr1	5542015	5543148	Chr1_5542015_5543148
Chr1	5545564	5546145	Chr1_5545564_5546145
Chr1	5567364	5568118	Chr1_5567364_5568118
Chr1	5592835	5593180	Chr1_5592835_5593180
Chr1	5619397	5620661	Chr1_5619397_5620661
Chr1	5625157	5625439	Chr1_5625157_5625439
Chr1	5690598	5691508	Chr1_5690598_5691508
Chr1	5720834	5721423	Chr1_5720834_5721423
Chr1	5721601	5722395	Chr1_5721601_5722395
Chr1	5738845	5739811	Chr1_5738845_5739811
Chr1	5764351	5765172	Chr1_5764351_5765172
Chr1	5775479	5776061	Chr1_5775479_5776061
Chr1	5827556	5828299	Chr1_5827556_5828299
Chr1	5839684	5840133	Chr1_5839684_5840133
Chr1	5844337	5846720	Chr1_5844337_5846720
Chr1	5860053	5860332	Chr1_5860053_5860332
Chr1	5879449	5879953	Chr1_5879449_5879953
Chr1	5881067	5881599	Chr1_5881067_5881599
Chr1	5889524	5890291	Chr1_5889524_5890291
Chr1	5916735	5917482	Chr1_5916735_5917482
Chr1	5984217	5984873	Chr1_5984217_5984873
Chr1	6001789	6002802	Chr1_6001789_6002802
Chr1	6036580	6037070	Chr1_6036580_6037070
Chr1	6048506	6050050	Chr1_6048506_6050050
Chr1	6082661	6083453	Chr1_6082661_6083453
Chr1	6092733	6094854	Chr1_6092733_6094854
Chr1	6130920	6131634	Chr1_6130920_6131634
Chr1	6131989	6133049	Chr1_6131989_6133049
Chr1	6213650	6214233	Chr1_6213650_6214233
Chr1	6214606	6215257	Chr1_6214606_6215257
Chr1	6278728	6280017	Chr1_6278728_6280017
Chr1	6355117	6356684	Chr1_6355117_6356684
Chr1	6375908	6376261	Chr1_6375908_6376261
Chr1	6425105	6425909	Chr1_6425105_6425909
Chr1	6441436	6442990	Chr1_6441436_6442990
Chr1	6551590	6552261	Chr1_6551590_6552261
Chr1	6711318	6712127	Chr1_6711318_6712127
Chr1	6712328	6712588	Chr1_6712328_6712588
Chr1	6750640	6751432	Chr1_6750640_6751432
Chr1	6825761	6826613	Chr1_6825761_6826613
Chr1	6833821	6834254	Chr1_6833821_6834254
Chr1	6856168	6856420	Chr1_6856168_6856420
Chr1	6968854	6969231	Chr1_6968854_6969231
Chr1	6974243	6975147	Chr1_6974243_6975147
Chr1	7000656	7001798	Chr1_7000656_7001798
Chr1	7004629	7005619	Chr1_7004629_7005619
Chr1	7037660	7038632	Chr1_7037660_7038632
Chr1	7039184	7039889	Chr1_7039184_7039889
Chr1	7065855	7067095	Chr1_7065855_7067095
Chr1	7093304	7093693	Chr1_7093304_7093693
Chr1	7144959	7146423	Chr1_7144959_7146423
Chr1	7157407	7157764	Chr1_7157407_7157764
Chr1	7164651	7165145	Chr1_7164651_7165145
Chr1	7177941	7179144	Chr1_7177941_7179144
Chr1	7219468	7221545	Chr1_7219468_7221545
Chr1	7245174	7245441	Chr1_7245174_7245441
Chr1	7257523	7258620	Chr1_7257523_7258620
Chr1	7261857	7262432	Chr1_7261857_7262432
Chr1	7327066	7328921	Chr1_7327066_7328921
Chr1	7378620	7379318	Chr1_7378620_7379318
Chr1	7423554	7423923	Chr1_7423554_7423923
Chr1	7485988	7486559	Chr1_7485988_7486559
Chr1	7496175	7496782	Chr1_7496175_7496782
Chr1	7498906	7499729	Chr1_7498906_7499729
Chr1	7578317	7578852	Chr1_7578317_7578852
Chr1	7586170	7586646	Chr1_7586170_7586646
Chr1	7587065	7587869	Chr1_7587065_7587869
Chr1	7614798	7615207	Chr1_7614798_7615207
Chr1	7704146	7704823	Chr1_7704146_7704823
Chr1	7738032	7738238	Chr1_7738032_7738238
Chr1	7756327	7757537	Chr1_7756327_7757537
Chr1	7769743	7770315	Chr1_7769743_7770315
Chr1	7836387	7837002	Chr1_7836387_7837002
Chr1	7837223	7837901	Chr1_7837223_7837901
Chr1	7875214	7875863	Chr1_7875214_7875863
Chr1	7920921	7922061	Chr1_7920921_7922061
Chr1	7949770	7950816	Chr1_7949770_7950816
Chr1	7974861	7975524	Chr1_7974861_7975524
Chr1	7986670	7987513	Chr1_7986670_7987513
Chr1	7996387	7997729	Chr1_7996387_7997729
Chr1	8026719	8027055	Chr1_8026719_8027055
Chr1	8048073	8048632	Chr1_8048073_8048632
Chr1	8066452	8067592	Chr1_8066452_8067592
Chr1	8088449	8088931	Chr1_8088449_8088931
Chr1	8109379	8110273	Chr1_8109379_8110273
Chr1	8119918	8121864	Chr1_8119918_8121864
Chr1	8127892	8128125	Chr1_8127892_8128125
Chr1	8148786	8149520	Chr1_8148786_8149520
Chr1	8173961	8174322	Chr1_8173961_8174322
Chr1	8218991	8219765	Chr1_8218991_8219765
Chr1	8297718	8299555	Chr1_8297718_8299555
Chr1	8311201	8312313	Chr1_8311201_8312313
Chr1	8434940	8435820	Chr1_8434940_8435820
Chr1	8445968	8446480	Chr1_8445968_8446480
Chr1	8446928	8447554	Chr1_8446928_8447554
Chr1	8469319	8469643	Chr1_8469319_8469643
Chr1	8487732	8488161	Chr1_8487732_8488161
Chr1	8503312	8503524	Chr1_8503312_8503524
Chr1	8552174	8553447	Chr1_8552174_8553447
Chr1	8603752	8605115	Chr1_8603752_8605115
Chr1	8612933	8613467	Chr1_8612933_8613467
Chr1	8614957	8615288	Chr1_8614957_8615288
Chr1	8643256	8644197	Chr1_8643256_8644197
Chr1	8684702	8686473	Chr1_8684702_8686473
Chr1	8705139	8705907	Chr1_8705139_8705907
Chr1	8753960	8754329	Chr1_8753960_8754329
Chr1	8754946	8755200	Chr1_8754946_8755200
Chr1	8759455	8759992	Chr1_8759455_8759992
Chr1	8848240	8848933	Chr1_8848240_8848933
Chr1	8868686	8868964	Chr1_8868686_8868964
Chr1	8888691	8890242	Chr1_8888691_8890242
Chr1	8890413	8890732	Chr1_8890413_8890732
Chr1	8896972	8897642	Chr1_8896972_8897642
Chr1	8909522	8910040	Chr1_8909522_8910040
Chr1	8954064	8955367	Chr1_8954064_8955367
Chr1	8983499	8984248	Chr1_8983499_8984248
Chr1	9024137	9025444	Chr1_9024137_9025444
Chr1	9039298	9039627	Chr1_9039298_9039627
Chr1	9057073	9057692	Chr1_9057073_9057692
Chr1	9089792	9090558	Chr1_9089792_9090558
Chr1	9153747	9154977	Chr1_9153747_9154977
Chr1	9172694	9173244	Chr1_9172694_9173244
Chr1	9186273	9187352	Chr1_9186273_9187352
Chr1	9217486	9218223	Chr1_9217486_9218223
Chr1	9297746	9298504	Chr1_9297746_9298504
Chr1	9300877	9301783	Chr1_9300877_9301783
Chr1	9376265	9377315	Chr1_9376265_9377315
Chr1	9431584	9432015	Chr1_9431584_9432015
Chr1	9432499	9432851	Chr1_9432499_9432851
Chr1	9490673	9492884	Chr1_9490673_9492884
Chr1	9497667	9498017	Chr1_9497667_9498017
Chr1	9520847	9521884	Chr1_9520847_9521884
Chr1	9522112	9522748	Chr1_9522112_9522748
Chr1	9551678	9552133	Chr1_9551678_9552133
Chr1	9554950	9555375	Chr1_9554950_9555375
Chr1	9602689	9604123	Chr1_9602689_9604123
Chr1	9613081	9614642	Chr1_9613081_9614642
Chr1	9616407	9617022	Chr1_9616407_9617022
Chr1	9627186	9627596	Chr1_9627186_9627596
Chr1	9670328	9672636	Chr1_9670328_9672636
Chr1	9715496	9716556	Chr1_9715496_9716556
Chr1	9720925	9721455	Chr1_9720925_9721455
Chr1	9741707	9742892	Chr1_9741707_9742892
Chr1	9751551	9753341	Chr1_9751551_9753341
Chr1	9781737	9782790	Chr1_9781737_9782790
Chr1	9811499	9811757	Chr1_9811499_9811757
Chr1	9812735	9813596	Chr1_9812735_9813596
Chr1	9867554	9868143	Chr1_9867554_9868143
Chr1	9920118	9920962	Chr1_9920118_9920962
Chr1	9933504	9934921	Chr1_9933504_9934921
Chr1	9942742	9943708	Chr1_9942742_9943708
Chr1	9986854	9987624	Chr1_9986854_9987624
Chr1	9987817	9988051	Chr1_9987817_9988051
Chr1	9999344	10000447	Chr1_9999344_10000447
Chr1	10031003	10032717	Chr1_10031003_10032717
Chr1	10090182	10091362	Chr1_10090182_10091362
Chr1	10097119	10097706	Chr1_10097119_10097706
Chr1	10099466	10100176	Chr1_10099466_10100176
Chr1	10106131	10106615	Chr1_10106131_10106615
Chr1	10107491	10109135	Chr1_10107491_10109135
Chr1	10177319	10178163	Chr1_10177319_10178163
Chr1	10182203	10182448	Chr1_10182203_10182448
Chr1	10257371	10259035	Chr1_10257371_10259035
Chr1	10266239	10266730	Chr1_10266239_10266730
Chr1	10267647	10268421	Chr1_10267647_10268421
Chr1	10290239	10292305	Chr1_10290239_10292305
Chr1	10343133	10343580	Chr1_10343133_10343580
Chr1	10364569	10366001	Chr1_10364569_10366001
Chr1	10377038	10378363	Chr1_10377038_10378363
Chr1	10424054	10424541	Chr1_10424054_10424541
Chr1	10434320	10435216	Chr1_10434320_10435216
Chr1	10470670	10472358	Chr1_10470670_10472358
Chr1	10478845	10480345	Chr1_10478845_10480345
Chr1	10559488	10559945	Chr1_10559488_10559945
Chr1	10640490	10641723	Chr1_10640490_10641723
Chr1	10657940	10658645	Chr1_10657940_10658645
Chr1	10686346	10687880	Chr1_10686346_10687880
Chr1	10719060	10719750	Chr1_10719060_10719750
Chr1	10725505	10725855	Chr1_10725505_10725855
Chr1	10757610	10758352	Chr1_10757610_10758352
Chr1	10771318	10772193	Chr1_10771318_10772193
Chr1	10785604	10786344	Chr1_10785604_10786344
Chr1	10796359	10797386	Chr1_10796359_10797386
Chr1	10804184	10804579	Chr1_10804184_10804579
Chr1	10831593	10832087	Chr1_10831593_10832087
Chr1	10835599	10837003	Chr1_10835599_10837003
Chr1	10850480	10850904	Chr1_10850480_10850904
Chr1	10884876	10885519	Chr1_10884876_10885519
Chr1	10885940	10886423	Chr1_10885940_10886423
Chr1	10890433	10890949	Chr1_10890433_10890949
Chr1	10905336	10906555	Chr1_10905336_10906555
Chr1	10936933	10937571	Chr1_10936933_10937571
Chr1	10938261	10939068	Chr1_10938261_10939068
Chr1	10986464	10987631	Chr1_10986464_10987631
Chr1	11040340	11040846	Chr1_11040340_11040846
Chr1	11104141	11105295	Chr1_11104141_11105295
Chr1	11184080	11184677	Chr1_11184080_11184677
Chr1	11195993	11196454	Chr1_11195993_11196454
Chr1	11227700	11228651	Chr1_11227700_11228651
Chr1	11271332	11271597	Chr1_11271332_11271597
Chr1	11271812	11272681	Chr1_11271812_11272681
Chr1	11311374	11311965	Chr1_11311374_11311965
Chr1	11313116	11313926	Chr1_11313116_11313926
Chr1	11370745	11370994	Chr1_11370745_11370994
Chr1	11433132	11433510	Chr1_11433132_11433510
Chr1	11439202	11440285	Chr1_11439202_11440285
Chr1	11461167	11461666	Chr1_11461167_11461666
Chr1	11468176	11468893	Chr1_11468176_11468893
Chr1	11530104	11532176	Chr1_11530104_11532176
Chr1	11558975	11560189	Chr1_11558975_11560189
Chr1	11593097	11593988	Chr1_11593097_11593988
Chr1	11614839	11615736	Chr1_11614839_11615736
Chr1	11615887	11616760	Chr1_11615887_11616760
Chr1	11627581	11627855	Chr1_11627581_11627855
Chr1	11662577	11663690	Chr1_11662577_11663690
Chr1	11668290	11668736	Chr1_11668290_11668736
Chr1	11683794	11684224	Chr1_11683794_11684224
Chr1	11688994	11689690	Chr1_11688994_11689690
Chr1	11742003	11743225	Chr1_11742003_11743225
Chr1	11885628	11886929	Chr1_11885628_11886929
Chr1	11913828	11914964	Chr1_11913828_11914964
Chr1	11967068	11969122	Chr1_11967068_11969122
Chr1	12008197	12008734	Chr1_12008197_12008734
Chr1	12048820	12050090	Chr1_12048820_12050090
Chr1	12056993	12057452	Chr1_12056993_12057452
Chr1	12100211	12100807	Chr1_12100211_12100807
Chr1	12101071	12101370	Chr1_12101071_12101370
Chr1	12131901	12132325	Chr1_12131901_12132325
Chr1	12171262	12172030	Chr1_12171262_12172030
Chr1	12207303	12208524	Chr1_12207303_12208524
Chr1	12208695	12209419	Chr1_12208695_12209419
Chr1	12259766	12260708	Chr1_12259766_12260708
Chr1	12349377	12349657	Chr1_12349377_12349657
Chr1	12354043	12355425	Chr1_12354043_12355425
Chr1	12369354	12369885	Chr1_12369354_12369885
Chr1	12433462	12433738	Chr1_12433462_12433738
Chr1	12453252	12454701	Chr1_12453252_12454701
Chr1	12462006	12462565	Chr1_12462006_12462565
Chr1	12462763	12463233	Chr1_12462763_12463233
Chr1	12491270	12492417	Chr1_12491270_12492417
Chr1	12551989	12553086	Chr1_12551989_12553086
Chr1	12646911	12647575	Chr1_12646911_12647575
Chr1	12686852	12687941	Chr1_12686852_12687941
Chr1	12845001	12845440	Chr1_12845001_12845440
Chr1	12914213	12914719	Chr1_12914213_12914719
Chr1	13029457	13030065	Chr1_13029457_13030065
Chr1	13041599	13042307	Chr1_13041599_13042307
Chr1	13051449	13051976	Chr1_13051449_13051976
Chr1	13074166	13074883	Chr1_13074166_13074883
Chr1	13196950	13197900	Chr1_13196950_13197900
Chr1	13367636	13367988	Chr1_13367636_13367988
Chr1	13452450	13452876	Chr1_13452450_13452876
Chr1	13453072	13453848	Chr1_13453072_13453848
Chr1	13454616	13455531	Chr1_13454616_13455531
Chr1	13466857	13468065	Chr1_13466857_13468065
Chr1	13540834	13541254	Chr1_13540834_13541254
Chr1	13543550	13544035	Chr1_13543550_13544035
Chr1	13673809	13674290	Chr1_13673809_13674290
Chr1	13696296	13696586	Chr1_13696296_13696586
Chr1	13898100	13899273	Chr1_13898100_13899273
Chr1	13999491	14000092	Chr1_13999491_14000092
Chr1	14026748	14028322	Chr1_14026748_14028322
Chr1	14158503	14159206	Chr1_14158503_14159206
Chr1	14160865	14161471	Chr1_14160865_14161471
Chr1	14173934	14175382	Chr1_14173934_14175382
Chr1	14305590	14306475	Chr1_14305590_14306475
Chr1	15894066	15894475	Chr1_15894066_15894475
Chr1	15894997	15896805	Chr1_15894997_15896805
Chr1	15934542	15936133	Chr1_15934542_15936133
Chr1	16228059	16228921	Chr1_16228059_16228921
Chr1	16268191	16269222	Chr1_16268191_16269222
Chr1	16275416	16275784	Chr1_16275416_16275784
Chr1	16470647	16471059	Chr1_16470647_16471059
Chr1	16481731	16482805	Chr1_16481731_16482805
Chr1	16485981	16486598	Chr1_16485981_16486598
Chr1	16550600	16551142	Chr1_16550600_16551142
Chr1	16578944	16579979	Chr1_16578944_16579979
Chr1	16620530	16622363	Chr1_16620530_16622363
Chr1	16648502	16649280	Chr1_16648502_16649280
Chr1	16708145	16708425	Chr1_16708145_16708425
Chr1	16764573	16765134	Chr1_16764573_16765134
Chr1	16847750	16849129	Chr1_16847750_16849129
Chr1	16894907	16895477	Chr1_16894907_16895477
Chr1	16900694	16901467	Chr1_16900694_16901467
Chr1	16907002	16908052	Chr1_16907002_16908052
Chr1	16941939	16942374	Chr1_16941939_16942374
Chr1	17011224	17011573	Chr1_17011224_17011573
Chr1	17060823	17061200	Chr1_17060823_17061200
Chr1	17062231	17062689	Chr1_17062231_17062689
Chr1	17077448	17078490	Chr1_17077448_17078490
Chr1	17083151	17083927	Chr1_17083151_17083927
Chr1	17159020	17159491	Chr1_17159020_17159491
Chr1	17200402	17201092	Chr1_17200402_17201092
Chr1	17296208	17296767	Chr1_17296208_17296767
Chr1	17308654	17309421	Chr1_17308654_17309421
Chr1	17344621	17344990	Chr1_17344621_17344990
Chr1	17427315	17428095	Chr1_17427315_17428095
Chr1	17434878	17436123	Chr1_17434878_17436123
Chr1	17453305	17454968	Chr1_17453305_17454968
Chr1	17482652	17483611	Chr1_17482652_17483611
Chr1	17559992	17561277	Chr1_17559992_17561277
Chr1	17627670	17628368	Chr1_17627670_17628368
Chr1	17681389	17681706	Chr1_17681389_17681706
Chr1	17688230	17688567	Chr1_17688230_17688567
Chr1	17688781	17689232	Chr1_17688781_17689232
Chr1	17731691	17733131	Chr1_17731691_17733131
Chr1	17767660	17768276	Chr1_17767660_17768276
Chr1	17769489	17770993	Chr1_17769489_17770993
Chr1	17808521	17808951	Chr1_17808521_17808951
Chr1	17836902	17837629	Chr1_17836902_17837629
Chr1	17848329	17848952	Chr1_17848329_17848952
Chr1	17886065	17888322	Chr1_17886065_17888322
Chr1	17902611	17903210	Chr1_17902611_17903210
Chr1	17915115	17916766	Chr1_17915115_17916766
Chr1	17938256	17938519	Chr1_17938256_17938519
Chr1	17949214	17949424	Chr1_17949214_17949424
Chr1	17949651	17950794	Chr1_17949651_17950794
Chr1	17973752	17974413	Chr1_17973752_17974413
Chr1	17981249	17981708	Chr1_17981249_17981708
Chr1	18043036	18043762	Chr1_18043036_18043762
Chr1	18063693	18065541	Chr1_18063693_18065541
Chr1	18065736	18065935	Chr1_18065736_18065935
Chr1	18077256	18077775	Chr1_18077256_18077775
Chr1	18084829	18085895	Chr1_18084829_18085895
Chr1	18100236	18101982	Chr1_18100236_18101982
Chr1	18112894	18113700	Chr1_18112894_18113700
Chr1	18184644	18185150	Chr1_18184644_18185150
Chr1	18212750	18213030	Chr1_18212750_18213030
Chr1	18236725	18237125	Chr1_18236725_18237125
Chr1	18267042	18267610	Chr1_18267042_18267610
Chr1	18328380	18329148	Chr1_18328380_18329148
Chr1	18333639	18334403	Chr1_18333639_18334403
Chr1	18356581	18358075	Chr1_18356581_18358075
Chr1	18376686	18377287	Chr1_18376686_18377287
Chr1	18418817	18420028	Chr1_18418817_18420028
Chr1	18444949	18445204	Chr1_18444949_18445204
Chr1	18473437	18473716	Chr1_18473437_18473716
Chr1	18494128	18494556	Chr1_18494128_18494556
Chr1	18500778	18501077	Chr1_18500778_18501077
Chr1	18569816	18570440	Chr1_18569816_18570440
Chr1	18591377	18591730	Chr1_18591377_18591730
Chr1	18617125	18618890	Chr1_18617125_18618890
Chr1	18628438	18629401	Chr1_18628438_18629401
Chr1	18661238	18662208	Chr1_18661238_18662208
Chr1	18665469	18666032	Chr1_18665469_18666032
Chr1	18676496	18676655	Chr1_18676496_18676655
Chr1	18677637	18678239	Chr1_18677637_18678239
Chr1	18737145	18738109	Chr1_18737145_18738109
Chr1	18761907	18762430	Chr1_18761907_18762430
Chr1	18774326	18774806	Chr1_18774326_18774806
Chr1	18801610	18802495	Chr1_18801610_18802495
Chr1	18843035	18844285	Chr1_18843035_18844285
Chr1	18871707	18873317	Chr1_18871707_18873317
Chr1	18899505	18900178	Chr1_18899505_18900178
Chr1	18942348	18942775	Chr1_18942348_18942775
Chr1	19018681	19019395	Chr1_19018681_19019395
Chr1	19119589	19120149	Chr1_19119589_19120149
Chr1	19139489	19139899	Chr1_19139489_19139899
Chr1	19169206	19170999	Chr1_19169206_19170999
Chr1	19175260	19177274	Chr1_19175260_19177274
Chr1	19252198	19252522	Chr1_19252198_19252522
Chr1	19322928	19324442	Chr1_19322928_19324442
Chr1	19371941	19372370	Chr1_19371941_19372370
Chr1	19490078	19490431	Chr1_19490078_19490431
Chr1	19503241	19503754	Chr1_19503241_19503754
Chr1	19504531	19505874	Chr1_19504531_19505874
Chr1	19511688	19512295	Chr1_19511688_19512295
Chr1	19530799	19531247	Chr1_19530799_19531247
Chr1	19592170	19592668	Chr1_19592170_19592668
Chr1	19696671	19697555	Chr1_19696671_19697555
Chr1	19739417	19740907	Chr1_19739417_19740907
Chr1	19745060	19745413	Chr1_19745060_19745413
Chr1	19775013	19775720	Chr1_19775013_19775720
Chr1	19786940	19787448	Chr1_19786940_19787448
Chr1	19840413	19840814	Chr1_19840413_19840814
Chr1	19847012	19848332	Chr1_19847012_19848332
Chr1	19854204	19855474	Chr1_19854204_19855474
Chr1	19890128	19890626	Chr1_19890128_19890626
Chr1	19891089	19891480	Chr1_19891089_19891480
Chr1	19970154	19972098	Chr1_19970154_19972098
Chr1	19989941	19991485	Chr1_19989941_19991485
Chr1	20058772	20058995	Chr1_20058772_20058995
Chr1	20065798	20066549	Chr1_20065798_20066549
Chr1	20074052	20075069	Chr1_20074052_20075069
Chr1	20075223	20075366	Chr1_20075223_20075366
Chr1	20170271	20170574	Chr1_20170271_20170574
Chr1	20182858	20184470	Chr1_20182858_20184470
Chr1	20195380	20197031	Chr1_20195380_20197031
Chr1	20213192	20214895	Chr1_20213192_20214895
Chr1	20220508	20222218	Chr1_20220508_20222218
Chr1	20261144	20262279	Chr1_20261144_20262279
Chr1	20292825	20293232	Chr1_20292825_20293232
Chr1	20356212	20356876	Chr1_20356212_20356876
Chr1	20358207	20358775	Chr1_20358207_20358775
Chr1	20417038	20417777	Chr1_20417038_20417777
Chr1	20428851	20429255	Chr1_20428851_20429255
Chr1	20457423	20457929	Chr1_20457423_20457929
Chr1	20459620	20460439	Chr1_20459620_20460439
Chr1	20504609	20505428	Chr1_20504609_20505428
Chr1	20557048	20558442	Chr1_20557048_20558442
Chr1	20611924	20613122	Chr1_20611924_20613122
Chr1	20631910	20633147	Chr1_20631910_20633147
Chr1	20721968	20723193	Chr1_20721968_20723193
Chr1	20734303	20735336	Chr1_20734303_20735336
Chr1	20769201	20769863	Chr1_20769201_20769863
Chr1	20787470	20788081	Chr1_20787470_20788081
Chr1	20803918	20805670	Chr1_20803918_20805670
Chr1	20867353	20867916	Chr1_20867353_20867916
Chr1	20878790	20879299	Chr1_20878790_20879299
Chr1	20932387	20932740	Chr1_20932387_20932740
Chr1	20946664	20948018	Chr1_20946664_20948018
Chr1	20967999	20970191	Chr1_20967999_20970191
Chr1	21000840	21002196	Chr1_21000840_21002196
Chr1	21043866	21044777	Chr1_21043866_21044777
Chr1	21078063	21079451	Chr1_21078063_21079451
Chr1	21143842	21144481	Chr1_21143842_21144481
Chr1	21148965	21149682	Chr1_21148965_21149682
Chr1	21194289	21195524	Chr1_21194289_21195524
Chr1	21209127	21209472	Chr1_21209127_21209472
Chr1	21258292	21258935	Chr1_21258292_21258935
Chr1	21345014	21345352	Chr1_21345014_21345352
Chr1	21362128	21363158	Chr1_21362128_21363158
Chr1	21379173	21380495	Chr1_21379173_21380495
Chr1	21463992	21464997	Chr1_21463992_21464997
Chr1	21502649	21503236	Chr1_21502649_21503236
Chr1	21548638	21549331	Chr1_21548638_21549331
Chr1	21549492	21550224	Chr1_21549492_21550224
Chr1	21559045	21559315	Chr1_21559045_21559315
Chr1	21559668	21560158	Chr1_21559668_21560158
Chr1	21578328	21579275	Chr1_21578328_21579275
Chr1	21587244	21588064	Chr1_21587244_21588064
Chr1	21663000	21663509	Chr1_21663000_21663509
Chr1	21677997	21680765	Chr1_21677997_21680765
Chr1	21728679	21729119	Chr1_21728679_21729119
Chr1	21865347	21866629	Chr1_21865347_21866629
Chr1	21905042	21905575	Chr1_21905042_21905575
Chr1	21905902	21906114	Chr1_21905902_21906114
Chr1	21937633	21938335	Chr1_21937633_21938335
Chr1	21983055	21985079	Chr1_21983055_21985079
Chr1	22019095	22020651	Chr1_22019095_22020651
Chr1	22038827	22039899	Chr1_22038827_22039899
Chr1	22050608	22050905	Chr1_22050608_22050905
Chr1	22053209	22053832	Chr1_22053209_22053832
Chr1	22054138	22054299	Chr1_22054138_22054299
Chr1	22176736	22177812	Chr1_22176736_22177812
Chr1	22178415	22178875	Chr1_22178415_22178875
Chr1	22194748	22195033	Chr1_22194748_22195033
Chr1	22200863	22201887	Chr1_22200863_22201887
Chr1	22211565	22212460	Chr1_22211565_22212460
Chr1	22263939	22264469	Chr1_22263939_22264469
Chr1	22308476	22308979	Chr1_22308476_22308979
Chr1	22327826	22328541	Chr1_22327826_22328541
Chr1	22332998	22333554	Chr1_22332998_22333554
Chr1	22346934	22347753	Chr1_22346934_22347753
Chr1	22383319	22384159	Chr1_22383319_22384159
Chr1	22397548	22398610	Chr1_22397548_22398610
Chr1	22426514	22427530	Chr1_22426514_22427530
Chr1	22427770	22428305	Chr1_22427770_22428305
Chr1	22439381	22440251	Chr1_22439381_22440251
Chr1	22484245	22484758	Chr1_22484245_22484758
Chr1	22485332	22485900	Chr1_22485332_22485900
Chr1	22508915	22509501	Chr1_22508915_22509501
Chr1	22534300	22535919	Chr1_22534300_22535919
Chr1	22544561	22545442	Chr1_22544561_22545442
Chr1	22570932	22572093	Chr1_22570932_22572093
Chr1	22584491	22585037	Chr1_22584491_22585037
Chr1	22588276	22588627	Chr1_22588276_22588627
Chr1	22589343	22589597	Chr1_22589343_22589597
Chr1	22636224	22636700	Chr1_22636224_22636700
Chr1	22719805	22721455	Chr1_22719805_22721455
Chr1	22738969	22739525	Chr1_22738969_22739525
Chr1	22783078	22783643	Chr1_22783078_22783643
Chr1	22866662	22867673	Chr1_22866662_22867673
Chr1	22868292	22869227	Chr1_22868292_22869227
Chr1	22882320	22882792	Chr1_22882320_22882792
Chr1	22907451	22907947	Chr1_22907451_22907947
Chr1	22923144	22923882	Chr1_22923144_22923882
Chr1	23009960	23011529	Chr1_23009960_23011529
Chr1	23034644	23035121	Chr1_23034644_23035121
Chr1	23049222	23050481	Chr1_23049222_23050481
Chr1	23057932	23058295	Chr1_23057932_23058295
Chr1	23083508	23084167	Chr1_23083508_23084167
Chr1	23169294	23169908	Chr1_23169294_23169908
Chr1	23223851	23225827	Chr1_23223851_23225827
Chr1	23232906	23233736	Chr1_23232906_23233736
Chr1	23258008	23259294	Chr1_23258008_23259294
Chr1	23408118	23409111	Chr1_23408118_23409111
Chr1	23427273	23428121	Chr1_23427273_23428121
Chr1	23441687	23442135	Chr1_23441687_23442135
Chr1	23455869	23457074	Chr1_23455869_23457074
Chr1	23656859	23657255	Chr1_23656859_23657255
Chr1	23657770	23659651	Chr1_23657770_23659651
Chr1	23718776	23719643	Chr1_23718776_23719643
Chr1	23765681	23766340	Chr1_23765681_23766340
Chr1	23803208	23804782	Chr1_23803208_23804782
Chr1	23873895	23874852	Chr1_23873895_23874852
Chr1	23936104	23936594	Chr1_23936104_23936594
Chr1	23939397	23939574	Chr1_23939397_23939574
Chr1	23958102	23958856	Chr1_23958102_23958856
Chr1	23972414	23973985	Chr1_23972414_23973985
Chr1	23984566	23984814	Chr1_23984566_23984814
Chr1	23998551	23999487	Chr1_23998551_23999487
Chr1	24021768	24022259	Chr1_24021768_24022259
Chr1	24022985	24023624	Chr1_24022985_24023624
Chr1	24029387	24030876	Chr1_24029387_24030876
Chr1	24046929	24047254	Chr1_24046929_24047254
Chr1	24064960	24065331	Chr1_24064960_24065331
Chr1	24139439	24140699	Chr1_24139439_24140699
Chr1	24158893	24159524	Chr1_24158893_24159524
Chr1	24172700	24173541	Chr1_24172700_24173541
Chr1	24180195	24182006	Chr1_24180195_24182006
Chr1	24239980	24240323	Chr1_24239980_24240323
Chr1	24247988	24248369	Chr1_24247988_24248369
Chr1	24252680	24253309	Chr1_24252680_24253309
Chr1	24259463	24260579	Chr1_24259463_24260579
Chr1	24288800	24289623	Chr1_24288800_24289623
Chr1	24307046	24308408	Chr1_24307046_24308408
Chr1	24362179	24363275	Chr1_24362179_24363275
Chr1	24414530	24415582	Chr1_24414530_24415582
Chr1	24417906	24418684	Chr1_24417906_24418684
Chr1	24438847	24439582	Chr1_24438847_24439582
Chr1	24491983	24492720	Chr1_24491983_24492720
Chr1	24493332	24493815	Chr1_24493332_24493815
Chr1	24541120	24542529	Chr1_24541120_24542529
Chr1	24546871	24547689	Chr1_24546871_24547689
Chr1	24552899	24553448	Chr1_24552899_24553448
Chr1	24595470	24596700	Chr1_24595470_24596700
Chr1	24598640	24599217	Chr1_24598640_24599217
Chr1	24616393	24616858	Chr1_24616393_24616858
Chr1	24695380	24696746	Chr1_24695380_24696746
Chr1	24729915	24730857	Chr1_24729915_24730857
Chr1	24738675	24739371	Chr1_24738675_24739371
Chr1	24768964	24769306	Chr1_24768964_24769306
Chr1	24773532	24774875	Chr1_24773532_24774875
Chr1	24863563	24863928	Chr1_24863563_24863928
Chr1	24865889	24866718	Chr1_24865889_24866718
Chr1	24891120	24892105	Chr1_24891120_24892105
Chr1	25043963	25044345	Chr1_25043963_25044345
Chr1	25044552	25044975	Chr1_25044552_25044975
Chr1	25053984	25054707	Chr1_25053984_25054707
Chr1	25069620	25070162	Chr1_25069620_25070162
Chr1	25151275	25152961	Chr1_25151275_25152961
Chr1	25187907	25189016	Chr1_25187907_25189016
Chr1	25193806	25194420	Chr1_25193806_25194420
Chr1	25198246	25198522	Chr1_25198246_25198522
Chr1	25198688	25198903	Chr1_25198688_25198903
Chr1	25232057	25232642	Chr1_25232057_25232642
Chr1	25259804	25260340	Chr1_25259804_25260340
Chr1	25263781	25264272	Chr1_25263781_25264272
Chr1	25278042	25278644	Chr1_25278042_25278644
Chr1	25280484	25281237	Chr1_25280484_25281237
Chr1	25310508	25311036	Chr1_25310508_25311036
Chr1	25327482	25329084	Chr1_25327482_25329084
Chr1	25399036	25399421	Chr1_25399036_25399421
Chr1	25436544	25436972	Chr1_25436544_25436972
Chr1	25499473	25500574	Chr1_25499473_25500574
Chr1	25510758	25510829	Chr1_25510758_25510829
Chr1	25523540	25524574	Chr1_25523540_25524574
Chr1	25538568	25540016	Chr1_25538568_25540016
Chr1	25631344	25632375	Chr1_25631344_25632375
Chr1	25649620	25650876	Chr1_25649620_25650876
Chr1	25694508	25695078	Chr1_25694508_25695078
Chr1	25707436	25707907	Chr1_25707436_25707907
Chr1	25713001	25713307	Chr1_25713001_25713307
Chr1	25714180	25714520	Chr1_25714180_25714520
Chr1	25723977	25725417	Chr1_25723977_25725417
Chr1	25754995	25756546	Chr1_25754995_25756546
Chr1	25831116	25831391	Chr1_25831116_25831391
Chr1	25835305	25835911	Chr1_25835305_25835911
Chr1	25872386	25872957	Chr1_25872386_25872957
Chr1	25886394	25887734	Chr1_25886394_25887734
Chr1	25888329	25888632	Chr1_25888329_25888632
Chr1	25935134	25935602	Chr1_25935134_25935602
Chr1	25943762	25944085	Chr1_25943762_25944085
Chr1	25960888	25961383	Chr1_25960888_25961383
Chr1	26034848	26035173	Chr1_26034848_26035173
Chr1	26049545	26050866	Chr1_26049545_26050866
Chr1	26089778	26091812	Chr1_26089778_26091812
Chr1	26183628	26184036	Chr1_26183628_26184036
Chr1	26234465	26235082	Chr1_26234465_26235082
Chr1	26273737	26274909	Chr1_26273737_26274909
Chr1	26288612	26289085	Chr1_26288612_26289085
Chr1	26348073	26348676	Chr1_26348073_26348676
Chr1	26412359	26413185	Chr1_26412359_26413185
Chr1	26421735	26422735	Chr1_26421735_26422735
Chr1	26442242	26442864	Chr1_26442242_26442864
Chr1	26471188	26472198	Chr1_26471188_26472198
Chr1	26517776	26518166	Chr1_26517776_26518166
Chr1	26588172	26588946	Chr1_26588172_26588946
Chr1	26606379	26607569	Chr1_26606379_26607569
Chr1	26614484	26616001	Chr1_26614484_26616001
Chr1	26630388	26630773	Chr1_26630388_26630773
Chr1	26668743	26669216	Chr1_26668743_26669216
Chr1	26673937	26674289	Chr1_26673937_26674289
Chr1	26687401	26688131	Chr1_26687401_26688131
Chr1	26805173	26805596	Chr1_26805173_26805596
Chr1	26813921	26814445	Chr1_26813921_26814445
Chr1	26838414	26839074	Chr1_26838414_26839074
Chr1	26859011	26860194	Chr1_26859011_26860194
Chr1	26888528	26889257	Chr1_26888528_26889257
Chr1	26965648	26966616	Chr1_26965648_26966616
Chr1	27002752	27003393	Chr1_27002752_27003393
Chr1	27016215	27016932	Chr1_27016215_27016932
Chr1	27023844	27024677	Chr1_27023844_27024677
Chr1	27032518	27033089	Chr1_27032518_27033089
Chr1	27082872	27083453	Chr1_27082872_27083453
Chr1	27111708	27111795	Chr1_27111708_27111795
Chr1	27116729	27117408	Chr1_27116729_27117408
Chr1	27127696	27129582	Chr1_27127696_27129582
Chr1	27159366	27160553	Chr1_27159366_27160553
Chr1	27227844	27228354	Chr1_27227844_27228354
Chr1	27249893	27250961	Chr1_27249893_27250961
Chr1	27268007	27268933	Chr1_27268007_27268933
Chr1	27352415	27353633	Chr1_27352415_27353633
Chr1	27375244	27376377	Chr1_27375244_27376377
Chr1	27391967	27393788	Chr1_27391967_27393788
Chr1	27404820	27405052	Chr1_27404820_27405052
Chr1	27467377	27468483	Chr1_27467377_27468483
Chr1	27469631	27470196	Chr1_27469631_27470196
Chr1	27487083	27488058	Chr1_27487083_27488058
Chr1	27523647	27524232	Chr1_27523647_27524232
Chr1	27572212	27572811	Chr1_27572212_27572811
Chr1	27631906	27632863	Chr1_27631906_27632863
Chr1	27687749	27688539	Chr1_27687749_27688539
Chr1	27703858	27704551	Chr1_27703858_27704551
Chr1	27804974	27806027	Chr1_27804974_27806027
Chr1	27819750	27821101	Chr1_27819750_27821101
Chr1	27923138	27923522	Chr1_27923138_27923522
Chr1	27924469	27924766	Chr1_27924469_27924766
Chr1	27935500	27935750	Chr1_27935500_27935750
Chr1	27936112	27937818	Chr1_27936112_27937818
Chr1	27968101	27968534	Chr1_27968101_27968534
Chr1	28016436	28016853	Chr1_28016436_28016853
Chr1	28077272	28078036	Chr1_28077272_28078036
Chr1	28079496	28080172	Chr1_28079496_28080172
Chr1	28125602	28126103	Chr1_28125602_28126103
Chr1	28165037	28165359	Chr1_28165037_28165359
Chr1	28173804	28174151	Chr1_28173804_28174151
Chr1	28220780	28220990	Chr1_28220780_28220990
Chr1	28228459	28229895	Chr1_28228459_28229895
Chr1	28276326	28277145	Chr1_28276326_28277145
Chr1	28281547	28282702	Chr1_28281547_28282702
Chr1	28299035	28299579	Chr1_28299035_28299579
Chr1	28315163	28316243	Chr1_28315163_28316243
Chr1	28413271	28414979	Chr1_28413271_28414979
Chr1	28445742	28446631	Chr1_28445742_28446631
Chr1	28446937	28447196	Chr1_28446937_28447196
Chr1	28463580	28463969	Chr1_28463580_28463969
Chr1	28527837	28529231	Chr1_28527837_28529231
Chr1	28536327	28537401	Chr1_28536327_28537401
Chr1	28563261	28564757	Chr1_28563261_28564757
Chr1	28573974	28575538	Chr1_28573974_28575538
Chr1	28625232	28625760	Chr1_28625232_28625760
Chr1	28633735	28635055	Chr1_28633735_28635055
Chr1	28831263	28831999	Chr1_28831263_28831999
Chr1	28832527	28832818	Chr1_28832527_28832818
Chr1	28890175	28890934	Chr1_28890175_28890934
Chr1	28908874	28909204	Chr1_28908874_28909204
Chr1	28909491	28909693	Chr1_28909491_28909693
Chr1	28934097	28935517	Chr1_28934097_28935517
Chr1	28947446	28948586	Chr1_28947446_28948586
Chr1	28977147	28978258	Chr1_28977147_28978258
Chr1	28986875	28987891	Chr1_28986875_28987891
Chr1	28998000	29000565	Chr1_28998000_29000565
Chr1	29015077	29015880	Chr1_29015077_29015880
Chr1	29018673	29019492	Chr1_29018673_29019492
Chr1	29124497	29125215	Chr1_29124497_29125215
Chr1	29130445	29130872	Chr1_29130445_29130872
Chr1	29191067	29193714	Chr1_29191067_29193714
Chr1	29223129	29224127	Chr1_29223129_29224127
Chr1	29258198	29260482	Chr1_29258198_29260482
Chr1	29303050	29303711	Chr1_29303050_29303711
Chr1	29311036	29311990	Chr1_29311036_29311990
Chr1	29312437	29312694	Chr1_29312437_29312694
Chr1	29357159	29358922	Chr1_29357159_29358922
Chr1	29433121	29434271	Chr1_29433121_29434271
Chr1	29506618	29507602	Chr1_29506618_29507602
Chr1	29535187	29535785	Chr1_29535187_29535785
Chr1	29552419	29553902	Chr1_29552419_29553902
Chr1	29565688	29566296	Chr1_29565688_29566296
Chr1	29600449	29602127	Chr1_29600449_29602127
Chr1	29652496	29653861	Chr1_29652496_29653861
Chr1	29663754	29664761	Chr1_29663754_29664761
Chr1	29700682	29700928	Chr1_29700682_29700928
Chr1	29716842	29717828	Chr1_29716842_29717828
Chr1	29750887	29751455	Chr1_29750887_29751455
Chr1	29772285	29772481	Chr1_29772285_29772481
Chr1	29802680	29803809	Chr1_29802680_29803809
Chr1	29818604	29818848	Chr1_29818604_29818848
Chr1	29820520	29820901	Chr1_29820520_29820901
Chr1	29844895	29845544	Chr1_29844895_29845544
Chr1	29882569	29884712	Chr1_29882569_29884712
Chr1	29924311	29924937	Chr1_29924311_29924937
Chr1	29971924	29972759	Chr1_29971924_29972759
Chr1	30000384	30001606	Chr1_30000384_30001606
Chr1	30027264	30029259	Chr1_30027264_30029259
Chr1	30071942	30073367	Chr1_30071942_30073367
Chr1	30099169	30099857	Chr1_30099169_30099857
Chr1	30101020	30101645	Chr1_30101020_30101645
Chr1	30102014	30102185	Chr1_30102014_30102185
Chr1	30126487	30127656	Chr1_30126487_30127656
Chr1	30151792	30152723	Chr1_30151792_30152723
Chr1	30219129	30220376	Chr1_30219129_30220376
Chr1	30227897	30228346	Chr1_30227897_30228346
Chr1	30291677	30292882	Chr1_30291677_30292882
Chr1	30320655	30321458	Chr1_30320655_30321458
Chr1	30344832	30345158	Chr1_30344832_30345158
Chr1	30357507	30357877	Chr1_30357507_30357877
Chr1	30406275	30406713	Chr1_30406275_30406713
Chr1	30412726	30413085	Chr1_30412726_30413085
Chr2	73128	73586	Chr2_73128_73586
Chr2	83216	83535	Chr2_83216_83535
Chr2	125834	126626	Chr2_125834_126626
Chr2	165199	165811	Chr2_165199_165811
Chr2	193532	194033	Chr2_193532_194033
Chr2	223360	223855	Chr2_223360_223855
Chr2	271403	272866	Chr2_271403_272866
Chr2	299160	299649	Chr2_299160_299649
Chr2	357081	358433	Chr2_357081_358433
Chr2	436670	437055	Chr2_436670_437055
Chr2	451568	452518	Chr2_451568_452518
Chr2	507474	508981	Chr2_507474_508981
Chr2	517779	518106	Chr2_517779_518106
Chr2	518368	519907	Chr2_518368_519907
Chr2	527260	527518	Chr2_527260_527518
Chr2	552899	553808	Chr2_552899_553808
Chr2	562540	563261	Chr2_562540_563261
Chr2	583838	584760	Chr2_583838_584760
Chr2	623006	623305	Chr2_623006_623305
Chr2	630497	631035	Chr2_630497_631035
Chr2	654321	654767	Chr2_654321_654767
Chr2	696236	698577	Chr2_696236_698577
Chr2	757794	758968	Chr2_757794_758968
Chr2	763228	763726	Chr2_763228_763726
Chr2	781815	782105	Chr2_781815_782105
Chr2	790325	790976	Chr2_790325_790976
Chr2	796674	797600	Chr2_796674_797600
Chr2	864592	865783	Chr2_864592_865783
Chr2	916636	917553	Chr2_916636_917553
Chr2	939646	940433	Chr2_939646_940433
Chr2	958595	959023	Chr2_958595_959023
Chr2	1073818	1074460	Chr2_1073818_1074460
Chr2	1150793	1151239	Chr2_1150793_1151239
Chr2	1164595	1165243	Chr2_1164595_1165243
Chr2	1187403	1188993	Chr2_1187403_1188993
Chr2	1284117	1285881	Chr2_1284117_1285881
Chr2	1426991	1427400	Chr2_1426991_1427400
Chr2	1454655	1455679	Chr2_1454655_1455679
Chr2	1461509	1462019	Chr2_1461509_1462019
Chr2	1479630	1480167	Chr2_1479630_1480167
Chr2	1518626	1519519	Chr2_1518626_1519519
Chr2	1542393	1542739	Chr2_1542393_1542739
Chr2	1609919	1610366	Chr2_1609919_1610366
Chr2	1659328	1660036	Chr2_1659328_1660036
Chr2	1696302	1696718	Chr2_1696302_1696718
Chr2	1715086	1715693	Chr2_1715086_1715693
Chr2	1720064	1720581	Chr2_1720064_1720581
Chr2	1736118	1737479	Chr2_1736118_1737479
Chr2	1841940	1843355	Chr2_1841940_1843355
Chr2	1874031	1874980	Chr2_1874031_1874980
Chr2	2056232	2057176	Chr2_2056232_2057176
Chr2	2144330	2146535	Chr2_2144330_2146535
Chr2	2172999	2174008	Chr2_2172999_2174008
Chr2	2268947	2270604	Chr2_2268947_2270604
Chr2	2334896	2336120	Chr2_2334896_2336120
Chr2	2338311	2338791	Chr2_2338311_2338791
Chr2	2352046	2353196	Chr2_2352046_2353196
Chr2	2427857	2428208	Chr2_2427857_2428208
Chr2	2428890	2429919	Chr2_2428890_2429919
Chr2	2587685	2589081	Chr2_2587685_2589081
Chr2	2764373	2765550	Chr2_2764373_2765550
Chr2	2929358	2930549	Chr2_2929358_2930549
Chr2	3047326	3047937	Chr2_3047326_3047937
Chr2	4083136	4083864	Chr2_4083136_4083864
Chr2	4313851	4314718	Chr2_4313851_4314718
Chr2	4315343	4315879	Chr2_4315343_4315879
Chr2	4341383	4342832	Chr2_4341383_4342832
Chr2	4482483	4483446	Chr2_4482483_4483446
Chr2	4620936	4621759	Chr2_4620936_4621759
Chr2	4804421	4804861	Chr2_4804421_4804861
Chr2	5117929	5118991	Chr2_5117929_5118991
Chr2	5391589	5392160	Chr2_5391589_5392160
Chr2	5513066	5513394	Chr2_5513066_5513394
Chr2	5592978	5593588	Chr2_5592978_5593588
Chr2	5641852	5643114	Chr2_5641852_5643114
Chr2	5788596	5789059	Chr2_5788596_5789059
Chr2	5907747	5908654	Chr2_5907747_5908654
Chr2	5954162	5954675	Chr2_5954162_5954675
Chr2	5977539	5978130	Chr2_5977539_5978130
Chr2	6041038	6041632	Chr2_6041038_6041632
Chr2	6131340	6131945	Chr2_6131340_6131945
Chr2	6181402	6183126	Chr2_6181402_6183126
Chr2	6189529	6190214	Chr2_6189529_6190214
Chr2	6300376	6301394	Chr2_6300376_6301394
Chr2	6311207	6312521	Chr2_6311207_6312521
Chr2	6369979	6370685	Chr2_6369979_6370685
Chr2	6406268	6407066	Chr2_6406268_6407066
Chr2	6518761	6519198	Chr2_6518761_6519198
Chr2	6735637	6736104	Chr2_6735637_6736104
Chr2	6776122	6777649	Chr2_6776122_6777649
Chr2	6787563	6788543	Chr2_6787563_6788543
Chr2	6798144	6799328	Chr2_6798144_6799328
Chr2	6833763	6834765	Chr2_6833763_6834765
Chr2	6904426	6904869	Chr2_6904426_6904869
Chr2	6917699	6919932	Chr2_6917699_6919932
Chr2	6931802	6932711	Chr2_6931802_6932711
Chr2	6987020	6987556	Chr2_6987020_6987556
Chr2	7105149	7106120	Chr2_7105149_7106120
Chr2	7136856	7138504	Chr2_7136856_7138504
Chr2	7150316	7152031	Chr2_7150316_7152031
Chr2	7187121	7188507	Chr2_7187121_7188507
Chr2	7210567	7212074	Chr2_7210567_7212074
Chr2	7218869	7219367	Chr2_7218869_7219367
Chr2	7250010	7250529	Chr2_7250010_7250529
Chr2	7303449	7304478	Chr2_7303449_7304478
Chr2	7342636	7343478	Chr2_7342636_7343478
Chr2	7359738	7360118	Chr2_7359738_7360118
Chr2	7360434	7360967	Chr2_7360434_7360967
Chr2	7384235	7384705	Chr2_7384235_7384705
Chr2	7442666	7443855	Chr2_7442666_7443855
Chr2	7481363	7482891	Chr2_7481363_7482891
Chr2	7502588	7503132	Chr2_7502588_7503132
Chr2	7519698	7520780	Chr2_7519698_7520780
Chr2	7540814	7541800	Chr2_7540814_7541800
Chr2	7548065	7548762	Chr2_7548065_7548762
Chr2	7557517	7558085	Chr2_7557517_7558085
Chr2	7562522	7563797	Chr2_7562522_7563797
Chr2	7649781	7650048	Chr2_7649781_7650048
Chr2	7667857	7668757	Chr2_7667857_7668757
Chr2	7685351	7686776	Chr2_7685351_7686776
Chr2	7715501	7716339	Chr2_7715501_7716339
Chr2	7725031	7725615	Chr2_7725031_7725615
Chr2	7738917	7739332	Chr2_7738917_7739332
Chr2	7755692	7756018	Chr2_7755692_7756018
Chr2	7763450	7763791	Chr2_7763450_7763791
Chr2	7784503	7785713	Chr2_7784503_7785713
Chr2	7819255	7819521	Chr2_7819255_7819521
Chr2	7866911	7867212	Chr2_7866911_7867212
Chr2	7907431	7908032	Chr2_7907431_7908032
Chr2	7970416	7970850	Chr2_7970416_7970850
Chr2	7993943	7995657	Chr2_7993943_7995657
Chr2	8030831	8032196	Chr2_8030831_8032196
Chr2	8042800	8043554	Chr2_8042800_8043554
Chr2	8059456	8060143	Chr2_8059456_8060143
Chr2	8085197	8085831	Chr2_8085197_8085831
Chr2	8095180	8095988	Chr2_8095180_8095988
Chr2	8111255	8112570	Chr2_8111255_8112570
Chr2	8124720	8125174	Chr2_8124720_8125174
Chr2	8143844	8144509	Chr2_8143844_8144509
Chr2	8188325	8189574	Chr2_8188325_8189574
Chr2	8194717	8195851	Chr2_8194717_8195851
Chr2	8226143	8227501	Chr2_8226143_8227501
Chr2	8428297	8429480	Chr2_8428297_8429480
Chr2	8433582	8434268	Chr2_8433582_8434268
Chr2	8459080	8459868	Chr2_8459080_8459868
Chr2	8485128	8486028	Chr2_8485128_8486028
Chr2	8512474	8513408	Chr2_8512474_8513408
Chr2	8550989	8552687	Chr2_8550989_8552687
Chr2	8572872	8573872	Chr2_8572872_8573872
Chr2	8591780	8593390	Chr2_8591780_8593390
Chr2	8607321	8608875	Chr2_8607321_8608875
Chr2	8615918	8617486	Chr2_8615918_8617486
Chr2	8637810	8638404	Chr2_8637810_8638404
Chr2	8703557	8704266	Chr2_8703557_8704266
Chr2	8704651	8704964	Chr2_8704651_8704964
Chr2	8711729	8712438	Chr2_8711729_8712438
Chr2	8740091	8740333	Chr2_8740091_8740333
Chr2	8756276	8757580	Chr2_8756276_8757580
Chr2	8771079	8771670	Chr2_8771079_8771670
Chr2	8863216	8864750	Chr2_8863216_8864750
Chr2	8940924	8942791	Chr2_8940924_8942791
Chr2	8947533	8948815	Chr2_8947533_8948815
Chr2	8967845	8968877	Chr2_8967845_8968877
Chr2	8971613	8971942	Chr2_8971613_8971942
Chr2	8989372	8989755	Chr2_8989372_8989755
Chr2	9016447	9017665	Chr2_9016447_9017665
Chr2	9067464	9068208	Chr2_9067464_9068208
Chr2	9115049	9115688	Chr2_9115049_9115688
Chr2	9156072	9156590	Chr2_9156072_9156590
Chr2	9167161	9168644	Chr2_9167161_9168644
Chr2	9173507	9174317	Chr2_9173507_9174317
Chr2	9217808	9218118	Chr2_9217808_9218118
Chr2	9275457	9276870	Chr2_9275457_9276870
Chr2	9289069	9289616	Chr2_9289069_9289616
Chr2	9363764	9364741	Chr2_9363764_9364741
Chr2	9365102	9365293	Chr2_9365102_9365293
Chr2	9387459	9388414	Chr2_9387459_9388414
Chr2	9396524	9396939	Chr2_9396524_9396939
Chr2	9411537	9412077	Chr2_9411537_9412077
Chr2	9413518	9413801	Chr2_9413518_9413801
Chr2	9451027	9451742	Chr2_9451027_9451742
Chr2	9593732	9594459	Chr2_9593732_9594459
Chr2	9638467	9638971	Chr2_9638467_9638971
Chr2	9659372	9660143	Chr2_9659372_9660143
Chr2	9688674	9690537	Chr2_9688674_9690537
Chr2	9701905	9702233	Chr2_9701905_9702233
Chr2	9785413	9785958	Chr2_9785413_9785958
Chr2	9824069	9824727	Chr2_9824069_9824727
Chr2	9894975	9895241	Chr2_9894975_9895241
Chr2	9944944	9946071	Chr2_9944944_9946071
Chr2	9988982	9989868	Chr2_9988982_9989868
Chr2	9998143	9999311	Chr2_9998143_9999311
Chr2	10058219	10059034	Chr2_10058219_10059034
Chr2	10173121	10173403	Chr2_10173121_10173403
Chr2	10224687	10225043	Chr2_10224687_10225043
Chr2	10225208	10226618	Chr2_10225208_10226618
Chr2	10286713	10287626	Chr2_10286713_10287626
Chr2	10319119	10320038	Chr2_10319119_10320038
Chr2	10326927	10328056	Chr2_10326927_10328056
Chr2	10382177	10383145	Chr2_10382177_10383145
Chr2	10383407	10384215	Chr2_10383407_10384215
Chr2	10400796	10401504	Chr2_10400796_10401504
Chr2	10426715	10427704	Chr2_10426715_10427704
Chr2	10452220	10452622	Chr2_10452220_10452622
Chr2	10627542	10627998	Chr2_10627542_10627998
Chr2	10663425	10663828	Chr2_10663425_10663828
Chr2	10669778	10670154	Chr2_10669778_10670154
Chr2	10697393	10699082	Chr2_10697393_10699082
Chr2	10722929	10724279	Chr2_10722929_10724279
Chr2	10781987	10783388	Chr2_10781987_10783388
Chr2	10824066	10825352	Chr2_10824066_10825352
Chr2	10846825	10849049	Chr2_10846825_10849049
Chr2	10916134	10916817	Chr2_10916134_10916817
Chr2	10927865	10928868	Chr2_10927865_10928868
Chr2	10939877	10940315	Chr2_10939877_10940315
Chr2	10956379	10957188	Chr2_10956379_10957188
Chr2	10983935	10985683	Chr2_10983935_10985683
Chr2	10992785	10993527	Chr2_10992785_10993527
Chr2	11004186	11004627	Chr2_11004186_11004627
Chr2	11024999	11025543	Chr2_11024999_11025543
Chr2	11038304	11039274	Chr2_11038304_11039274
Chr2	11048716	11049748	Chr2_11048716_11049748
Chr2	11062265	11063349	Chr2_11062265_11063349
Chr2	11070653	11073173	Chr2_11070653_11073173
Chr2	11084761	11085845	Chr2_11084761_11085845
Chr2	11104737	11105092	Chr2_11104737_11105092
Chr2	11109123	11110528	Chr2_11109123_11110528
Chr2	11132276	11133067	Chr2_11132276_11133067
Chr2	11156189	11156728	Chr2_11156189_11156728
Chr2	11187867	11189021	Chr2_11187867_11189021
Chr2	11208079	11209412	Chr2_11208079_11209412
Chr2	11216486	11217147	Chr2_11216486_11217147
Chr2	11217377	11218346	Chr2_11217377_11218346
Chr2	11243063	11244008	Chr2_11243063_11244008
Chr2	11255045	11255707	Chr2_11255045_11255707
Chr2	11276330	11277724	Chr2_11276330_11277724
Chr2	11301810	11302240	Chr2_11301810_11302240
Chr2	11310857	11311938	Chr2_11310857_11311938
Chr2	11423810	11424004	Chr2_11423810_11424004
Chr2	11429183	11429974	Chr2_11429183_11429974
Chr2	11462185	11463643	Chr2_11462185_11463643
Chr2	11490951	11491739	Chr2_11490951_11491739
Chr2	11515072	11515986	Chr2_11515072_11515986
Chr2	11519229	11520109	Chr2_11519229_11520109
Chr2	11528101	11528735	Chr2_11528101_11528735
Chr2	11535849	11537245	Chr2_11535849_11537245
Chr2	11554548	11555066	Chr2_11554548_11555066
Chr2	11567553	11568875	Chr2_11567553_11568875
Chr2	11575109	11577471	Chr2_11575109_11577471
Chr2	11627702	11628592	Chr2_11627702_11628592
Chr2	11635282	11635803	Chr2_11635282_11635803
Chr2	11652519	11654161	Chr2_11652519_11654161
Chr2	11699413	11700545	Chr2_11699413_11700545
Chr2	11720821	11721523	Chr2_11720821_11721523
Chr2	11727708	11728179	Chr2_11727708_11728179
Chr2	11750458	11751269	Chr2_11750458_11751269
Chr2	11774635	11775260	Chr2_11774635_11775260
Chr2	11810201	11811156	Chr2_11810201_11811156
Chr2	11817752	11818291	Chr2_11817752_11818291
Chr2	11819327	11820329	Chr2_11819327_11820329
Chr2	11827017	11827492	Chr2_11827017_11827492
Chr2	11863988	11865095	Chr2_11863988_11865095
Chr2	11885368	11886725	Chr2_11885368_11886725
Chr2	11899379	11900473	Chr2_11899379_11900473
Chr2	11913570	11915074	Chr2_11913570_11915074
Chr2	11928575	11929607	Chr2_11928575_11929607
Chr2	11947384	11948008	Chr2_11947384_11948008
Chr2	11990894	11991332	Chr2_11990894_11991332
Chr2	12072550	12073508	Chr2_12072550_12073508
Chr2	12098554	12099153	Chr2_12098554_12099153
Chr2	12115756	12116916	Chr2_12115756_12116916
Chr2	12133133	12134071	Chr2_12133133_12134071
Chr2	12139528	12140796	Chr2_12139528_12140796
Chr2	12168597	12169166	Chr2_12168597_12169166
Chr2	12178284	12179721	Chr2_12178284_12179721
Chr2	12180290	12180746	Chr2_12180290_12180746
Chr2	12185172	12186054	Chr2_12185172_12186054
Chr2	12222085	12222290	Chr2_12222085_12222290
Chr2	12223094	12224293	Chr2_12223094_12224293
Chr2	12328085	12328355	Chr2_12328085_12328355
Chr2	12354460	12355735	Chr2_12354460_12355735
Chr2	12489646	12490855	Chr2_12489646_12490855
Chr2	12534305	12535237	Chr2_12534305_12535237
Chr2	12542636	12544626	Chr2_12542636_12544626
Chr2	12559837	12561479	Chr2_12559837_12561479
Chr2	12561802	12562203	Chr2_12561802_12562203
Chr2	12609936	12611336	Chr2_12609936_12611336
Chr2	12781526	12783142	Chr2_12781526_12783142
Chr2	12792606	12793169	Chr2_12792606_12793169
Chr2	12793495	12794158	Chr2_12793495_12794158
Chr2	12828599	12829438	Chr2_12828599_12829438
Chr2	12852498	12854634	Chr2_12852498_12854634
Chr2	12975033	12976162	Chr2_12975033_12976162
Chr2	12980841	12982164	Chr2_12980841_12982164
Chr2	13029616	13030485	Chr2_13029616_13030485
Chr2	13039998	13042249	Chr2_13039998_13042249
Chr2	13085631	13086583	Chr2_13085631_13086583
Chr2	13097874	13098692	Chr2_13097874_13098692
Chr2	13120241	13121316	Chr2_13120241_13121316
Chr2	13175915	13176931	Chr2_13175915_13176931
Chr2	13181034	13181623	Chr2_13181034_13181623
Chr2	13181999	13182862	Chr2_13181999_13182862
Chr2	13212326	13213218	Chr2_13212326_13213218
Chr2	13213370	13213863	Chr2_13213370_13213863
Chr2	13257652	13258238	Chr2_13257652_13258238
Chr2	13263368	13264435	Chr2_13263368_13264435
Chr2	13370037	13370830	Chr2_13370037_13370830
Chr2	13371868	13372600	Chr2_13371868_13372600
Chr2	13386895	13388261	Chr2_13386895_13388261
Chr2	13416824	13417909	Chr2_13416824_13417909
Chr2	13418642	13418937	Chr2_13418642_13418937
Chr2	13447429	13448310	Chr2_13447429_13448310
Chr2	13470626	13471822	Chr2_13470626_13471822
Chr2	13490360	13490999	Chr2_13490360_13490999
Chr2	13527859	13528557	Chr2_13527859_13528557
Chr2	13645669	13646516	Chr2_13645669_13646516
Chr2	13650906	13652286	Chr2_13650906_13652286
Chr2	13696448	13697010	Chr2_13696448_13697010
Chr2	13721444	13722674	Chr2_13721444_13722674
Chr2	13730586	13731339	Chr2_13730586_13731339
Chr2	13760540	13761668	Chr2_13760540_13761668
Chr2	13781354	13781728	Chr2_13781354_13781728
Chr2	13798987	13800512	Chr2_13798987_13800512
Chr2	13869811	13870851	Chr2_13869811_13870851
Chr2	13871028	13871734	Chr2_13871028_13871734
Chr2	13875599	13876649	Chr2_13875599_13876649
Chr2	13883647	13885607	Chr2_13883647_13885607
Chr2	13893965	13894693	Chr2_13893965_13894693
Chr2	13956489	13957516	Chr2_13956489_13957516
Chr2	13961370	13962297	Chr2_13961370_13962297
Chr2	13982136	13983958	Chr2_13982136_13983958
Chr2	14046690	14049388	Chr2_14046690_14049388
Chr2	14074391	14075474	Chr2_14074391_14075474
Chr2	14112530	14112819	Chr2_14112530_14112819
Chr2	14126001	14127137	Chr2_14126001_14127137
Chr2	14164506	14165039	Chr2_14164506_14165039
Chr2	14172741	14173553	Chr2_14172741_14173553
Chr2	14197954	14198317	Chr2_14197954_14198317
Chr2	14203842	14204838	Chr2_14203842_14204838
Chr2	14255127	14256122	Chr2_14255127_14256122
Chr2	14265302	14266034	Chr2_14265302_14266034
Chr2	14277076	14278562	Chr2_14277076_14278562
Chr2	14311802	14312696	Chr2_14311802_14312696
Chr2	14353190	14353712	Chr2_14353190_14353712
Chr2	14356164	14356944	Chr2_14356164_14356944
Chr2	14387830	14388244	Chr2_14387830_14388244
Chr2	14395663	14396225	Chr2_14395663_14396225
Chr2	14438907	14439746	Chr2_14438907_14439746
Chr2	14463849	14465481	Chr2_14463849_14465481
Chr2	14477518	14478239	Chr2_14477518_14478239
Chr2	14504837	14505385	Chr2_14504837_14505385
Chr2	14535565	14536188	Chr2_14535565_14536188
Chr2	14589700	14590656	Chr2_14589700_14590656
Chr2	14633676	14634297	Chr2_14633676_14634297
Chr2	14639483	14640916	Chr2_14639483_14640916
Chr2	14657205	14657555	Chr2_14657205_14657555
Chr2	14660256	14661564	Chr2_14660256_14661564
Chr2	14667413	14668245	Chr2_14667413_14668245
Chr2	14672728	14673685	Chr2_14672728_14673685
Chr2	14774416	14774812	Chr2_14774416_14774812
Chr2	14775374	14776485	Chr2_14775374_14776485
Chr2	14795982	14797041	Chr2_14795982_14797041
Chr2	14805048	14805803	Chr2_14805048_14805803
Chr2	14907819	14908672	Chr2_14907819_14908672
Chr2	14916657	14917561	Chr2_14916657_14917561
Chr2	14923842	14924350	Chr2_14923842_14924350
Chr2	14930666	14931509	Chr2_14930666_14931509
Chr2	14961200	14961589	Chr2_14961200_14961589
Chr2	14996192	14997463	Chr2_14996192_14997463
Chr2	15002356	15002835	Chr2_15002356_15002835
Chr2	15019401	15019703	Chr2_15019401_15019703
Chr2	15028484	15029231	Chr2_15028484_15029231
Chr2	15047590	15048765	Chr2_15047590_15048765
Chr2	15203403	15206206	Chr2_15203403_15206206
Chr2	15239185	15239516	Chr2_15239185_15239516
Chr2	15240460	15241852	Chr2_15240460_15241852
Chr2	15262842	15263429	Chr2_15262842_15263429
Chr2	15268758	15269314	Chr2_15268758_15269314
Chr2	15319664	15320243	Chr2_15319664_15320243
Chr2	15320971	15321974	Chr2_15320971_15321974
Chr2	15355261	15357610	Chr2_15355261_15357610
Chr2	15364825	15365413	Chr2_15364825_15365413
Chr2	15398496	15399000	Chr2_15398496_15399000
Chr2	15425374	15426853	Chr2_15425374_15426853
Chr2	15427211	15427627	Chr2_15427211_15427627
Chr2	15449457	15450571	Chr2_15449457_15450571
Chr2	15454230	15455431	Chr2_15454230_15455431
Chr2	15505139	15506929	Chr2_15505139_15506929
Chr2	15526315	15527179	Chr2_15526315_15527179
Chr2	15574308	15574774	Chr2_15574308_15574774
Chr2	15581535	15582592	Chr2_15581535_15582592
Chr2	15603060	15603706	Chr2_15603060_15603706
Chr2	15603941	15604584	Chr2_15603941_15604584
Chr2	15669688	15670713	Chr2_15669688_15670713
Chr2	15695273	15695660	Chr2_15695273_15695660
Chr2	15745057	15746378	Chr2_15745057_15746378
Chr2	15845245	15846263	Chr2_15845245_15846263
Chr2	15847713	15848070	Chr2_15847713_15848070
Chr2	15855027	15856180	Chr2_15855027_15856180
Chr2	15879401	15879974	Chr2_15879401_15879974
Chr2	15902771	15903645	Chr2_15902771_15903645
Chr2	16002630	16002933	Chr2_16002630_16002933
Chr2	16025685	16026293	Chr2_16025685_16026293
Chr2	16086236	16087875	Chr2_16086236_16087875
Chr2	16101180	16101790	Chr2_16101180_16101790
Chr2	16105234	16106039	Chr2_16105234_16106039
Chr2	16184195	16185209	Chr2_16184195_16185209
Chr2	16202864	16204778	Chr2_16202864_16204778
Chr2	16223048	16224100	Chr2_16223048_16224100
Chr2	16243199	16244529	Chr2_16243199_16244529
Chr2	16264163	16265141	Chr2_16264163_16265141
Chr2	16391373	16392897	Chr2_16391373_16392897
Chr2	16409072	16410192	Chr2_16409072_16410192
Chr2	16429227	16429923	Chr2_16429227_16429923
Chr2	16430311	16430702	Chr2_16430311_16430702
Chr2	16449781	16450619	Chr2_16449781_16450619
Chr2	16480007	16480517	Chr2_16480007_16480517
Chr2	16515773	16516779	Chr2_16515773_16516779
Chr2	16533070	16533992	Chr2_16533070_16533992
Chr2	16536901	16537328	Chr2_16536901_16537328
Chr2	16566867	16567141	Chr2_16566867_16567141
Chr2	16585409	16586411	Chr2_16585409_16586411
Chr2	16590295	16590651	Chr2_16590295_16590651
Chr2	16676734	16678054	Chr2_16676734_16678054
Chr2	16684132	16684420	Chr2_16684132_16684420
Chr2	16687931	16688236	Chr2_16687931_16688236
Chr2	16773682	16774474	Chr2_16773682_16774474
Chr2	16825021	16826241	Chr2_16825021_16826241
Chr2	16879250	16879948	Chr2_16879250_16879948
Chr2	16963256	16964124	Chr2_16963256_16964124
Chr2	17050174	17050804	Chr2_17050174_17050804
Chr2	17076393	17077019	Chr2_17076393_17077019
Chr2	17087491	17088213	Chr2_17087491_17088213
Chr2	17091235	17091821	Chr2_17091235_17091821
Chr2	17187088	17188436	Chr2_17187088_17188436
Chr2	17323056	17323307	Chr2_17323056_17323307
Chr2	17328339	17329353	Chr2_17328339_17329353
Chr2	17400218	17400606	Chr2_17400218_17400606
Chr2	17477402	17477922	Chr2_17477402_17477922
Chr2	17491427	17492411	Chr2_17491427_17492411
Chr2	17492574	17493382	Chr2_17492574_17493382
Chr2	17528142	17528494	Chr2_17528142_17528494
Chr2	17574552	17574997	Chr2_17574552_17574997
Chr2	17610613	17610907	Chr2_17610613_17610907
Chr2	17654170	17654988	Chr2_17654170_17654988
Chr2	17671831	17672495	Chr2_17671831_17672495
Chr2	17691645	17692576	Chr2_17691645_17692576
Chr2	17707874	17708814	Chr2_17707874_17708814
Chr2	17714130	17715685	Chr2_17714130_17715685
Chr2	17734504	17735187	Chr2_17734504_17735187
Chr2	17735418	17736057	Chr2_17735418_17736057
Chr2	17794816	17796098	Chr2_17794816_17796098
Chr2	17803011	17804169	Chr2_17803011_17804169
Chr2	17812527	17812842	Chr2_17812527_17812842
Chr2	17827652	17828243	Chr2_17827652_17828243
Chr2	17840396	17840766	Chr2_17840396_17840766
Chr2	17875725	17877061	Chr2_17875725_17877061
Chr2	17893709	17894370	Chr2_17893709_17894370
Chr2	17951891	17953518	Chr2_17951891_17953518
Chr2	17960009	17960546	Chr2_17960009_17960546
Chr2	17962798	17963509	Chr2_17962798_17963509
Chr2	17994574	17995620	Chr2_17994574_17995620
Chr2	18003323	18004407	Chr2_18003323_18004407
Chr2	18065134	18067102	Chr2_18065134_18067102
Chr2	18110762	18112164	Chr2_18110762_18112164
Chr2	18121813	18122948	Chr2_18121813_18122948
Chr2	18205132	18206417	Chr2_18205132_18206417
Chr2	18243605	18244874	Chr2_18243605_18244874
Chr2	18260868	18261409	Chr2_18260868_18261409
Chr2	18277708	18278794	Chr2_18277708_18278794
Chr2	18318791	18320762	Chr2_18318791_18320762
Chr2	18329802	18330211	Chr2_18329802_18330211
Chr2	18436057	18437974	Chr2_18436057_18437974
Chr2	18460150	18461133	Chr2_18460150_18461133
Chr2	18491760	18492543	Chr2_18491760_18492543
Chr2	18542419	18542668	Chr2_18542419_18542668
Chr2	18542963	18543692	Chr2_18542963_18543692
Chr2	18549138	18550197	Chr2_18549138_18550197
Chr2	18570063	18570586	Chr2_18570063_18570586
Chr2	18612799	18613232	Chr2_18612799_18613232
Chr2	18615048	18615681	Chr2_18615048_18615681
Chr2	18658097	18658722	Chr2_18658097_18658722
Chr2	18674684	18675501	Chr2_18674684_18675501
Chr2	18755020	18755302	Chr2_18755020_18755302
Chr2	18776682	18776960	Chr2_18776682_18776960
Chr2	18798131	18798409	Chr2_18798131_18798409
Chr2	18835864	18836860	Chr2_18835864_18836860
Chr2	18862147	18862821	Chr2_18862147_18862821
Chr2	18967509	18968198	Chr2_18967509_18968198
Chr2	18989140	18990055	Chr2_18989140_18990055
Chr2	19002674	19002870	Chr2_19002674_19002870
Chr2	19022527	19022843	Chr2_19022527_19022843
Chr2	19023309	19024067	Chr2_19023309_19024067
Chr2	19098988	19100270	Chr2_19098988_19100270
Chr2	19126351	19126701	Chr2_19126351_19126701
Chr2	19220848	19221422	Chr2_19220848_19221422
Chr2	19238845	19240196	Chr2_19238845_19240196
Chr2	19278158	19279118	Chr2_19278158_19279118
Chr2	19339988	19340397	Chr2_19339988_19340397
Chr2	19340561	19341382	Chr2_19340561_19341382
Chr2	19368971	19369223	Chr2_19368971_19369223
Chr2	19399633	19401059	Chr2_19399633_19401059
Chr2	19429280	19429590	Chr2_19429280_19429590
Chr2	19435993	19437313	Chr2_19435993_19437313
Chr2	19465022	19465515	Chr2_19465022_19465515
Chr2	19483515	19485025	Chr2_19483515_19485025
Chr2	19511003	19511816	Chr2_19511003_19511816
Chr2	19530563	19531357	Chr2_19530563_19531357
Chr2	19578647	19579817	Chr2_19578647_19579817
Chr2	19579998	19580275	Chr2_19579998_19580275
Chr2	19610454	19611097	Chr2_19610454_19611097
Chr2	19636224	19636850	Chr2_19636224_19636850
Chr2	19650673	19651994	Chr2_19650673_19651994
Chr2	19689608	19690168	Chr2_19689608_19690168
Chr2	19690749	19691178	Chr2_19690749_19691178
Chr3	30066	30293	Chr3_30066_30293
Chr3	53963	54773	Chr3_53963_54773
Chr3	87224	88307	Chr3_87224_88307
Chr3	131124	131281	Chr3_131124_131281
Chr3	213306	215023	Chr3_213306_215023
Chr3	220266	221352	Chr3_220266_221352
Chr3	244040	246102	Chr3_244040_246102
Chr3	275302	276084	Chr3_275302_276084
Chr3	299098	299506	Chr3_299098_299506
Chr3	371024	371530	Chr3_371024_371530
Chr3	431207	431720	Chr3_431207_431720
Chr3	431924	432518	Chr3_431924_432518
Chr3	456610	457590	Chr3_456610_457590
Chr3	488926	489218	Chr3_488926_489218
Chr3	492247	492675	Chr3_492247_492675
Chr3	510460	511397	Chr3_510460_511397
Chr3	552997	554537	Chr3_552997_554537
Chr3	592664	592898	Chr3_592664_592898
Chr3	644831	645509	Chr3_644831_645509
Chr3	675427	676587	Chr3_675427_676587
Chr3	690962	691441	Chr3_690962_691441
Chr3	705585	706163	Chr3_705585_706163
Chr3	726897	727191	Chr3_726897_727191
Chr3	727502	728159	Chr3_727502_728159
Chr3	778706	779472	Chr3_778706_779472
Chr3	817910	818653	Chr3_817910_818653
Chr3	838040	839179	Chr3_838040_839179
Chr3	909250	910645	Chr3_909250_910645
Chr3	945636	946285	Chr3_945636_946285
Chr3	965425	966413	Chr3_965425_966413
Chr3	966991	968577	Chr3_966991_968577
Chr3	1068137	1068840	Chr3_1068137_1068840
Chr3	1082647	1083153	Chr3_1082647_1083153
Chr3	1114068	1115102	Chr3_1114068_1115102
Chr3	1153717	1154604	Chr3_1153717_1154604
Chr3	1209156	1209574	Chr3_1209156_1209574
Chr3	1217462	1218314	Chr3_1217462_1218314
Chr3	1249795	1250135	Chr3_1249795_1250135
Chr3	1250782	1251731	Chr3_1250782_1251731
Chr3	1299342	1300797	Chr3_1299342_1300797
Chr3	1393420	1393948	Chr3_1393420_1393948
Chr3	1417668	1418938	Chr3_1417668_1418938
Chr3	1453033	1453750	Chr3_1453033_1453750
Chr3	1490207	1491969	Chr3_1490207_1491969
Chr3	1597010	1598193	Chr3_1597010_1598193
Chr3	1611507	1612479	Chr3_1611507_1612479
Chr3	1655789	1657723	Chr3_1655789_1657723
Chr3	1742699	1743151	Chr3_1742699_1743151
Chr3	1743622	1744252	Chr3_1743622_1744252
Chr3	1786213	1787615	Chr3_1786213_1787615
Chr3	1834211	1835074	Chr3_1834211_1835074
Chr3	1919998	1920768	Chr3_1919998_1920768
Chr3	1938322	1938873	Chr3_1938322_1938873
Chr3	1946219	1947324	Chr3_1946219_1947324
Chr3	1975883	1976613	Chr3_1975883_1976613
Chr3	1976772	1977028	Chr3_1976772_1977028
Chr3	1977344	1977588	Chr3_1977344_1977588
Chr3	1985727	1986213	Chr3_1985727_1986213
Chr3	1986409	1986839	Chr3_1986409_1986839
Chr3	2035141	2035560	Chr3_2035141_2035560
Chr3	2048973	2050078	Chr3_2048973_2050078
Chr3	2069429	2070388	Chr3_2069429_2070388
Chr3	2070595	2070787	Chr3_2070595_2070787
Chr3	2071037	2071291	Chr3_2071037_2071291
Chr3	2087164	2087867	Chr3_2087164_2087867
Chr3	2104906	2106153	Chr3_2104906_2106153
Chr3	2149661	2150471	Chr3_2149661_2150471
Chr3	2164160	2166249	Chr3_2164160_2166249
Chr3	2245265	2247241	Chr3_2245265_2247241
Chr3	2264636	2266084	Chr3_2264636_2266084
Chr3	2327917	2328350	Chr3_2327917_2328350
Chr3	2356384	2356773	Chr3_2356384_2356773
Chr3	2357648	2358454	Chr3_2357648_2358454
Chr3	2403324	2404433	Chr3_2403324_2404433
Chr3	2411268	2412046	Chr3_2411268_2412046
Chr3	2418156	2419145	Chr3_2418156_2419145
Chr3	2437314	2437795	Chr3_2437314_2437795
Chr3	2443973	2444399	Chr3_2443973_2444399
Chr3	2445196	2446048	Chr3_2445196_2446048
Chr3	2459495	2460105	Chr3_2459495_2460105
Chr3	2478155	2478437	Chr3_2478155_2478437
Chr3	2483200	2484060	Chr3_2483200_2484060
Chr3	2509398	2509820	Chr3_2509398_2509820
Chr3	2587010	2588152	Chr3_2587010_2588152
Chr3	2605672	2606194	Chr3_2605672_2606194
Chr3	2624332	2625386	Chr3_2624332_2625386
Chr3	2635802	2636366	Chr3_2635802_2636366
Chr3	2648583	2649317	Chr3_2648583_2649317
Chr3	2658411	2659699	Chr3_2658411_2659699
Chr3	2686865	2687539	Chr3_2686865_2687539
Chr3	2717095	2719056	Chr3_2717095_2719056
Chr3	2788109	2789275	Chr3_2788109_2789275
Chr3	2881686	2882053	Chr3_2881686_2882053
Chr3	2906674	2907310	Chr3_2906674_2907310
Chr3	2955383	2955881	Chr3_2955383_2955881
Chr3	2968607	2968868	Chr3_2968607_2968868
Chr3	2974256	2974604	Chr3_2974256_2974604
Chr3	2980173	2980705	Chr3_2980173_2980705
Chr3	2991502	2992253	Chr3_2991502_2992253
Chr3	2992813	2993240	Chr3_2992813_2993240
Chr3	3021343	3022936	Chr3_3021343_3022936
Chr3	3023183	3023811	Chr3_3023183_3023811
Chr3	3139781	3140190	Chr3_3139781_3140190
Chr3	3167826	3168212	Chr3_3167826_3168212
Chr3	3168365	3169244	Chr3_3168365_3169244
Chr3	3206852	3207154	Chr3_3206852_3207154
Chr3	3218566	3219512	Chr3_3218566_3219512
Chr3	3241508	3242689	Chr3_3241508_3242689
Chr3	3251290	3252348	Chr3_3251290_3252348
Chr3	3293215	3293861	Chr3_3293215_3293861
Chr3	3325017	3327731	Chr3_3325017_3327731
Chr3	3358136	3358420	Chr3_3358136_3358420
Chr3	3360940	3361620	Chr3_3360940_3361620
Chr3	3381053	3381605	Chr3_3381053_3381605
Chr3	3381897	3382293	Chr3_3381897_3382293
Chr3	3432783	3433835	Chr3_3432783_3433835
Chr3	3465141	3466051	Chr3_3465141_3466051
Chr3	3482402	3482965	Chr3_3482402_3482965
Chr3	3483146	3483565	Chr3_3483146_3483565
Chr3	3535181	3535913	Chr3_3535181_3535913
Chr3	3551176	3552650	Chr3_3551176_3552650
Chr3	3584239	3584877	Chr3_3584239_3584877
Chr3	3595732	3596466	Chr3_3595732_3596466
Chr3	3604526	3605744	Chr3_3604526_3605744
Chr3	3622846	3623465	Chr3_3622846_3623465
Chr3	3636481	3637897	Chr3_3636481_3637897
Chr3	3701758	3703435	Chr3_3701758_3703435
Chr3	3736989	3738408	Chr3_3736989_3738408
Chr3	3761557	3763087	Chr3_3761557_3763087
Chr3	3763642	3763932	Chr3_3763642_3763932
Chr3	3776280	3777862	Chr3_3776280_3777862
Chr3	3792944	3793861	Chr3_3792944_3793861
Chr3	3841502	3841948	Chr3_3841502_3841948
Chr3	3868468	3868914	Chr3_3868468_3868914
Chr3	3874634	3875267	Chr3_3874634_3875267
Chr3	3876722	3877053	Chr3_3876722_3877053
Chr3	3913574	3914714	Chr3_3913574_3914714
Chr3	3959628	3960548	Chr3_3959628_3960548
Chr3	3982124	3983536	Chr3_3982124_3983536
Chr3	3990310	3990962	Chr3_3990310_3990962
Chr3	3991346	3992951	Chr3_3991346_3992951
Chr3	4019219	4019497	Chr3_4019219_4019497
Chr3	4042496	4043181	Chr3_4042496_4043181
Chr3	4072948	4073260	Chr3_4072948_4073260
Chr3	4114757	4115083	Chr3_4114757_4115083
Chr3	4121403	4122480	Chr3_4121403_4122480
Chr3	4182566	4184589	Chr3_4182566_4184589
Chr3	4195634	4196914	Chr3_4195634_4196914
Chr3	4256310	4257201	Chr3_4256310_4257201
Chr3	4308776	4310004	Chr3_4308776_4310004
Chr3	4319845	4321097	Chr3_4319845_4321097
Chr3	4321642	4322104	Chr3_4321642_4322104
Chr3	4333480	4335233	Chr3_4333480_4335233
Chr3	4361370	4362125	Chr3_4361370_4362125
Chr3	4385004	4386888	Chr3_4385004_4386888
Chr3	4395222	4396439	Chr3_4395222_4396439
Chr3	4429329	4430222	Chr3_4429329_4430222
Chr3	4472472	4473645	Chr3_4472472_4473645
Chr3	4473903	4474575	Chr3_4473903_4474575
Chr3	4483767	4484721	Chr3_4483767_4484721
Chr3	4521432	4522119	Chr3_4521432_4522119
Chr3	4561156	4562166	Chr3_4561156_4562166
Chr3	4591876	4593534	Chr3_4591876_4593534
Chr3	4599712	4600230	Chr3_4599712_4600230
Chr3	4610547	4611173	Chr3_4610547_4611173
Chr3	4623773	4624942	Chr3_4623773_4624942
Chr3	4639742	4641363	Chr3_4639742_4641363
Chr3	4650700	4651596	Chr3_4650700_4651596
Chr3	4669332	4669863	Chr3_4669332_4669863
Chr3	4685441	4685858	Chr3_4685441_4685858
Chr3	4686086	4686681	Chr3_4686086_4686681
Chr3	4698387	4698919	Chr3_4698387_4698919
Chr3	4741824	4742416	Chr3_4741824_4742416
Chr3	4779101	4780436	Chr3_4779101_4780436
Chr3	4793202	4793376	Chr3_4793202_4793376
Chr3	4820344	4821208	Chr3_4820344_4821208
Chr3	4903964	4905671	Chr3_4903964_4905671
Chr3	4926746	4927562	Chr3_4926746_4927562
Chr3	4947940	4949300	Chr3_4947940_4949300
Chr3	4984764	4985922	Chr3_4984764_4985922
Chr3	5012563	5013169	Chr3_5012563_5013169
Chr3	5022807	5023061	Chr3_5022807_5023061
Chr3	5055017	5055458	Chr3_5055017_5055458
Chr3	5064397	5065086	Chr3_5064397_5065086
Chr3	5121488	5121918	Chr3_5121488_5121918
Chr3	5140438	5142260	Chr3_5140438_5142260
Chr3	5142551	5143290	Chr3_5142551_5143290
Chr3	5143537	5144442	Chr3_5143537_5144442
Chr3	5168531	5168861	Chr3_5168531_5168861
Chr3	5169176	5169921	Chr3_5169176_5169921
Chr3	5225482	5226325	Chr3_5225482_5226325
Chr3	5300932	5301508	Chr3_5300932_5301508
Chr3	5332730	5333829	Chr3_5332730_5333829
Chr3	5363905	5364750	Chr3_5363905_5364750
Chr3	5382890	5383506	Chr3_5382890_5383506
Chr3	5478773	5480486	Chr3_5478773_5480486
Chr3	5503055	5504042	Chr3_5503055_5504042
Chr3	5504543	5504923	Chr3_5504543_5504923
Chr3	5515801	5517104	Chr3_5515801_5517104
Chr3	5525287	5526947	Chr3_5525287_5526947
Chr3	5656493	5657878	Chr3_5656493_5657878
Chr3	5669012	5669630	Chr3_5669012_5669630
Chr3	5684788	5685097	Chr3_5684788_5685097
Chr3	5700891	5701600	Chr3_5700891_5701600
Chr3	5722281	5722975	Chr3_5722281_5722975
Chr3	5723567	5724137	Chr3_5723567_5724137
Chr3	5736112	5737694	Chr3_5736112_5737694
Chr3	5738022	5738660	Chr3_5738022_5738660
Chr3	5757341	5758763	Chr3_5757341_5758763
Chr3	5772495	5773789	Chr3_5772495_5773789
Chr3	5798527	5799822	Chr3_5798527_5799822
Chr3	5822238	5823128	Chr3_5822238_5823128
Chr3	5828838	5829458	Chr3_5828838_5829458
Chr3	5880769	5881497	Chr3_5880769_5881497
Chr3	5889770	5890890	Chr3_5889770_5890890
Chr3	5909193	5909430	Chr3_5909193_5909430
Chr3	5917007	5917398	Chr3_5917007_5917398
Chr3	5972939	5973661	Chr3_5972939_5973661
Chr3	6052127	6052475	Chr3_6052127_6052475
Chr3	6081705	6083153	Chr3_6081705_6083153
Chr3	6095968	6096133	Chr3_6095968_6096133
Chr3	6108650	6109648	Chr3_6108650_6109648
Chr3	6122000	6122958	Chr3_6122000_6122958
Chr3	6150823	6151233	Chr3_6150823_6151233
Chr3	6152266	6152443	Chr3_6152266_6152443
Chr3	6157594	6158765	Chr3_6157594_6158765
Chr3	6169356	6169935	Chr3_6169356_6169935
Chr3	6182293	6182849	Chr3_6182293_6182849
Chr3	6224859	6225567	Chr3_6224859_6225567
Chr3	6250314	6250878	Chr3_6250314_6250878
Chr3	6253566	6253995	Chr3_6253566_6253995
Chr3	6279645	6280029	Chr3_6279645_6280029
Chr3	6309873	6311242	Chr3_6309873_6311242
Chr3	6333222	6333847	Chr3_6333222_6333847
Chr3	6364594	6365562	Chr3_6364594_6365562
Chr3	6392587	6392852	Chr3_6392587_6392852
Chr3	6394277	6394535	Chr3_6394277_6394535
Chr3	6394970	6395494	Chr3_6394970_6395494
Chr3	6399765	6400882	Chr3_6399765_6400882
Chr3	6404316	6404874	Chr3_6404316_6404874
Chr3	6459969	6460616	Chr3_6459969_6460616
Chr3	6485625	6485976	Chr3_6485625_6485976
Chr3	6611264	6612195	Chr3_6611264_6612195
Chr3	6625439	6626768	Chr3_6625439_6626768
Chr3	6647613	6648405	Chr3_6647613_6648405
Chr3	6667405	6667701	Chr3_6667405_6667701
Chr3	6678332	6679112	Chr3_6678332_6679112
Chr3	6689436	6690872	Chr3_6689436_6690872
Chr3	6733743	6735648	Chr3_6733743_6735648
Chr3	6761322	6761791	Chr3_6761322_6761791
Chr3	6782259	6782731	Chr3_6782259_6782731
Chr3	6822863	6823322	Chr3_6822863_6823322
Chr3	6828099	6829006	Chr3_6828099_6829006
Chr3	6855798	6856548	Chr3_6855798_6856548
Chr3	6865609	6866573	Chr3_6865609_6866573
Chr3	6869234	6869945	Chr3_6869234_6869945
Chr3	6884134	6885088	Chr3_6884134_6885088
Chr3	6917457	6917663	Chr3_6917457_6917663
Chr3	6922057	6923397	Chr3_6922057_6923397
Chr3	6928882	6930875	Chr3_6928882_6930875
Chr3	6944688	6945236	Chr3_6944688_6945236
Chr3	6964359	6964701	Chr3_6964359_6964701
Chr3	6964921	6965342	Chr3_6964921_6965342
Chr3	6966828	6967293	Chr3_6966828_6967293
Chr3	6969886	6970648	Chr3_6969886_6970648
Chr3	6977642	6977909	Chr3_6977642_6977909
Chr3	7058726	7060146	Chr3_7058726_7060146
Chr3	7159068	7160507	Chr3_7159068_7160507
Chr3	7173837	7174434	Chr3_7173837_7174434
Chr3	7198809	7199721	Chr3_7198809_7199721
Chr3	7220561	7220933	Chr3_7220561_7220933
Chr3	7221156	7221561	Chr3_7221156_7221561
Chr3	7225419	7225775	Chr3_7225419_7225775
Chr3	7225934	7226425	Chr3_7225934_7226425
Chr3	7226642	7226921	Chr3_7226642_7226921
Chr3	7259908	7261730	Chr3_7259908_7261730
Chr3	7321302	7321938	Chr3_7321302_7321938
Chr3	7327804	7329108	Chr3_7327804_7329108
Chr3	7380183	7381355	Chr3_7380183_7381355
Chr3	7409293	7410137	Chr3_7409293_7410137
Chr3	7441153	7441814	Chr3_7441153_7441814
Chr3	7453921	7454219	Chr3_7453921_7454219
Chr3	7488567	7488984	Chr3_7488567_7488984
Chr3	7491661	7492851	Chr3_7491661_7492851
Chr3	7503173	7504171	Chr3_7503173_7504171
Chr3	7523626	7523970	Chr3_7523626_7523970
Chr3	7543919	7545804	Chr3_7543919_7545804
Chr3	7564529	7565390	Chr3_7564529_7565390
Chr3	7586849	7587179	Chr3_7586849_7587179
Chr3	7615389	7616374	Chr3_7615389_7616374
Chr3	7640049	7641955	Chr3_7640049_7641955
Chr3	7652578	7654658	Chr3_7652578_7654658
Chr3	7667981	7668918	Chr3_7667981_7668918
Chr3	7701035	7701573	Chr3_7701035_7701573
Chr3	7822084	7822943	Chr3_7822084_7822943
Chr3	7837776	7838207	Chr3_7837776_7838207
Chr3	7838437	7839403	Chr3_7838437_7839403
Chr3	7876148	7877327	Chr3_7876148_7877327
Chr3	7894559	7895260	Chr3_7894559_7895260
Chr3	7916297	7917986	Chr3_7916297_7917986
Chr3	7918525	7918780	Chr3_7918525_7918780
Chr3	7958358	7958835	Chr3_7958358_7958835
Chr3	8011664	8014503	Chr3_8011664_8014503
Chr3	8032912	8033477	Chr3_8032912_8033477
Chr3	8037432	8037852	Chr3_8037432_8037852
Chr3	8071220	8072707	Chr3_8071220_8072707
Chr3	8084246	8084958	Chr3_8084246_8084958
Chr3	8085196	8085607	Chr3_8085196_8085607
Chr3	8142311	8142776	Chr3_8142311_8142776
Chr3	8160078	8161350	Chr3_8160078_8161350
Chr3	8161605	8161848	Chr3_8161605_8161848
Chr3	8257012	8257917	Chr3_8257012_8257917
Chr3	8323695	8324330	Chr3_8323695_8324330
Chr3	8335491	8336333	Chr3_8335491_8336333
Chr3	8342131	8342616	Chr3_8342131_8342616
Chr3	8342873	8343591	Chr3_8342873_8343591
Chr3	8353404	8353831	Chr3_8353404_8353831
Chr3	8360624	8361365	Chr3_8360624_8361365
Chr3	8447351	8448385	Chr3_8447351_8448385
Chr3	8461671	8463381	Chr3_8461671_8463381
Chr3	8472135	8473531	Chr3_8472135_8473531
Chr3	8509016	8509846	Chr3_8509016_8509846
Chr3	8579410	8581512	Chr3_8579410_8581512
Chr3	8631575	8632429	Chr3_8631575_8632429
Chr3	8643469	8644324	Chr3_8643469_8644324
Chr3	8662325	8662866	Chr3_8662325_8662866
Chr3	8671605	8672524	Chr3_8671605_8672524
Chr3	8694274	8694745	Chr3_8694274_8694745
Chr3	8695151	8695583	Chr3_8695151_8695583
Chr3	8728966	8730196	Chr3_8728966_8730196
Chr3	8730999	8731411	Chr3_8730999_8731411
Chr3	8734389	8737237	Chr3_8734389_8737237
Chr3	8747628	8748796	Chr3_8747628_8748796
Chr3	8863143	8864106	Chr3_8863143_8864106
Chr3	8875771	8876623	Chr3_8875771_8876623
Chr3	8901326	8901576	Chr3_8901326_8901576
Chr3	8919807	8920379	Chr3_8919807_8920379
Chr3	8962791	8963349	Chr3_8962791_8963349
Chr3	8999039	8999499	Chr3_8999039_8999499
Chr3	9033066	9034133	Chr3_9033066_9034133
Chr3	9057180	9057938	Chr3_9057180_9057938
Chr3	9130448	9131080	Chr3_9130448_9131080
Chr3	9191169	9191929	Chr3_9191169_9191929
Chr3	9223124	9223951	Chr3_9223124_9223951
Chr3	9249367	9250345	Chr3_9249367_9250345
Chr3	9268995	9269838	Chr3_9268995_9269838
Chr3	9382951	9383337	Chr3_9382951_9383337
Chr3	9419343	9419724	Chr3_9419343_9419724
Chr3	9422204	9423085	Chr3_9422204_9423085
Chr3	9423789	9424088	Chr3_9423789_9424088
Chr3	9452833	9454186	Chr3_9452833_9454186
Chr3	9477432	9477705	Chr3_9477432_9477705
Chr3	9507008	9507498	Chr3_9507008_9507498
Chr3	9519759	9520113	Chr3_9519759_9520113
Chr3	9539267	9540180	Chr3_9539267_9540180
Chr3	9650183	9651223	Chr3_9650183_9651223
Chr3	9668442	9669107	Chr3_9668442_9669107
Chr3	9673055	9674522	Chr3_9673055_9674522
Chr3	9686503	9688101	Chr3_9686503_9688101
Chr3	9710306	9711164	Chr3_9710306_9711164
Chr3	9749464	9750822	Chr3_9749464_9750822
Chr3	9760050	9761072	Chr3_9760050_9761072
Chr3	9825697	9826131	Chr3_9825697_9826131
Chr3	9826614	9827466	Chr3_9826614_9827466
Chr3	9832164	9833493	Chr3_9832164_9833493
Chr3	9869645	9870565	Chr3_9869645_9870565
Chr3	9907229	9908191	Chr3_9907229_9908191
Chr3	9914726	9916129	Chr3_9914726_9916129
Chr3	9940893	9941939	Chr3_9940893_9941939
Chr3	9961396	9962580	Chr3_9961396_9962580
Chr3	9969212	9970179	Chr3_9969212_9970179
Chr3	10049762	10050219	Chr3_10049762_10050219
Chr3	10051013	10051619	Chr3_10051013_10051619
Chr3	10056118	10056499	Chr3_10056118_10056499
Chr3	10061532	10061905	Chr3_10061532_10061905
Chr3	10070644	10071211	Chr3_10070644_10071211
Chr3	10071688	10072794	Chr3_10071688_10072794
Chr3	10083112	10084227	Chr3_10083112_10084227
Chr3	10091980	10092638	Chr3_10091980_10092638
Chr3	10101350	10102243	Chr3_10101350_10102243
Chr3	10127896	10128708	Chr3_10127896_10128708
Chr3	10213753	10214349	Chr3_10213753_10214349
Chr3	10217639	10218167	Chr3_10217639_10218167
Chr3	10255731	10256058	Chr3_10255731_10256058
Chr3	10256623	10257022	Chr3_10256623_10257022
Chr3	10258192	10258518	Chr3_10258192_10258518
Chr3	10284797	10286469	Chr3_10284797_10286469
Chr3	10317268	10318289	Chr3_10317268_10318289
Chr3	10334142	10335332	Chr3_10334142_10335332
Chr3	10349107	10349403	Chr3_10349107_10349403
Chr3	10369424	10370357	Chr3_10369424_10370357
Chr3	10594013	10595649	Chr3_10594013_10595649
Chr3	10657177	10658420	Chr3_10657177_10658420
Chr3	10757241	10757539	Chr3_10757241_10757539
Chr3	10761599	10762274	Chr3_10761599_10762274
Chr3	10780080	10780788	Chr3_10780080_10780788
Chr3	10784192	10784558	Chr3_10784192_10784558
Chr3	10788434	10789453	Chr3_10788434_10789453
Chr3	11010717	11010968	Chr3_11010717_11010968
Chr3	11150959	11151374	Chr3_11150959_11151374
Chr3	11236605	11236981	Chr3_11236605_11236981
Chr3	11251597	11251871	Chr3_11251597_11251871
Chr3	11266840	11267214	Chr3_11266840_11267214
Chr3	11498949	11499254	Chr3_11498949_11499254
Chr3	11812008	11812611	Chr3_11812008_11812611
Chr3	11920301	11920899	Chr3_11920301_11920899
Chr3	11976319	11977395	Chr3_11976319_11977395
Chr3	12368957	12369504	Chr3_12368957_12369504
Chr3	12447829	12448283	Chr3_12447829_12448283
Chr3	12448850	12449976	Chr3_12448850_12449976
Chr3	12589754	12590280	Chr3_12589754_12590280
Chr3	12666622	12667419	Chr3_12666622_12667419
Chr3	14092324	14093781	Chr3_14092324_14093781
Chr3	14228365	14229879	Chr3_14228365_14229879
Chr3	14311024	14311724	Chr3_14311024_14311724
Chr3	14325029	14325402	Chr3_14325029_14325402
Chr3	14727392	14727868	Chr3_14727392_14727868
Chr3	15018289	15019075	Chr3_15018289_15019075
Chr3	15184368	15184844	Chr3_15184368_15184844
Chr3	15196751	15197942	Chr3_15196751_15197942
Chr3	15208654	15210553	Chr3_15208654_15210553
Chr3	15357134	15357711	Chr3_15357134_15357711
Chr3	15369473	15370294	Chr3_15369473_15370294
Chr3	15511888	15513116	Chr3_15511888_15513116
Chr3	15768936	15769531	Chr3_15768936_15769531
Chr3	15868802	15869876	Chr3_15868802_15869876
Chr3	15888161	15888462	Chr3_15888161_15888462
Chr3	15888620	15889248	Chr3_15888620_15889248
Chr3	15911632	15911882	Chr3_15911632_15911882
Chr3	15972180	15973508	Chr3_15972180_15973508
Chr3	16010875	16011979	Chr3_16010875_16011979
Chr3	16078936	16079801	Chr3_16078936_16079801
Chr3	16119570	16121354	Chr3_16119570_16121354
Chr3	16165243	16166408	Chr3_16165243_16166408
Chr3	16271654	16272989	Chr3_16271654_16272989
Chr3	16371496	16371904	Chr3_16371496_16371904
Chr3	16412812	16413081	Chr3_16412812_16413081
Chr3	16490764	16491851	Chr3_16490764_16491851
Chr3	16541520	16542491	Chr3_16541520_16542491
Chr3	16570227	16571174	Chr3_16570227_16571174
Chr3	16620988	16622585	Chr3_16620988_16622585
Chr3	16748148	16749120	Chr3_16748148_16749120
Chr3	16805485	16805946	Chr3_16805485_16805946
Chr3	16814699	16815435	Chr3_16814699_16815435
Chr3	16843725	16845459	Chr3_16843725_16845459
Chr3	16878978	16879258	Chr3_16878978_16879258
Chr3	16883617	16884328	Chr3_16883617_16884328
Chr3	16919271	16919704	Chr3_16919271_16919704
Chr3	17092727	17093331	Chr3_17092727_17093331
Chr3	17155067	17156564	Chr3_17155067_17156564
Chr3	17287562	17288257	Chr3_17287562_17288257
Chr3	17301439	17302526	Chr3_17301439_17302526
Chr3	17336869	17336916	Chr3_17336869_17336916
Chr3	17337182	17338544	Chr3_17337182_17338544
Chr3	17437962	17439273	Chr3_17437962_17439273
Chr3	17452990	17453700	Chr3_17452990_17453700
Chr3	17464327	17464994	Chr3_17464327_17464994
Chr3	17504175	17505063	Chr3_17504175_17505063
Chr3	17514572	17514862	Chr3_17514572_17514862
Chr3	17636491	17637761	Chr3_17636491_17637761
Chr3	17673606	17675165	Chr3_17673606_17675165
Chr3	17716950	17718180	Chr3_17716950_17718180
Chr3	17724664	17725902	Chr3_17724664_17725902
Chr3	17733533	17734285	Chr3_17733533_17734285
Chr3	17826857	17827229	Chr3_17826857_17827229
Chr3	17827383	17828475	Chr3_17827383_17828475
Chr3	17877874	17878374	Chr3_17877874_17878374
Chr3	17919298	17920404	Chr3_17919298_17920404
Chr3	17939939	17941025	Chr3_17939939_17941025
Chr3	17989462	17990255	Chr3_17989462_17990255
Chr3	18001067	18001916	Chr3_18001067_18001916
Chr3	18007233	18007554	Chr3_18007233_18007554
Chr3	18077621	18078381	Chr3_18077621_18078381
Chr3	18121079	18122022	Chr3_18121079_18122022
Chr3	18122207	18122491	Chr3_18122207_18122491
Chr3	18122659	18123017	Chr3_18122659_18123017
Chr3	18158781	18159970	Chr3_18158781_18159970
Chr3	18166353	18166916	Chr3_18166353_18166916
Chr3	18253218	18253762	Chr3_18253218_18253762
Chr3	18284457	18284897	Chr3_18284457_18284897
Chr3	18297079	18297711	Chr3_18297079_18297711
Chr3	18311582	18312536	Chr3_18311582_18312536
Chr3	18334047	18335543	Chr3_18334047_18335543
Chr3	18343803	18344067	Chr3_18343803_18344067
Chr3	18344578	18345734	Chr3_18344578_18345734
Chr3	18362127	18363025	Chr3_18362127_18363025
Chr3	18416870	18417310	Chr3_18416870_18417310
Chr3	18568979	18569399	Chr3_18568979_18569399
Chr3	18676520	18676798	Chr3_18676520_18676798
Chr3	18677028	18677789	Chr3_18677028_18677789
Chr3	18805810	18807133	Chr3_18805810_18807133
Chr3	18826285	18827303	Chr3_18826285_18827303
Chr3	18834123	18835716	Chr3_18834123_18835716
Chr3	18842372	18843348	Chr3_18842372_18843348
Chr3	18914995	18915506	Chr3_18914995_18915506
Chr3	18921990	18922487	Chr3_18921990_18922487
Chr3	18943035	18943511	Chr3_18943035_18943511
Chr3	18957232	18957744	Chr3_18957232_18957744
Chr3	18977727	18978238	Chr3_18977727_18978238
Chr3	18985089	18985704	Chr3_18985089_18985704
Chr3	18986157	18986403	Chr3_18986157_18986403
Chr3	18986591	18987476	Chr3_18986591_18987476
Chr3	19015218	19015946	Chr3_19015218_19015946
Chr3	19026648	19027353	Chr3_19026648_19027353
Chr3	19071251	19072294	Chr3_19071251_19072294
Chr3	19117865	19118829	Chr3_19117865_19118829
Chr3	19138391	19139197	Chr3_19138391_19139197
Chr3	19162426	19162745	Chr3_19162426_19162745
Chr3	19188588	19188934	Chr3_19188588_19188934
Chr3	19208593	19209202	Chr3_19208593_19209202
Chr3	19224148	19224418	Chr3_19224148_19224418
Chr3	19224743	19226657	Chr3_19224743_19226657
Chr3	19240683	19242625	Chr3_19240683_19242625
Chr3	19276282	19277910	Chr3_19276282_19277910
Chr3	19310080	19310447	Chr3_19310080_19310447
Chr3	19330968	19332712	Chr3_19330968_19332712
Chr3	19339766	19341441	Chr3_19339766_19341441
Chr3	19349711	19350248	Chr3_19349711_19350248
Chr3	19372268	19373410	Chr3_19372268_19373410
Chr3	19381662	19383071	Chr3_19381662_19383071
Chr3	19423325	19423595	Chr3_19423325_19423595
Chr3	19524014	19524991	Chr3_19524014_19524991
Chr3	19591170	19592118	Chr3_19591170_19592118
Chr3	19609643	19609988	Chr3_19609643_19609988
Chr3	19611028	19611920	Chr3_19611028_19611920
Chr3	19627474	19627841	Chr3_19627474_19627841
Chr3	19636718	19637135	Chr3_19636718_19637135
Chr3	19650864	19652265	Chr3_19650864_19652265
Chr3	19663966	19665386	Chr3_19663966_19665386
Chr3	19690081	19690405	Chr3_19690081_19690405
Chr3	19710750	19711413	Chr3_19710750_19711413
Chr3	19725929	19726679	Chr3_19725929_19726679
Chr3	19738297	19738891	Chr3_19738297_19738891
Chr3	19749820	19750097	Chr3_19749820_19750097
Chr3	19795578	19796407	Chr3_19795578_19796407
Chr3	19796870	19797527	Chr3_19796870_19797527
Chr3	19834376	19835645	Chr3_19834376_19835645
Chr3	19846511	19847741	Chr3_19846511_19847741
Chr3	19902684	19903374	Chr3_19902684_19903374
Chr3	19935561	19936619	Chr3_19935561_19936619
Chr3	19970145	19970704	Chr3_19970145_19970704
Chr3	19970974	19971469	Chr3_19970974_19971469
Chr3	19997735	19998383	Chr3_19997735_19998383
Chr3	20033618	20034664	Chr3_20033618_20034664
Chr3	20045911	20046632	Chr3_20045911_20046632
Chr3	20061496	20061864	Chr3_20061496_20061864
Chr3	20079595	20080008	Chr3_20079595_20080008
Chr3	20102863	20103933	Chr3_20102863_20103933
Chr3	20128294	20129098	Chr3_20128294_20129098
Chr3	20133718	20134527	Chr3_20133718_20134527
Chr3	20142956	20143262	Chr3_20142956_20143262
Chr3	20148362	20149400	Chr3_20148362_20149400
Chr3	20170774	20171484	Chr3_20170774_20171484
Chr3	20182707	20183436	Chr3_20182707_20183436
Chr3	20191966	20192498	Chr3_20191966_20192498
Chr3	20217783	20218099	Chr3_20217783_20218099
Chr3	20229828	20231300	Chr3_20229828_20231300
Chr3	20269111	20270339	Chr3_20269111_20270339
Chr3	20355358	20356275	Chr3_20355358_20356275
Chr3	20498681	20499396	Chr3_20498681_20499396
Chr3	20549203	20550881	Chr3_20549203_20550881
Chr3	20559437	20559953	Chr3_20559437_20559953
Chr3	20562938	20563998	Chr3_20562938_20563998
Chr3	20603455	20604447	Chr3_20603455_20604447
Chr3	20624165	20625136	Chr3_20624165_20625136
Chr3	20641919	20642964	Chr3_20641919_20642964
Chr3	20778370	20779104	Chr3_20778370_20779104
Chr3	20781463	20781951	Chr3_20781463_20781951
Chr3	20801056	20801505	Chr3_20801056_20801505
Chr3	20806226	20806787	Chr3_20806226_20806787
Chr3	20832697	20833332	Chr3_20832697_20833332
Chr3	20833541	20834622	Chr3_20833541_20834622
Chr3	20885364	20886168	Chr3_20885364_20886168
Chr3	20897253	20897556	Chr3_20897253_20897556
Chr3	20943471	20944696	Chr3_20943471_20944696
Chr3	20963777	20964431	Chr3_20963777_20964431
Chr3	21012782	21013540	Chr3_21012782_21013540
Chr3	21046467	21047048	Chr3_21046467_21047048
Chr3	21048658	21049018	Chr3_21048658_21049018
Chr3	21049218	21049698	Chr3_21049218_21049698
Chr3	21087780	21088936	Chr3_21087780_21088936
Chr3	21098559	21099240	Chr3_21098559_21099240
Chr3	21111513	21111945	Chr3_21111513_21111945
Chr3	21167299	21168498	Chr3_21167299_21168498
Chr3	21196184	21197113	Chr3_21196184_21197113
Chr3	21220883	21221591	Chr3_21220883_21221591
Chr3	21269131	21269819	Chr3_21269131_21269819
Chr3	21288864	21289852	Chr3_21288864_21289852
Chr3	21296044	21296553	Chr3_21296044_21296553
[truncated: 1,436 more rows]
