# Supplementary material for: Histone H3.3 deposition in seed is essential for the post-embryonic developmental competence in Arabidopsis
Source: Nat Commun. 2022 Dec 13;13:7728. doi: 10.1038/s41467-022-35509-6 (PMC9747979; doi:10.1038/s41467-022-35509-6)
Supplement: Supplementary file 6 — Dataset 3 [file 41467_2022_35509_MOESM6_ESM.xlsx]

## Sheet: Sheet1
Gene with accessibility decreased regions in h3.3ko mature seeds	Gene with accessibility increased regions in h3.3ko mature seeds
AT1G01060	AT1G01190
AT1G01140	AT1G01450
AT1G01230	AT1G01480
AT1G01240	AT1G01550
AT1G01260	AT1G01560
AT1G01280	AT1G01640
AT1G01310	AT1G01650
AT1G01320	AT1G01710
AT1G01335	AT1G01715
AT1G01470	AT1G01780
AT1G01490	AT1G01790
AT1G01510	AT1G01820
AT1G01520	AT1G01900
AT1G01540	AT1G01910
AT1G01550	AT1G01920
AT1G01570	AT1G01930
AT1G01580	AT1G01950
AT1G01600	AT1G01960
AT1G01650	AT1G02030
AT1G01660	AT1G02040
AT1G01820	AT1G02080
AT1G01830	AT1G02090
AT1G01840	AT1G02120
AT1G01940	AT1G02130
AT1G01950	AT1G02145
AT1G01960	AT1G02150
AT1G01970	AT1G02305
AT1G02060	AT1G02310
AT1G02065	AT1G02560
AT1G02080	AT1G02590
AT1G02130	AT1G02610
AT1G02290	AT1G02660
AT1G02300	AT1G02705
AT1G02400	AT1G02710
AT1G02560	AT1G02770
AT1G02610	AT1G02780
AT1G02620	AT1G02810
AT1G02660	AT1G02813
AT1G02670	AT1G02850
AT1G02690	AT1G02880
AT1G02740	AT1G02890
AT1G02750	AT1G02990
AT1G02800	AT1G03000
AT1G02810	AT1G03030
AT1G02813	AT1G03040
AT1G02816	AT1G03055
AT1G02890	AT1G03060
AT1G03030	AT1G03090
AT1G03040	AT1G03270
AT1G03050	AT1G03280
AT1G03080	AT1G03290
AT1G03090	AT1G03380
AT1G03220	AT1G03395
AT1G03440	AT1G03390
AT1G03470	AT1G03610
AT1G03510	AT1G03880
AT1G03520	AT1G03900
AT1G03560	AT1G03905
AT1G03590	AT1G03910
AT1G03600	AT1G04040
AT1G03620	AT1G04080
AT1G03680	AT1G04090
AT1G03687	AT1G04170
AT1G03780	AT1G04290
AT1G03982	AT1G04300
AT1G03990	AT1G04400
AT1G04000	AT1G04440
AT1G04010	AT1G04510
AT1G04020	AT1G04520
AT1G04050	AT1G04710
AT1G04080	AT1G04730
AT1G04070	AT1G04750
AT1G04120	AT1G04770
AT1G04130	AT1G04778
AT1G04150	AT1G04810
AT1G04190	AT1G04820
AT1G04200	AT1G04830
AT1G04270	AT1G04910
AT1G04280	AT1G04920
AT1G04360	AT1G05100
AT1G04400	AT1G05120
AT1G04410	AT1G05140
AT1G04420	AT1G05150
AT1G04470	AT1G05180
AT1G04480	AT1G05270
AT1G04630	AT1G05380
AT1G04635	AT1G05500
AT1G04640	AT1G05510
AT1G04680	AT1G05520
AT1G04690	AT1G05840
AT1G04780	AT1G05850
AT1G04790	AT1G05890
AT1G04960	AT1G05894
AT1G04970	AT1G05950
AT1G04990	AT1G05960
AT1G05070	AT1G06070
AT1G05080	AT1G06100
AT1G05350	AT1G06110
AT1G05360	AT1G06180
AT1G05370	AT1G06190
AT1G05380	AT1G06200
AT1G05385	AT1G06220
AT1G05400	AT1G06290
AT1G05430	AT1G06410
AT1G05440	AT1G06420
AT1G05680	AT1G06630
AT1G05700	AT1G06870
AT1G05710	AT1G06890
AT1G05850	AT1G06950
AT1G05860	AT1G07080
AT1G05960	AT1G07350
AT1G06070	AT1G07530
AT1G06400	AT1G07670
AT1G06410	AT1G07710
AT1G06530	AT1G07850
AT1G06550	AT1G07910
AT1G06560	AT1G07920
AT1G06570	AT1G07990
AT1G06580	AT1G08050
AT1G07000	AT1G08060
AT1G07010	AT1G08190
AT1G07030	AT1G08370
AT1G07040	AT1G08410
AT1G07140	AT1G08420
AT1G07150	AT1G08430
AT1G07180	AT1G08490
AT1G07210	AT1G08510
AT1G07310	AT1G08570
AT1G07320	AT1G08630
AT1G07430	AT1G08640
AT1G07480	AT1G08760
AT1G07510	AT1G08770
AT1G07500	AT1G08810
AT1G07540	AT1G08820
AT1G07590	AT1G08910
AT1G07600	AT1G09070
AT1G07620	AT1G09150
AT1G07630	AT1G09280
AT1G07670	AT1G09310
AT1G07725	AT1G09320
AT1G07820	AT1G09415
AT1G07830	AT1G09420
AT1G07870	AT1G09570
AT1G07885	AT1G09640
AT1G07890	AT1G09645
AT1G07900	AT1G09750
AT1G07902	AT1G09760
AT1G07901	AT1G09795
AT1G08130	AT1G09800
AT1G08135	AT1G09810
AT1G08170	AT1G09970
AT1G08180	AT1G09980
AT1G08230	AT1G10170
AT1G08260	AT1G10270
AT1G08250	AT1G10310
AT1G08270	AT1G10390
AT1G08280	AT1G10400
AT1G08340	AT1G10410
AT1G08450	AT1G10550
AT1G08460	AT1G10570
AT1G08490	AT1G10580
AT1G08500	AT1G10770
AT1G08570	AT1G10820
AT1G08590	AT1G10830
AT1G08700	AT1G10840
AT1G08710	AT1G10865
AT1G08840	AT1G10870
AT1G08845	AT1G10950
AT1G08880	AT1G10960
AT1G08890	AT1G10970
AT1G08930	AT1G11050
AT1G09140	AT1G11060
AT1G09150	AT1G11170
AT1G09210	AT1G11180
AT1G09280	AT1G11330
AT1G09340	AT1G11475
AT1G09520	AT1G11480
AT1G09550	AT1G11545
AT1G09560	AT1G11650
AT1G09570	AT1G11655
AT1G09660	AT1G11840
AT1G09794	AT1G11880
AT1G09795	AT1G11910
AT1G09940	AT1G11950
AT1G09950	AT1G11960
AT1G09960	AT1G12110
AT1G09980	AT1G12120
AT1G10100	AT1G12280
AT1G10110	AT1G12350
AT1G10310	AT1G12360
AT1G10580	AT1G12410
AT1G10585	AT1G12411
AT1G10590	AT1G12550
AT1G10600	AT1G12560
AT1G10740	AT1G12600
AT1G10865	AT1G12680
AT1G10910	AT1G12700
AT1G11000	AT1G12710
AT1G11020	AT1G12810
AT1G11125	AT1G12820
AT1G11230	AT1G12900
AT1G11260	AT1G12910
AT1G11390	AT1G13000
AT1G11400	AT1G13020
AT1G11480	AT1G13130
AT1G11630	AT1G13190
AT1G11650	AT1G13440
AT1G11710	AT1G13450
AT1G11720	AT1G13640
AT1G11840	AT1G13880
AT1G11880	AT1G13890
AT1G11890	AT1G13940
AT1G11910	AT1G13960
AT1G11915	AT1G13990
AT1G12000	AT1G14000
AT1G12030	AT1G14240
AT1G12120	AT1G14520
AT1G12130	AT1G14530
AT1G12270	AT1G14560
AT1G12420	AT1G14570
AT1G12440	AT1G14580
AT1G12450	AT1G14650
AT1G12640	AT1G14720
AT1G12650	AT1G14730
AT1G12750	AT1G14850
AT1G12760	AT1G14900
AT1G12820	AT1G14910
AT1G12840	AT1G14920
AT1G12830	AT1G15100
AT1G12950	AT1G15110
AT1G12990	AT1G15120
AT1G13245	AT1G15130
AT1G13280	AT1G15180
AT1G13360	AT1G15190
AT1G13380	AT1G15280
AT1G13450	AT1G15310
AT1G13460	AT1G15330
AT1G13470	AT1G15340
AT1G13580	AT1G15500
AT1G13590	AT1G15510
AT1G13640	AT1G15690
AT1G13650	AT1G15700
AT1G13870	AT1G15740
AT1G13880	AT1G15750
AT1G13900	AT1G15830
AT1G13910	AT1G15840
AT1G13950	AT1G15990
AT1G13960	AT1G16000
AT1G14380	AT1G16010
AT1G14420	AT1G16022
AT1G14430	AT1G16030
AT1G14490	AT1G16040
AT1G14500	AT1G16090
AT1G14740	AT1G16110
AT1G14860	AT1G16180
AT1G15080	AT1G16190
AT1G15110	AT1G16210
AT1G15120	AT1G16270
AT1G15140	AT1G16280
AT1G15150	AT1G16350
AT1G15165	AT1G16445
AT1G15170	AT1G16460
AT1G15230	AT1G16470
AT1G15240	AT1G16650
AT1G15270	AT1G16710
AT1G15280	AT1G16720
AT1G15340	AT1G16770
AT1G15420	AT1G16780
AT1G15430	AT1G16840
AT1G15530	AT1G16850
AT1G15540	AT1G16880
AT1G15690	AT1G17040
AT1G15750	AT1G17050
AT1G15800	AT1G17070
AT1G15810	AT1G17090
AT1G15880	AT1G17100
AT1G15885	AT1G17110
AT1G15890	AT1G17145
AT1G16150	AT1G17200
AT1G16260	AT1G17210
AT1G16270	AT1G17220
AT1G16290	AT1G17230
AT1G16300	AT1G17280
AT1G16420	AT1G17440
AT1G16430	AT1G17460
AT1G16730	AT1G17470
AT1G16740	AT1G17550
AT1G16820	AT1G17580
AT1G16825	AT1G17690
AT1G16920	AT1G17710
AT1G16930	AT1G17720
AT1G17010	AT1G17810
AT1G17060	AT1G17820
AT1G17110	AT1G18060
AT1G17120	AT1G18070
AT1G17145	AT1G18250
AT1G17147	AT1G18260
AT1G17150	AT1G18460
AT1G17210	AT1G18470
AT1G17220	AT1G18520
AT1G17280	AT1G18530
AT1G17285	AT1G18660
AT1G17290	AT1G18700
AT1G17450	AT1G18950
AT1G17455	AT1G18960
AT1G17520	AT1G19396
AT1G17530	AT1G19397
AT1G17620	AT1G19400
AT1G17720	AT1G19485
AT1G17730	AT1G19750
AT1G17745	AT1G19770
AT1G17744	AT1G19780
AT1G17940	AT1G19835
AT1G18150	AT1G20090
AT1G18160	AT1G20100
AT1G18260	AT1G20110
AT1G18265	AT1G20120
AT1G18300	AT1G20190
AT1G18370	AT1G20200
AT1G18390	AT1G20220
AT1G18470	AT1G20330
AT1G18480	AT1G20460
AT1G18670	AT1G20470
AT1G18740	AT1G20620
AT1G18975	AT1G20630
AT1G18970	AT1G20640
AT1G19000	AT1G20670
AT1G19200	AT1G20693
AT1G19210	AT1G20696
AT1G19310	AT1G20780
AT1G19330	AT1G20790
AT1G19340	AT1G20840
AT1G19350	AT1G20860
AT1G19380	AT1G20870
AT1G19400	AT1G20880
AT1G19410	AT1G20980
AT1G19430	AT1G21070
AT1G19440	AT1G21080
AT1G19480	AT1G21200
AT1G19490	AT1G21210
AT1G19500	AT1G21380
AT1G19570	AT1G21400
AT1G19580	AT1G21410
AT1G19630	AT1G21610
AT1G19660	AT1G21620
AT1G19730	AT1G21630
AT1G19740	AT1G21640
AT1G20030	AT1G21680
AT1G20070	AT1G21690
AT1G20100	AT1G21920
AT1G20110	AT1G21980
AT1G20450	AT1G22020
AT1G20460	AT1G22040
AT1G20620	AT1G22190
AT1G20650	AT1G22200
AT1G20693	AT1G22280
AT1G20770	AT1G22430
AT1G20780	AT1G22440
AT1G20810	AT1G22500
AT1G20803	AT1G22600
AT1G20830	AT1G22610
AT1G20890	AT1G22620
AT1G21000	AT1G22680
AT1G21060	AT1G22690
AT1G21100	AT1G22730
AT1G21110	AT1G22740
AT1G21130	AT1G22770
AT1G21190	AT1G22780
AT1G21200	AT1G22860
AT1G21400	AT1G22870
AT1G21450	AT1G22920
AT1G21700	AT1G22930
AT1G21710	AT1G22940
AT1G21740	AT1G22950
AT1G21738	AT1G22960
AT1G21880	AT1G23010
AT1G21920	AT1G23060
AT1G22060	AT1G23070
AT1G22200	AT1G23180
AT1G22210	AT1G23190
AT1G22360	AT1G23360
AT1G22370	AT1G23380
AT1G22380	AT1G23390
AT1G22400	AT1G23400
AT1G22430	AT1G23870
AT1G22470	AT1G23880
AT1G22480	AT1G23900
AT1G22570	AT1G23935
AT1G22600	AT1G23950
AT1G22640	AT1G23995
AT1G22770	AT1G24030
AT1G22810	AT1G24159
AT1G22830	AT1G24160
AT1G22985	AT1G24265
AT1G23000	AT1G24267
AT1G23020	AT1G24290
AT1G23070	AT1G24300
AT1G23110	AT1G24360
AT1G23120	AT1G24490
AT1G23280	AT1G24510
AT1G23290	AT1G24560
AT1G23300	AT1G24570
AT1G23310	AT1G24706
AT1G23440	AT1G24735
AT1G23480	AT1G24764
AT1G23490	AT1G25250
AT1G23540	AT1G25290
AT1G23550	AT1G25350
AT1G23710	AT1G25360
AT1G23740	AT1G25370
AT1G23750	AT1G25390
AT1G23820	AT1G25490
AT1G23860	AT1G25500
AT1G23890	AT1G25560
AT1G23900	AT1G26100
AT1G24040	AT1G26110
AT1G24050	AT1G26140
AT1G24160	AT1G26190
AT1G24170	AT1G26270
AT1G24267	AT1G26460
AT1G24470	AT1G26470
AT1G24475	AT1G26550
AT1G24480	AT1G26580
AT1G24570	AT1G26670
AT1G24580	AT1G26830
AT1G24735	AT1G26840
AT1G25220	AT1G26850
AT1G25310	AT1G27000
AT1G25350	AT1G27008
AT1G25360	AT1G27150
AT1G25375	AT1G27160
AT1G25380	AT1G27170
AT1G25460	AT1G27320
AT1G25510	AT1G27330
AT1G25520	AT1G27340
AT1G25540	AT1G27350
AT1G25550	AT1G27430
AT1G26090	AT1G27500
AT1G26110	AT1G27510
AT1G26270	AT1G27595
AT1G26480	AT1G27600
AT1G26500	AT1G27630
AT1G26580	AT1G27650
AT1G26740	AT1G27640
AT1G26750	AT1G27670
AT1G26930	AT1G27760
AT1G27050	AT1G27770
AT1G27100	AT1G27890
AT1G27130	AT1G27900
AT1G27140	AT1G27910
AT1G27150	AT1G27950
AT1G27190	AT1G27960
AT1G27200	AT1G27980
AT1G27290	AT1G27990
AT1G27310	AT1G28060
AT1G27320	AT1G28070
AT1G27390	AT1G28120
AT1G27400	AT1G28320
AT1G27510	AT1G28330
AT1G27520	AT1G28340
AT1G27970	AT1G28350
AT1G27980	AT1G28420
AT1G28050	AT1G28440
AT1G28060	AT1G28520
AT1G28140	AT1G28530
AT1G28330	AT1G28710
AT1G28335	AT1G28765
AT1G28360	AT1G29120
AT1G28410	AT1G29140
AT1G28420	AT1G29150
AT1G28640	AT1G29320
AT1G28650	AT1G29330
AT1G29060	AT1G29340
AT1G29070	AT1G29350
AT1G29120	AT1G29395
AT1G29250	AT1G29400
AT1G29260	AT1G29600
AT1G29330	AT1G29670
AT1G29395	AT1G29680
AT1G29400	AT1G29760
AT1G29470	AT1G29770
AT1G29680	AT1G29800
AT1G29690	AT1G29900
AT1G29700	AT1G29910
AT1G29710	AT1G29930
AT1G29760	AT1G29940
AT1G29880	AT1G30090
AT1G29890	AT1G30230
AT1G30110	AT1G30240
AT1G30120	AT1G30270
AT1G30130	AT1G30330
AT1G30135	AT1G30370
AT1G30290	AT1G30440
AT1G30300	AT1G30460
AT1G30320	AT1G30470
AT1G30500	AT1G30473
AT1G30510	AT1G30490
AT1G30590	AT1G30500
AT1G30600	AT1G30570
AT1G30610	AT1G30580
AT1G30630	AT1G30590
AT1G30640	AT1G30610
AT1G30680	AT1G30680
AT1G30690	AT1G30750
AT1G30810	AT1G30755
AT1G30860	AT1G30800
AT1G31010	AT1G30810
AT1G31020	AT1G30860
AT1G31140	AT1G30960
AT1G31150	AT1G30970
AT1G31170	AT1G31120
AT1G31180	AT1G31280
AT1G31190	AT1G31300
AT1G31410	AT1G31480
AT1G31420	AT1G31490
AT1G31600	AT1G31580
AT1G31620	AT1G31600
AT1G31660	AT1G31740
AT1G31760	AT1G31750
AT1G31830	AT1G31850
AT1G31835	AT1G31870
AT1G31840	AT1G31910
AT1G31920	AT1G31930
AT1G31930	AT1G32050
AT1G32230	AT1G32060
AT1G32400	AT1G32130
AT1G32410	AT1G32190
AT1G32630	AT1G32230
AT1G32640	AT1G32240
AT1G32710	AT1G32340
AT1G32730	AT1G32350
AT1G32790	AT1G32380
AT1G32920	AT1G32400
AT1G33060	AT1G32490
AT1G33110	AT1G32810
AT1G33250	AT1G32870
AT1G33330	AT1G32880
AT1G33420	AT1G33030
AT1G33590	AT1G33040
AT1G33970	AT1G33050
AT1G33980	AT1G33110
AT1G34245	AT1G33230
AT1G34370	AT1G33250
AT1G34575	AT1G33390
AT1G34580	AT1G33560
AT1G34630	AT1G33680
AT1G35460	AT1G33700
AT1G35560	AT1G33790
AT1G35780	AT1G33800
AT1G36060	AT1G33970
AT1G41830	AT1G33980
AT1G42990	AT1G33990
AT1G43670	AT1G34020
AT1G43890	AT1G34140
AT1G44350	AT1G34190
AT1G44740	AT1G34200
AT1G45145	AT1G34210
AT1G45160	AT1G34220
AT1G45165	AT1G34260
AT1G45163	AT1G34270
AT1G45688	AT1G34370
AT1G47380	AT1G34380
AT1G47420	AT1G34550
AT1G47490	AT1G34630
AT1G47870	AT1G34640
AT1G47970	AT1G35220
AT1G47980	AT1G35460
AT1G48120	AT1G35470
AT1G48130	AT1G35510
AT1G48280	AT1G35660
AT1G48300	AT1G36050
AT1G48310	AT1G36060
AT1G48410	AT1G36070
AT1G48450	AT1G36160
AT1G48460	AT1G36320
AT1G48470	AT1G36370
AT1G48620	AT1G36730
AT1G48630	AT1G36980
AT1G48635	AT1G36990
AT1G48830	AT1G37130
AT1G48840	AT1G37150
AT1G48860	AT1G42430
AT1G48870	AT1G42440
AT1G48920	AT1G42470
AT1G49240	AT1G42480
AT1G49410	AT1G43130
AT1G49420	AT1G43170
AT1G49710	AT1G43171
AT1G49850	AT1G43190
AT1G49970	AT1G43690
AT1G49975	AT1G43700
AT1G50060	AT1G43710
AT1G50260	AT1G43770
AT1G50270	AT1G43800
AT1G50420	AT1G43850
AT1G50450	AT1G43860
AT1G50460	AT1G43890
AT1G50470	AT1G44000
AT1G50480	AT1G44100
AT1G50660	AT1G44414
AT1G50910	AT1G44446
AT1G50920	AT1G44750
AT1G51140	AT1G44770
AT1G51310	AT1G44835
AT1G51510	AT1G45000
AT1G51520	AT1G45150
AT1G52080	AT1G45160
AT1G52340	AT1G45229
AT1G52342	AT1G45976
AT1G52565	AT1G47230
AT1G52750	AT1G47240
AT1G52760	AT1G47310
AT1G52890	AT1G47490
AT1G53200	AT1G47500
AT1G53210	AT1G47510
AT1G53280	AT1G47530
AT1G53310	AT1G47570
AT1G53380	AT1G47578
AT1G53390	AT1G47710
AT1G53460	AT1G47960
AT1G53470	AT1G47970
AT1G53510	AT1G48070
AT1G53780	AT1G48090
AT1G53790	AT1G48100
AT1G53800	AT1G48110
AT1G54050	AT1G48230
AT1G54060	AT1G48280
AT1G54080	AT1G48300
AT1G54100	AT1G48310
AT1G54110	AT1G48405
AT1G54130	AT1G48410
AT1G54140	AT1G48430
AT1G54150	AT1G48470
AT1G54350	AT1G48540
AT1G54360	AT1G48550
AT1G54510	AT1G48610
AT1G54520	AT1G48620
AT1G54730	AT1G48630
AT1G54740	AT1G48790
AT1G54957	AT1G48840
AT1G54990	AT1G48850
AT1G55110	AT1G48870
AT1G55180	AT1G48900
AT1G55190	AT1G48920
AT1G55340	AT1G48930
AT1G55370	AT1G48960
AT1G55365	AT1G49170
AT1G55450	AT1G49180
AT1G55460	AT1G49300
AT1G55490	AT1G49350
AT1G55500	AT1G49360
AT1G55540	AT1G49510
AT1G55546	AT1G49520
AT1G55805	AT1G49530
AT1G55810	AT1G49540
AT1G55820	AT1G49590
AT1G55830	AT1G49600
AT1G55840	AT1G49640
AT1G55850	AT1G49650
AT1G55928	AT1G49760
AT1G55930	AT1G49820
AT1G56170	AT1G49830
AT1G56180	AT1G49890
AT1G56210	AT1G49950
AT1G56220	AT1G49960
AT1G56233	AT1G50140
AT1G56280	AT1G50190
AT1G56290	AT1G50200
AT1G56330	AT1G50250
AT1G56345	AT1G50260
AT1G56350	AT1G50290
AT1G56440	AT1G50300
AT1G56450	AT1G50370
AT1G56600	AT1G50380
AT1G57540	AT1G50410
AT1G57680	AT1G50420
AT1G57990	AT1G50600
AT1G58200	AT1G50660
AT1G58210	AT1G50670
AT1G58250	AT1G50730
AT1G58360	AT1G50732
AT1G58400	AT1G50840
AT1G58440	AT1G50920
AT1G58450	AT1G50970
AT1G59640	AT1G51130
AT1G59910	AT1G51310
AT1G60190	AT1G51550
AT1G60380	AT1G51560
AT1G60390	AT1G51610
AT1G60610	AT1G51620
AT1G60620	AT1G51690
AT1G60680	AT1G51710
AT1G60940	AT1G51980
AT1G60970	AT1G52080
AT1G61110	AT1G52340
AT1G61270	AT1G52360
AT1G61280	AT1G52370
AT1G61340	AT1G52390
AT1G61370	AT1G52420
AT1G61380	AT1G52600
AT1G61390	AT1G52890
AT1G61400	AT1G52980
AT1G61410	AT1G52990
AT1G61440	AT1G53000
AT1G61450	AT1G53050
AT1G61460	AT1G53060
AT1G61470	AT1G53100
AT1G61730	AT1G53200
AT1G61780	AT1G53210
AT1G61790	AT1G53240
AT1G62180	AT1G53320
AT1G62190	AT1G53500
AT1G62300	AT1G53510
AT1G62370	AT1G53570
AT1G62515	AT1G53580
AT1G62510	AT1G53720
AT1G62580	AT1G53750
AT1G62710	AT1G53770
AT1G62720	AT1G53780
AT1G62730	AT1G54070
AT1G62740	AT1G54080
AT1G62780	AT1G54100
AT1G62790	AT1G54130
AT1G62810	AT1G54140
AT1G62870	AT1G54150
AT1G63120	AT1G54170
AT1G63290	AT1G54270
AT1G63295	AT1G54360
AT1G63420	AT1G54370
AT1G63490	AT1G54490
AT1G63640	AT1G54500
AT1G63850	AT1G54510
AT1G64040	AT1G54710
AT1G64050	AT1G54730
AT1G64080	AT1G54860
AT1G64110	AT1G54870
AT1G64130	AT1G54970
AT1G64140	AT1G55090
AT1G64150	AT1G55250
AT1G64160	AT1G55310
AT1G64430	AT1G55320
AT1G64510	AT1G55500
AT1G64520	AT1G55510
AT1G64583	AT1G55535
AT1G64584	AT1G55540
AT1G64600	AT1G55590
AT1G64710	AT1G55620
AT1G64790	AT1G55670
AT1G64795	AT1G55675
AT1G64850	AT1G55680
AT1G64860	AT1G55820
AT1G64900	AT1G55830
AT1G64990	AT1G55850
AT1G65000	AT1G55970
AT1G65040	AT1G56000
AT1G65070	AT1G56010
AT1G65080	AT1G56060
AT1G65290	AT1G56070
AT1G65295	AT1G56130
AT1G65820	AT1G56140
AT1G66180	AT1G56220
AT1G66580	AT1G56225
AT1G66600	AT1G56290
AT1G67100	AT1G56300
AT1G67310	AT1G56450
AT1G67340	AT1G56460
AT1G67370	AT1G56560
AT1G67390	AT1G56570
AT1G67480	AT1G56600
AT1G67590	AT1G56710
AT1G67785	AT1G57630
AT1G67790	AT1G57680
AT1G67810	AT1G57720
AT1G67900	AT1G58030
AT1G68020	AT1G58060
AT1G68050	AT1G58070
AT1G68140	AT1G58200
AT1G68190	AT1G58223
AT1G68240	AT1G58220
AT1G68250	AT1G58230
AT1G68340	AT1G58248
AT1G68350	AT1G58250
AT1G68580	AT1G58350
AT1G68660	AT1G58360
AT1G68670	AT1G58470
AT1G68820	AT1G58525
AT1G68875	AT1G58520
AT1G68990	AT1G59520
AT1G69010	AT1G59620
AT1G69270	AT1G59700
AT1G69295	AT1G59710
AT1G69480	AT1G59750
AT1G69485	AT1G59760
AT1G69540	AT1G59820
AT1G69640	AT1G59830
AT1G69850	AT1G59870
AT1G69910	AT1G59890
AT1G69980	AT1G59900
AT1G70140	AT1G59910
AT1G70210	AT1G60140
AT1G70209	AT1G60170
AT1G70300	AT1G60200
AT1G70370	AT1G60220
AT1G70420	AT1G60230
AT1G70500	AT1G60420
AT1G70505	AT1G60430
AT1G70520	AT1G60550
AT1G70600	AT1G60560
AT1G70610	AT1G60600
AT1G70640	AT1G60610
AT1G70650	AT1G60620
AT1G70700	AT1G60625
AT1G70710	AT1G60670
AT1G70780	AT1G60680
AT1G70790	AT1G60790
AT1G70840	AT1G60800
AT1G71000	AT1G60850
AT1G71070	AT1G60900
AT1G71080	AT1G60930
AT1G71090	AT1G60940
AT1G71100	AT1G61040
AT1G71110	AT1G61050
AT1G71350	AT1G61097
AT1G71420	AT1G61100
AT1G71430	AT1G61140
AT1G71490	AT1G61150
AT1G71500	AT1G61160
AT1G71720	AT1G61210
AT1G71850	AT1G61215
AT1G71860	AT1G61240
AT1G72040	AT1G61250
AT1G72050	AT1G61255
AT1G72210	AT1G61570
AT1G72275	AT1G61575
AT1G72280	AT1G61580
AT1G72290	AT1G61620
AT1G72320	AT1G61690
AT1G72330	AT1G61870
AT1G72450	AT1G61890
AT1G72640	AT1G61900
AT1G72645	AT1G61970
AT1G72650	AT1G61980
AT1G72680	AT1G62020
AT1G72690	AT1G62290
AT1G72740	AT1G62310
AT1G72750	AT1G62330
AT1G72755	AT1G62333
AT1G72760	AT1G62350
AT1G72770	AT1G62380
AT1G72790	AT1G62570
AT1G72800	AT1G62710
AT1G72820	AT1G62740
AT1G73020	AT1G62750
AT1G73030	AT1G62800
AT1G73050	AT1G62810
AT1G73060	AT1G63110
AT1G73110	AT1G63120
AT1G73120	AT1G63170
AT1G73130	AT1G63180
AT1G73390	AT1G63240
AT1G73500	AT1G63770
AT1G73540	AT1G63900
AT1G73580	AT1G64050
AT1G73670	AT1G64130
AT1G73760	AT1G64140
AT1G73770	AT1G64330
AT1G73880	AT1G64430
AT1G73885	AT1G64440
AT1G73980	AT1G64520
AT1G73990	AT1G64530
AT1G74100	AT1G64550
AT1G74370	AT1G64580
AT1G74380	AT1G64600
AT1G74450	AT1G64610
AT1G74560	AT1G64630
AT1G74580	AT1G64640
AT1G74690	AT1G64650
AT1G74700	AT1G64660
AT1G74740	AT1G64670
AT1G74770	AT1G64720
AT1G74780	AT1G64790
AT1G75010	AT1G64980
AT1G75020	AT1G64990
AT1G75060	AT1G65032
AT1G75080	AT1G65070
AT1G75180	AT1G65080
AT1G75190	AT1G65090
AT1G75220	AT1G65260
AT1G75230	AT1G65280
AT1G75380	AT1G65295
AT1G75500	AT1G65320
AT1G75560	AT1G65380
AT1G75680	AT1G65430
AT1G75800	AT1G65440
AT1G75810	AT1G65520
AT1G75830	AT1G65540
AT1G75860	AT1G65650
AT1G75870	AT1G65660
AT1G75960	AT1G65710
AT1G76020	AT1G65840
AT1G76030	AT1G65845
AT1G76065	AT1G65850
AT1G76070	AT1G65930
AT1G76080	AT1G65950
AT1G76185	AT1G65960
AT1G76380	AT1G66060
AT1G76390	AT1G66070
AT1G76510	AT1G66130
AT1G76520	AT1G66250
AT1G76790	AT1G66260
AT1G76880	AT1G66330
AT1G76890	AT1G66345
AT1G76900	AT1G66410
AT1G76980	AT1G66660
AT1G76990	AT1G66670
AT1G77000	AT1G66680
AT1G77060	AT1G66730
AT1G77080	AT1G66740
AT1G77180	AT1G67070
AT1G77250	AT1G67100
AT1G77260	AT1G67120
AT1G77280	AT1G67230
AT1G77290	AT1G67280
AT1G77410	AT1G67290
AT1G77420	AT1G67300
AT1G77550	AT1G67310
AT1G77570	AT1G67420
AT1G77600	AT1G67430
AT1G77620	AT1G67440
AT1G77630	AT1G67480
AT1G77680	AT1G67490
AT1G77682	AT1G67530
AT1G77920	AT1G67580
AT1G77940	AT1G67840
AT1G77950	AT1G67850
AT1G77980	AT1G68020
AT1G78000	AT1G68030
AT1G78040	AT1G68050
AT1G78060	AT1G68100
AT1G78070	AT1G68110
AT1G78080	AT1G68140
AT1G78100	AT1G68370
AT1G78200	AT1G68400
AT1G78190	AT1G68410
AT1G78270	AT1G68490
AT1G78310	AT1G68510
AT1G78380	AT1G68526
AT1G78390	AT1G68530
AT1G78410	AT1G68580
AT1G78420	AT1G68585
AT1G78560	AT1G68765
AT1G78570	AT1G68790
AT1G78580	AT1G68830
AT1G78590	AT1G68862
AT1G78600	AT1G68870
AT1G78610	AT1G68990
AT1G78670	AT1G69010
AT1G78760	AT1G69020
AT1G78770	AT1G69050
AT1G78850	AT1G69250
AT1G78880	AT1G69290
AT1G78890	AT1G69295
AT1G78915	AT1G69410
AT1G78920	AT1G69740
AT1G79000	AT1G69750
AT1G79010	AT1G69800
AT1G79030	AT1G69830
AT1G79060	AT1G70130
AT1G79110	AT1G70140
AT1G79150	AT1G70160
AT1G79160	AT1G70210
AT1G79260	AT1G70290
AT1G79270	AT1G70520
AT1G79280	AT1G70530
AT1G79310	AT1G70560
AT1G79360	AT1G70580
AT1G79370	AT1G70620
AT1G79410	AT1G70630
AT1G79470	AT1G70730
AT1G79485	AT1G70740
AT1G79480	AT1G70760
AT1G79510	AT1G70770
AT1G79520	AT1G71050
AT1G79530	AT1G71090
AT1G79550	AT1G71100
AT1G79560	AT1G71200
AT1G79610	AT1G71210
AT1G79620	AT1G71240
AT1G79650	AT1G71250
AT1G79660	AT1G71340
AT1G79750	AT1G71350
AT1G79760	AT1G71695
AT1G79830	AT1G71696
AT1G79880	AT1G71810
AT1G79890	AT1G71820
AT1G80040	AT1G71840
AT1G80050	AT1G71870
AT1G80080	AT1G71960
AT1G80090	AT1G72030
AT1G80340	AT1G72050
AT1G80370	AT1G72060
AT1G80380	AT1G72100
AT1G80420	AT1G72110
AT1G80460	AT1G72175
AT1G80490	AT1G72320
AT1G80500	AT1G72390
AT1G80530	AT1G72440
AT1G80540	AT1G72650
AT1G80550	AT1G72660
AT1G80555	AT1G72710
AT1G80560	AT1G72770
AT1G80610	AT1G72790
AT1G80630	AT1G73020
AT1G80640	AT1G73080
AT1G80770	AT1G73090
AT1G80820	AT1G73200
AT1G80860	AT1G73340
AT1G80865	AT1G73480
AT1G80930	AT1G73640
AT1G80940	AT1G73650
AT1G80950	AT1G73680
AT1G80960	AT1G73950
AT2G01060	AT1G73960
AT2G01070	AT1G73970
AT2G01110	AT1G73980
AT2G01120	AT1G74260
AT2G01140	AT1G74300
AT2G01180	AT1G74310
AT2G01275	AT1G74420
AT2G01280	AT1G74550
AT2G01340	AT1G74720
AT2G01410	AT1G74730
AT2G01450	AT1G74740
AT2G01470	AT1G74860
AT2G01500	AT1G74870
AT2G01540	AT1G75010
AT2G01660	AT1G75030
AT2G01680	AT1G75200
AT2G01850	AT1G75210
AT2G01910	AT1G75220
AT2G01930	AT1G75360
AT2G02000	AT1G75370
AT2G02070	AT1G75380
AT2G02080	AT1G75400
AT2G02090	AT1G75450
AT2G02160	AT1G75660
AT2G02170	AT1G75760
AT2G02180	AT1G75820
AT2G02230	AT1G75990
AT2G02240	AT1G76010
AT2G02360	AT1G76030
AT2G02370	AT1G76040
AT2G02560	AT1G76130
AT2G02710	AT1G76140
AT2G02720	AT1G76150
AT2G02750	AT1G76290
AT2G02760	AT1G76300
AT2G02765	AT1G76320
AT2G02800	AT1G76340
AT2G02810	AT1G76810
AT2G02860	AT1G76950
AT2G02930	AT1G76990
AT2G03020	AT1G77020
AT2G03050	AT1G77030
AT2G03060	AT1G77120
AT2G03070	AT1G77122
AT2G03150	AT1G77140
AT2G03240	AT1G77170
AT2G03340	AT1G77180
AT2G03360	AT1G77220
AT2G03370	AT1G77230
AT2G03440	AT1G77240
AT2G03450	AT1G77500
AT2G03510	AT1G77520
AT2G03520	AT1G77670
AT2G03690	AT1G77680
AT2G03730	AT1G77740
AT2G03890	AT1G77800
AT2G04030	AT1G77930
AT2G04230	AT1G77932
AT2G04235	AT1G77950
AT2G04270	AT1G77960
AT2G04380	AT1G78070
AT2G04378	AT1G78240
AT2G04390	AT1G78420
AT2G04550	AT1G78500
AT2G04740	AT1G78510
AT2G04880	AT1G78570
AT2G05160	AT1G78580
AT2G05220	AT1G78590
AT2G05710	AT1G78600
AT2G05790	AT1G78700
AT2G05786	AT1G78710
AT2G05810	AT1G78870
AT2G05920	AT1G78880
AT2G06000	AT1G78900
AT2G06010	AT1G78910
AT2G06025	AT1G78960
AT2G11035	AT1G78995
AT2G11215	AT1G79000
AT2G11225	AT1G79090
AT2G11890	AT1G79230
AT2G13360	AT1G79270
AT2G13660	AT1G79280
AT2G14210	AT1G79350
AT2G14520	AT1G79440
AT2G14660	AT1G79550
AT2G14890	AT1G79640
AT2G15300	AT1G79650
AT2G15480	AT1G79730
AT2G15490	AT1G79820
AT2G15890	AT1G79830
AT2G16365	AT1G79940
AT2G16430	AT1G79950
AT2G16530	AT1G80010
AT2G16570	AT1G80070
AT2G16660	AT1G80160
AT2G16890	AT1G80165
AT2G17020	AT1G80380
AT2G17030	AT1G80410
AT2G17200	AT1G80570
AT2G17210	AT1G80580
AT2G17442	AT1G80660
AT2G17450	AT1G80670
AT2G17560	AT1G80740
AT2G17570	AT1G80770
AT2G17640	AT1G80780
AT2G17650	AT1G80930
AT2G17670	AT1G80950
AT2G17680	AT2G01060
AT2G17787	AT2G01100
AT2G17840	AT2G01110
AT2G17845	AT2G01220
AT2G18020	AT2G01340
AT2G18030	AT2G01350
AT2G18170	AT2G01440
AT2G18230	AT2G01490
AT2G18240	AT2G01600
AT2G18245	AT2G01670
AT2G18250	AT2G01820
AT2G18330	AT2G01960
AT2G18340	AT2G01970
AT2G18700	AT2G02070
AT2G18780	AT2G02080
AT2G18790	AT2G02100
AT2G18840	AT2G02150
AT2G18860	AT2G02160
AT2G18876	AT2G02180
AT2G19270	AT2G02220
AT2G19280	AT2G02370
AT2G19340	AT2G02390
AT2G19350	AT2G02470
AT2G19650	AT2G02560
AT2G19700	AT2G02570
AT2G19710	AT2G02700
AT2G19780	AT2G02710
AT2G19790	AT2G02720
AT2G19800	AT2G02780
AT2G19810	AT2G02790
AT2G19930	AT2G02800
AT2G19940	AT2G02960
AT2G20020	AT2G02970
AT2G20060	AT2G03090
AT2G20130	AT2G03120
AT2G20140	AT2G03130
AT2G20180	AT2G03150
AT2G20210	AT2G03160
AT2G20230	AT2G03530
AT2G20300	AT2G03760
AT2G20370	AT2G03770
AT2G20400	AT2G03810
AT2G20410	AT2G03820
AT2G20560	AT2G03890
AT2G20562	AT2G04030
AT2G20610	AT2G04190
AT2G20630	AT2G04235
AT2G20635	AT2G04240
AT2G20725	AT2G04270
AT2G20850	AT2G04280
AT2G20860	AT2G04350
AT2G20900	AT2G04360
AT2G20920	AT2G04440
AT2G20930	AT2G04450
AT2G20950	AT2G04621
AT2G20940	AT2G04740
AT2G20980	AT2G04750
AT2G20990	AT2G04840
AT2G21060	AT2G04880
AT2G21170	AT2G04890
AT2G21260	AT2G04940
AT2G21270	AT2G05120
AT2G21300	AT2G05180
AT2G21410	AT2G05580
AT2G21520	AT2G05710
AT2G21660	AT2G05720
AT2G21680	AT2G05755
AT2G21720	AT2G05920
AT2G21950	AT2G06005
AT2G21960	AT2G06010
AT2G22000	AT2G06025
AT2G22010	AT2G06040
AT2G22100	AT2G06210
AT2G22120	AT2G06510
AT2G22240	AT2G06520
AT2G22241	AT2G06530
AT2G22290	AT2G06850
AT2G22430	AT2G07050
AT2G22440	AT2G07360
AT2G22470	AT2G10535
AT2G22650	AT2G10950
AT2G22660	AT2G11000
AT2G22807	AT2G11225
AT2G22810	AT2G11520
AT2G22850	AT2G11522
AT2G23070	AT2G11891
AT2G23080	AT2G12550
AT2G23100	AT2G13100
AT2G23110	AT2G13290
AT2G23118	AT2G13440
AT2G23240	AT2G13540
AT2G23300	AT2G13840
AT2G23310	AT2G14045
AT2G23320	AT2G14050
AT2G23321	AT2G14120
AT2G23348	AT2G14160
AT2G23350	AT2G14170
AT2G23430	AT2G14255
AT2G23440	AT2G14260
AT2G23460	AT2G14520
AT2G23620	AT2G14530
AT2G23640	AT2G14720
AT2G23770	AT2G14740
AT2G23790	AT2G14835
AT2G23890	AT2G14910
AT2G23980	AT2G15050
AT2G23985	AT2G15430
AT2G24100	AT2G15530
AT2G24150	AT2G15535
AT2G24180	AT2G15560
AT2G24240	AT2G15580
AT2G24285	AT2G15690
AT2G24290	AT2G15695
AT2G24360	AT2G15880
AT2G24395	AT2G15900
AT2G24500	AT2G15910
AT2G24560	AT2G16090
AT2G24570	AT2G16405
AT2G24693	AT2G16485
AT2G25010	AT2G16500
AT2G25210	AT2G16580
AT2G25340	AT2G16630
AT2G25460	AT2G16640
AT2G25490	AT2G16650
AT2G25520	AT2G16660
AT2G25620	AT2G16710
AT2G25625	AT2G16850
AT2G25710	AT2G16860
AT2G25735	AT2G16940
AT2G25737	AT2G16950
AT2G25850	AT2G16953
AT2G25870	AT2G16990
AT2G25880	AT2G17110
AT2G25890	AT2G17190
AT2G26030	AT2G17200
AT2G26100	AT2G17250
AT2G26110	AT2G17340
AT2G26140	AT2G17360
AT2G26150	AT2G17370
AT2G26190	AT2G17390
AT2G26330	AT2G17410
AT2G26340	AT2G17420
AT2G26350	AT2G17580
AT2G26360	AT2G17630
AT2G26530	AT2G17640
AT2G26650	AT2G17695
AT2G26660	AT2G17700
AT2G26710	AT2G17760
AT2G26780	AT2G17780
AT2G26980	AT2G17790
AT2G27020	AT2G17800
AT2G27030	AT2G17840
AT2G27040	AT2G17860
AT2G27090	AT2G17870
AT2G27100	AT2G17930
AT2G27180	AT2G17970
AT2G27229	AT2G18090
AT2G27230	AT2G18100
AT2G27470	AT2G18170
AT2G27480	AT2G18340
AT2G27500	AT2G18420
AT2G27520	AT2G18510
AT2G27660	AT2G18540
AT2G27830	AT2G18560
AT2G27840	AT2G18640
AT2G28350	AT2G18680
AT2G28650	AT2G18685
AT2G28830	AT2G18700
AT2G28890	AT2G18710
AT2G29065	AT2G18740
AT2G29090	AT2G18750
AT2G29380	AT2G18790
AT2G29420	AT2G18800
AT2G29430	AT2G18900
AT2G29460	AT2G18910
AT2G29550	AT2G18915
AT2G29560	AT2G18960
AT2G29670	AT2G19450
AT2G29690	AT2G19470
AT2G29700	AT2G19520
AT2G29710	AT2G19530
AT2G30000	AT2G19610
AT2G30010	AT2G19620
AT2G30020	AT2G19730
AT2G30100	AT2G19740
AT2G30120	AT2G19810
AT2G30140	AT2G19860
AT2G30260	AT2G19900
AT2G30270	AT2G19920
AT2G30600	AT2G19930
AT2G30760	AT2G19940
AT2G30766	AT2G19950
AT2G30780	AT2G20000
AT2G30880	AT2G20010
AT2G30960	AT2G20170
AT2G30970	AT2G20180
AT2G31090	AT2G20190
AT2G31190	AT2G20270
AT2G31200	AT2G20280
AT2G31230	AT2G20300
AT2G31390	AT2G20320
AT2G31580	AT2G20580
AT2G31590	AT2G20585
AT2G31800	AT2G20750
AT2G31810	AT2G20760
AT2G31870	AT2G20780
AT2G31880	AT2G20784
AT2G31955	AT2G20825
AT2G31957	AT2G20830
AT2G32020	AT2G20835
AT2G32080	AT2G20840
AT2G32090	AT2G20890
AT2G32150	AT2G20900
AT2G32660	AT2G20990
AT2G32670	AT2G21150
AT2G32920	AT2G21160
AT2G32940	AT2G21300
AT2G33150	AT2G21390
AT2G33310	AT2G21410
AT2G33500	AT2G21430
AT2G33510	AT2G21440
AT2G33520	AT2G21520
AT2G33540	AT2G21720
AT2G33585	AT2G21725
AT2G33590	AT2G21770
AT2G33685	AT2G22010
AT2G33700	AT2G22080
AT2G33800	AT2G22088
AT2G34110	AT2G22090
AT2G34080	AT2G22120
AT2G34160	AT2G22121
AT2G34250	AT2G22125
AT2G34315	AT2G22230
AT2G34350	AT2G22240
AT2G34355	AT2G22590
AT2G34480	AT2G22670
AT2G34720	AT2G22720
AT2G34730	AT2G22730
AT2G34850	AT2G22780
AT2G34860	AT2G22990
AT2G35390	AT2G23070
AT2G35410	AT2G23230
AT2G35510	AT2G23350
AT2G35520	AT2G23450
AT2G35620	AT2G23460
AT2G35630	AT2G23470
AT2G35680	AT2G23640
AT2G35690	AT2G23890
AT2G35720	AT2G24040
AT2G35750	AT2G24050
AT2G35780	AT2G24195
AT2G35790	AT2G24200
AT2G35880	AT2G24260
AT2G35890	AT2G24270
AT2G35950	AT2G24420
AT2G36080	AT2G24430
AT2G36220	AT2G24490
AT2G36270	AT2G24500
AT2G36300	AT2G24540
AT2G36305	AT2G24600
AT2G36320	AT2G24990
AT2G36340	AT2G25070
AT2G36350	AT2G25080
AT2G36410	AT2G25130
AT2G36460	AT2G25140
AT2G36500	AT2G25170
AT2G36530	AT2G25320
AT2G36540	AT2G25430
AT2G36570	AT2G25482
AT2G36580	AT2G25490
AT2G36770	AT2G25650
AT2G36780	AT2G25660
AT2G36850	AT2G25670
AT2G36854	AT2G25690
AT2G36880	AT2G25720
AT2G36950	AT2G25730
AT2G36960	AT2G25740
AT2G36970	AT2G25760
AT2G36980	AT2G25770
AT2G37050	AT2G25790
AT2G37150	AT2G25840
AT2G37160	AT2G25850
AT2G37170	AT2G25880
AT2G37470	AT2G25910
AT2G37480	AT2G25930
AT2G37520	AT2G25940
AT2G37530	AT2G25950
AT2G37580	AT2G25964
AT2G37585	AT2G25970
AT2G37640	AT2G26000
AT2G37678	AT2G26060
AT2G37680	AT2G26080
AT2G37970	AT2G26140
AT2G38000	AT2G26200
AT2G38010	AT2G26210
AT2G38025	AT2G26280
AT2G38040	AT2G26330
AT2G38070	AT2G26340
AT2G38250	AT2G26350
AT2G38350	AT2G26420
AT2G38340	AT2G26430
AT2G38410	AT2G26460
AT2G38420	AT2G26510
AT2G38465	AT2G26515
AT2G38470	AT2G26570
AT2G38490	AT2G26590
AT2G38610	AT2G26800
AT2G38650	AT2G26890
AT2G38660	AT2G26920
AT2G38770	AT2G26930
AT2G38780	AT2G26980
AT2G38810	AT2G26990
AT2G38820	AT2G27010
AT2G38940	AT2G27020
AT2G39200	AT2G27035
AT2G39230	AT2G27040
AT2G39260	AT2G27060
AT2G39270	AT2G27090
AT2G39280	AT2G27100
AT2G39290	AT2G27110
AT2G39390	AT2G27200
AT2G39400	AT2G27210
AT2G39415	AT2G27230
AT2G39420	AT2G27350
AT2G39450	AT2G27389
AT2G39460	AT2G27390
AT2G39570	AT2G27420
AT2G39800	AT2G27490
AT2G39805	AT2G27550
AT2G39810	AT2G27570
AT2G39980	AT2G27690
AT2G40080	AT2G27710
AT2G40113	AT2G27720
AT2G40140	AT2G27730
AT2G40165	AT2G27760
AT2G40170	AT2G27860
AT2G40380	AT2G27900
AT2G40480	AT2G27920
AT2G40610	AT2G27950
AT2G41170	AT2G27970
AT2G41180	AT2G27980
AT2G41310	AT2G28000
AT2G41420	AT2G28130
AT2G41430	AT2G28290
AT2G41530	AT2G28320
AT2G41540	AT2G28350
AT2G41550	AT2G28370
AT2G41560	AT2G28380
AT2G41630	AT2G28390
AT2G41640	AT2G28460
AT2G41680	AT2G28470
AT2G41700	AT2G28480
AT2G41705	AT2G28490
AT2G41760	AT2G28540
AT2G41750	AT2G28725
AT2G41800	AT2G28790
AT2G41830	AT2G29080
AT2G41835	AT2G29140
AT2G41870	AT2G29170
AT2G41880	AT2G29180
AT2G41900	AT2G29190
AT2G42010	AT2G29210
AT2G42030	AT2G29380
AT2G42040	AT2G29390
AT2G42150	AT2G29980
AT2G42160	AT2G29990
AT2G42170	AT2G30060
AT2G42180	AT2G30110
AT2G42190	AT2G30440
AT2G42260	AT2G30460
AT2G42270	AT2G30470
AT2G42280	AT2G30580
AT2G42290	AT2G30600
AT2G42300	AT2G30615
AT2G42340	AT2G30700
AT2G42350	AT2G30710
AT2G42360	AT2G30740
AT2G42560	AT2G30790
AT2G42740	AT2G30800
AT2G42750	AT2G30950
AT2G42770	AT2G30970
AT2G42780	AT2G30980
AT2G42790	AT2G31050
AT2G42900	AT2G31060
AT2G42910	AT2G31100
AT2G42975	AT2G31130
AT2G43010	AT2G31350
AT2G43100	AT2G31360
AT2G43110	AT2G31390
AT2G43320	AT2G31400
AT2G43330	AT2G31510
AT2G43500	AT2G31590
AT2G43590	AT2G31600
AT2G43750	AT2G31660
AT2G43760	AT2G31730
AT2G44080	AT2G31740
AT2G44140	AT2G31810
AT2G44150	AT2G32090
AT2G44270	AT2G32120
AT2G44430	AT2G32250
AT2G44480	AT2G32260
AT2G44490	AT2G32295
AT2G44520	AT2G32300
AT2G44610	AT2G32320
AT2G44620	AT2G32340
AT2G44660	AT2G32410
AT2G44730	AT2G32415
AT2G44735	AT2G32450
AT2G44810	AT2G32510
AT2G44920	AT2G32700
AT2G45030	AT2G32710
AT2G45080	AT2G32720
AT2G45160	AT2G32730
AT2G45180	AT2G32760
AT2G45200	AT2G32765
AT2G45210	AT2G32900
AT2G45280	AT2G32905
AT2G45290	AT2G32910
AT2G45320	AT2G32920
AT2G45330	AT2G32950
AT2G45460	AT2G33120
AT2G45560	AT2G33130
AT2G45590	AT2G33150
AT2G45600	AT2G33205
AT2G45610	AT2G33210
AT2G45670	AT2G33300
AT2G45710	AT2G33330
AT2G45720	AT2G33340
AT2G45730	AT2G33435
AT2G45740	AT2G33450
AT2G45790	AT2G33530
AT2G45820	AT2G33540
AT2G45830	AT2G33700
AT2G45880	AT2G33705
AT2G45890	AT2G33730
AT2G45950	AT2G33760
AT2G45960	AT2G33770
AT2G45970	AT2G33835
AT2G46000	AT2G33980
AT2G46020	AT2G34070
AT2G46030	AT2G34110
AT2G46060	AT2G34080
AT2G46080	AT2G34090
AT2G46090	AT2G34190
AT2G46220	AT2G34200
AT2G46225	AT2G34250
AT2G46260	AT2G34260
AT2G46270	AT2G34300
AT2G46310	AT2G34310
AT2G46308	AT2G34357
AT2G46340	AT2G34490
AT2G46360	AT2G34650
AT2G46500	AT2G34700
AT2G46530	AT2G34710
AT2G46580	AT2G34730
AT2G46610	AT2G34740
AT2G46620	AT2G34750
AT2G46660	AT2G34770
AT2G46790	AT2G34780
AT2G46820	AT2G35050
AT2G46830	AT2G35060
AT2G46970	AT2G35100
AT2G46980	AT2G35110
AT2G46995	AT2G35120
AT2G47000	AT2G35470
AT2G47010	AT2G35500
AT2G47060	AT2G35510
AT2G47070	AT2G35530
AT2G47140	AT2G35550
AT2G47150	AT2G35555
AT2G47180	AT2G35620
AT2G47190	AT2G35670
AT2G47210	AT2G35680
AT2G47260	AT2G35690
AT2G47370	AT2G35720
AT2G47380	AT2G35800
AT2G47440	AT2G35810
AT2G47450	AT2G36260
AT2G47470	AT2G36270
AT2G47680	AT2G36350
AT2G47690	AT2G36355
AT2G47790	AT2G36380
AT2G47800	AT2G36390
AT2G47820	AT2G36500
AT2G47830	AT2G36530
AT2G47844	AT2G36630
AT2G47840	AT2G36640
AT2G47850	AT2G36660
AT2G47860	AT2G36670
AT2G47870	AT2G36720
AT2G48000	AT2G36800
AT2G48010	AT2G36810
AT2G48080	AT2G36835
AT2G48160	AT2G36840
AT3G01150	AT2G36850
AT3G01200	AT2G36910
AT3G01210	AT2G36960
AT3G01360	AT2G37080
AT3G01370	AT2G37140
AT3G01390	AT2G37150
AT3G01400	AT2G37330
AT3G01470	AT2G37340
AT3G01490	AT2G37390
AT3G01500	AT2G37510
AT3G01690	AT2G37520
AT3G01700	AT2G37810
AT3G01770	AT2G37820
AT3G01780	AT2G37840
AT3G01820	AT2G37860
AT3G01830	AT2G37940
AT3G01850	AT2G37990
AT3G01860	AT2G38000
AT3G01930	AT2G38185
AT3G02020	AT2G38195
AT3G02030	AT2G38255
AT3G02040	AT2G38400
AT3G02050	AT2G38410
AT3G02080	AT2G38440
AT3G02090	AT2G38450
AT3G02120	AT2G38460
AT3G02140	AT2G38700
AT3G02200	AT2G38710
AT3G02190	AT2G38770
AT3G02280	AT2G38820
AT3G02320	AT2G38823
AT3G02330	AT2G38900
AT3G02340	AT2G38905
AT3G02350	AT2G38950
AT3G02410	AT2G38960
AT3G02460	AT2G39250
AT3G02470	AT2G39260
AT3G02540	AT2G39290
AT3G02550	AT2G39300
AT3G02570	AT2G39340
AT3G02580	AT2G39350
AT3G02620	AT2G39380
AT3G02630	AT2G39390
AT3G02700	AT2G39480
AT3G02710	AT2G39580
AT3G02730	AT2G39660
AT3G02740	AT2G39670
AT3G02780	AT2G39720
AT3G02790	AT2G39760
AT3G02885	AT2G39770
AT3G02890	AT2G39780
AT3G02910	AT2G39940
AT3G02980	AT2G39950
AT3G02990	AT2G39960
AT3G03170	AT2G39970
AT3G03180	AT2G39975
AT3G03210	AT2G39980
AT3G03470	AT2G40140
AT3G03620	AT2G40150
AT3G03690	AT2G40270
AT3G03790	AT2G40280
AT3G03810	AT2G40430
AT3G03920	AT2G40640
AT3G04040	AT2G40650
AT3G04120	AT2G40840
AT3G04240	AT2G40850
AT3G04250	AT2G40925
AT3G04290	AT2G40930
AT3G04350	AT2G40940
AT3G04360	AT2G40950
AT3G04430	AT2G40955
AT3G04620	AT2G41220
AT3G04630	AT2G41540
AT3G04670	AT2G41550
AT3G04720	AT2G41710
AT3G04730	AT2G41890
AT3G04820	AT2G41900
AT3G04830	AT2G41990
AT3G04930	AT2G42150
AT3G05030	AT2G42160
AT3G05110	AT2G42270
AT3G05120	AT2G42395
AT3G05370	AT2G42400
AT3G05380	AT2G42450
AT3G05630	AT2G42490
AT3G05640	AT2G42520
AT3G05650	AT2G42530
AT3G05660	AT2G42550
AT3G05670	AT2G42560
AT3G05700	AT2G42590
AT3G05710	AT2G42600
AT3G05890	AT2G42750
AT3G05910	AT2G42760
AT3G05936	AT2G42790
AT3G05937	AT2G42810
AT3G06080	AT2G42840
AT3G06085	AT2G42880
AT3G06150	AT2G42980
AT3G06160	AT2G43020
AT3G06430	AT2G43030
AT3G06500	AT2G43160
AT3G06510	AT2G43180
AT3G06670	AT2G43200
AT3G06720	AT2G43210
AT3G06760	AT2G43220
AT3G06820	AT2G43310
AT3G06830	AT2G43330
AT3G06840	AT2G43500
AT3G06850	AT2G43510
AT3G06860	AT2G43680
AT3G07050	AT2G43690
AT3G07060	AT2G43710
AT3G07120	AT2G43720
AT3G07160	AT2G43960
AT3G07170	AT2G43970
AT3G07255	AT2G44100
AT3G07260	AT2G44150
AT3G07290	AT2G44160
AT3G07340	AT2G44200
AT3G07350	AT2G44350
AT3G07390	AT2G44360
AT3G07440	AT2G44410
AT3G07470	AT2G44420
AT3G07480	AT2G44710
AT3G07580	AT2G44730
AT3G07590	AT2G44735
AT3G07650	AT2G44770
AT3G07890	AT2G44830
AT3G07900	AT2G44950
AT3G08020	AT2G44970
AT3G08030	AT2G45140
AT3G08580	AT2G45150
AT3G08590	AT2G45240
AT3G08600	AT2G45290
AT3G08610	AT2G45510
AT3G08620	AT2G45520
AT3G08660	AT2G45550
AT3G08670	AT2G45560
AT3G08710	AT2G45720
AT3G08720	AT2G45730
AT3G08730	AT2G45810
AT3G08760	AT2G46180
AT3G08890	AT2G46240
AT3G08910	AT2G46270
AT3G08920	AT2G46340
AT3G08930	AT2G46520
AT3G08960	AT2G46560
AT3G08970	AT2G46570
AT3G09030	AT2G46567
AT3G09200	AT2G46770
AT3G09210	AT2G46800
AT3G09230	AT2G46810
AT3G09370	AT2G46915
AT3G09390	AT2G46920
AT3G09470	AT2G47070
AT3G09490	AT2G47090
AT3G09480	AT2G47180
AT3G09500	AT2G47250
AT3G09560	AT2G47330
AT3G09570	AT2G47350
AT3G09600	AT2G47360
AT3G09620	AT2G47430
AT3G09630	AT2G47470
AT3G09850	AT2G47480
AT3G09860	AT2G47485
AT3G09980	AT2G47550
AT3G10110	AT2G47560
AT3G10290	AT2G47610
AT3G10300	AT2G47620
AT3G10330	AT2G47800
AT3G10340	AT2G47900
AT3G10410	AT2G47980
AT3G10420	AT2G48030
AT3G10440	AT2G48060
AT3G10450	AT2G48150
AT3G10650	AT2G48160
AT3G10660	AT3G01085
AT3G10740	AT3G01150
AT3G10750	AT3G01160
AT3G10915	AT3G01280
AT3G10920	AT3G01290
AT3G10970	AT3G01540
AT3G10974	AT3G01560
AT3G11010	AT3G01650
AT3G11020	AT3G01660
AT3G11030	AT3G01760
AT3G11040	AT3G01770
AT3G11050	AT3G01830
AT3G11165	AT3G01840
AT3G11170	AT3G02100
AT3G11330	AT3G02110
AT3G11340	AT3G02260
AT3G11410	AT3G02280
AT3G11420	AT3G02290
AT3G11580	AT3G02380
AT3G11700	AT3G02390
AT3G11760	AT3G02400
AT3G11780	AT3G02410
AT3G11800	AT3G02470
AT3G11820	AT3G02480
AT3G11825	AT3G02600
AT3G11850	AT3G02740
AT3G11900	AT3G02890
AT3G11910	AT3G02900
AT3G12070	AT3G02990
AT3G12080	AT3G03000
AT3G12100	AT3G03050
AT3G12110	AT3G03060
AT3G12130	AT3G03090
AT3G12280	AT3G03100
AT3G12290	AT3G03140
AT3G12300	AT3G03150
AT3G12320	AT3G03305
AT3G12380	AT3G03310
AT3G12390	AT3G03440
AT3G12400	AT3G03520
AT3G12410	AT3G03680
AT3G12560	AT3G03770
AT3G12580	AT3G03790
AT3G12590	AT3G03800
AT3G12600	AT3G04080
AT3G12620	AT3G04120
AT3G12630	AT3G04130
AT3G12730	AT3G04230
AT3G12740	AT3G04240
AT3G12833	AT3G04340
AT3G12835	AT3G04350
AT3G12920	AT3G04490
AT3G13000	AT3G04510
AT3G13040	AT3G04520
AT3G13050	AT3G04610
AT3G13222	AT3G04740
AT3G13224	AT3G05020
AT3G13310	AT3G05030
AT3G13404	AT3G05070
AT3G13403	AT3G05080
AT3G13440	AT3G05090
AT3G13720	AT3G05160
AT3G13740	AT3G05220
AT3G13800	AT3G05230
AT3G13870	AT3G05510
AT3G13880	AT3G05520
AT3G13920	AT3G05545
AT3G13930	AT3G05550
AT3G13960	AT3G05670
AT3G13970	AT3G05840
AT3G14020	AT3G05850
AT3G14075	AT3G05960
AT3G14080	AT3G05970
AT3G14090	AT3G06080
AT3G14100	AT3G06340
AT3G14150	AT3G06390
AT3G14160	AT3G06400
AT3G14180	AT3G06410
AT3G14230	AT3G06440
AT3G14410	AT3G06450
AT3G14415	AT3G06480
AT3G14550	AT3G06540
AT3G14560	AT3G06570
AT3G14590	AT3G06580
AT3G14595	AT3G06630
AT3G14680	AT3G66652
AT3G14690	AT3G66654
AT3G14860	AT3G06660
AT3G14870	AT3G06670
AT3G14880	AT3G06810
AT3G14890	AT3G06860
AT3G15150	AT3G07090
AT3G15160	AT3G07100
AT3G15200	AT3G07150
AT3G15220	AT3G07160
AT3G15240	AT3G07300
AT3G15350	AT3G07310
AT3G15356	AT3G07360
AT3G15351	AT3G07370
AT3G15355	AT3G07530
AT3G15390	AT3G07550
AT3G15480	AT3G07560
AT3G15490	AT3G07568
AT3G15500	AT3G07570
AT3G15518	AT3G07630
AT3G15520	AT3G07640
AT3G15530	AT3G07650
AT3G15780	AT3G07660
AT3G15790	AT3G07690
AT3G15840	AT3G07700
AT3G15850	AT3G07760
AT3G15920	AT3G07770
AT3G15930	AT3G07780
AT3G16050	AT3G07860
AT3G16080	AT3G07870
AT3G16110	AT3G08530
AT3G16117	AT3G08580
AT3G16120	AT3G08650
AT3G16380	AT3G08670
AT3G16390	AT3G08720
AT3G16500	AT3G08750
AT3G16750	AT3G08760
AT3G16760	AT3G08840
AT3G16830	AT3G08850
AT3G16840	AT3G08930
AT3G16870	AT3G08940
AT3G16910	AT3G08943
AT3G16990	AT3G09090
AT3G17000	AT3G09100
AT3G17040	AT3G09370
AT3G17100	AT3G09440
AT3G17250	AT3G09450
AT3G17390	AT3G09630
AT3G17400	AT3G09640
AT3G17609	AT3G09670
AT3G17611	AT3G09690
AT3G17800	AT3G09710
AT3G17810	AT3G09720
AT3G17860	AT3G09740
AT3G17890	AT3G09750
AT3G17900	AT3G09760
AT3G18010	AT3G09840
AT3G18210	AT3G09850
AT3G18215	AT3G10150
AT3G18290	AT3G10160
AT3G18310	AT3G10240
AT3G18370	AT3G10250
AT3G18380	AT3G10340
AT3G18390	AT3G10370
AT3G18915	AT3G10380
AT3G18930	AT3G10420
AT3G18970	AT3G10450
AT3G18980	AT3G10455
AT3G19130	AT3G10550
AT3G19170	AT3G10640
AT3G19180	AT3G10650
AT3G19340	AT3G10720
AT3G19350	AT3G10730
AT3G19540	AT3G10740
AT3G19580	AT3G10800
AT3G19590	AT3G10810
AT3G19630	AT3G10970
AT3G19640	AT3G11050
AT3G19680	AT3G11130
AT3G19740	AT3G11280
AT3G19760	AT3G11290
AT3G19830	AT3G11325
AT3G19840	AT3G11330
AT3G19900	AT3G11410
AT3G19910	AT3G11430
AT3G19920	AT3G11440
AT3G20230	AT3G11450
AT3G20240	AT3G11500
AT3G20250	AT3G11510
AT3G20260	AT3G11540
AT3G20270	AT3G11550
AT3G20300	AT3G11710
AT3G20310	AT3G11840
AT3G20320	AT3G11910
AT3G20630	AT3G11930
AT3G20660	AT3G11940
AT3G20710	AT3G11960
AT3G20720	AT3G11964
AT3G20770	AT3G12050
AT3G20780	AT3G12140
AT3G20900	AT3G12145
AT3G20910	AT3G12150
AT3G21060	AT3G12280
AT3G21055	AT3G12480
AT3G21070	AT3G12490
AT3G21215	AT3G12560
AT3G21220	AT3G12570
AT3G21280	AT3G12580
AT3G21290	AT3G12650
AT3G21300	AT3G12660
AT3G21310	AT3G12670
AT3G21320	AT3G12710
AT3G21600	AT3G12810
AT3G21610	AT3G12915
AT3G21720	AT3G12920
[truncated: 2,389 more rows]
