# Supplementary material for: Histone H3.3 deposition in seed is essential for the post-embryonic developmental competence in Arabidopsis
Source: Nat Commun. 2022 Dec 13;13:7728. doi: 10.1038/s41467-022-35509-6 (PMC9747979; doi:10.1038/s41467-022-35509-6)
Supplement: Supplementary file 7 — Dataset 4 [file 41467_2022_35509_MOESM7_ESM.xlsx]

## Sheet: Sheet1
motif	TF	P-value	log P-pvalue	q-value (Benjamini)	# Target Sequences with Motif	% of Targets Sequences with Motif	# Background Sequences with Motif	% of Background Sequences with Motif
GCCACGTG	E-box	1e-352	-811	0	1318	0.4021	5251.7	0.1234
NNWWWTGGGCYTDDN	PCF	1e-351	-810	0	1288	0.3929	5022	0.118
NKGMCACGTGDCMNN	AREB3(bZIP)	1e-335	-772	0	1266	0.3862	5039.5	0.1185
GCCACGTG	ABI5(bZIP)	1e-334	-771	0	1257	0.3835	4972.6	0.1169
WGCCACGTGK	bZIP68(bZIP)	1e-333	-768	0	1284	0.3917	5200.7	0.1222
KGMCACGTGDCMHHH	ABF2(bZIP)	1e-332	-765	0	1065	0.3249	3591.3	0.0844
CACGTGGC	ABF1(bZIP)	1e-326	-751	0	1454	0.4436	6713.8	0.1578
TGCCACGTSABH	bZIP28(bZIP)	1e-324	-748	0	1159	0.3536	4341.1	0.102
NDNHSACGTGKMNNN	bZIP53(bZIP)	1e-322	-743	0	1287	0.3926	5359.4	0.126
DDWWKVTSACGTGGC	bZIP48(bZIP)	1e-317	-732	0	1261	0.3847	5209.6	0.1225
TGCCACGTGD	bZIP16(bZIP)	1e-317	-731	0	1173	0.3578	4528.4	0.1064
WWTGMCACGTCABCW	GBF6(bZIP)	1e-316	-728	0	1098	0.335	3988.6	0.0938
WKNWSACGTGGCAWN	GBF5(bZIP)	1e-315	-727	0	1193	0.3639	4702.1	0.1105
VCCACGTG	c-Myc(bHLH)	1e-299	-691	0	1149	0.3505	4546.8	0.1069
HGWGRHWGACACGTG	bHLH34(bHLH)	1e-298	-687	0	1024	0.3124	3642.4	0.0856
DWKNHSACGTGGCAD	bZIP3(bZIP)	1e-294	-678	0	1408	0.4295	6764.6	0.159
NNNNNNCACGTGNNN	At4g36780(BZR)	1e-285	-657	0	989	0.3017	3531.2	0.083
GHCACGTG	CLOCK(bHLH)	1e-279	-645	0	1206	0.3679	5245.1	0.1233
NNNNCACGTGNNNNN	At1g78700(BZR)	1e-279	-643	0	975	0.2974	3495.4	0.0822
TGCCACGTSAYC	GBF3(bZIP)	1e-268	-618	0	1148	0.3502	4931.5	0.1159
VRCCACGTGG	n-Myc(bHLH)	1e-242	-558	0	1112	0.3392	4987.4	0.1172
RCCACGTGGYYN	Max(bHLH)	1e-238	-548	0	1165	0.3554	5492	0.1291
AAGCACGTGBGD	Pho4(bHLH)	1e-235	-543	0	699	0.2132	2084.6	0.049
CACGTGCC	IBL1(bHLH)	1e-232	-535	0	1725	0.5262	10992.3	0.2584
VVCCACGTGG	c-Myc(bHLH)	1e-227	-523	0	890	0.2715	3458	0.0813
RRTSACGTSD	HY5(bZIP)	1e-209	-483	0	1845	0.5628	12838.7	0.3018
SGTCACGTGR	USF1(bHLH)	1e-208	-481	0	932	0.2843	4006.1	0.0942
CCACGTGGNH	PIF7(bHLH)	1e-192	-444	0	605	0.1846	1879.3	0.0442
NNWSACACGTGTSWN	BAM8(BES1)	1e-191	-442	0	643	0.1962	2129	0.05
NDBRCACGTGYR	At4g18890(BZR)	1e-186	-430	0	593	0.1809	1860.3	0.0437
WNBCACGTGA	SPCH(bHLH)	1e-185	-428	0	1716	0.5235	11962.8	0.2812
WNACACGTGTYWWAW	GT3a(Trihelix)	1e-176	-406	0	844	0.2575	3767.5	0.0886
DGCACACGTG	MNT(bHLH)	1e-171	-395	0	1379	0.4207	8716.6	0.2049
NNBCACGTGN	PIF4(bHLH)	1e-168	-388	0	1453	0.4433	9551.2	0.2245
KCCACGTGAC	NPAS2(bHLH)	1e-167	-385	0	1315	0.4012	8162.4	0.1919
NNNNCACGTGNN	BIM2(bHLH)	1e-160	-370	0	1372	0.4185	8896.4	0.2091
KCACGTGMCN	bHLHE40(bHLH)	1e-156	-361	0	687	0.2096	2833.1	0.0666
CCCACGTGCT	Pho2(bHLH)	1e-153	-354	0	680	0.2074	2819.9	0.0663
VCAGCTGBNN	HEB(bHLH)	1e-151	-349	0	1040	0.3173	5861.2	0.1378
KCACGTGMCN	bHLHE41(bHLH)	1e-145	-334	0	1371	0.4182	9262.2	0.2177
BCACGTGVDN	PIF5ox(bHLH)	1e-134	-310	0	1241	0.3786	8181	0.1923
ATCSRACGGTYRAGA	ZIM(C2C2gata)	1e-118	-273	0	380	0.1159	1177	0.0277
GNCACGTG	BMAL1(bHLH)	1e-115	-266	0	1770	0.54	14639	0.3441
DRATCACGTGAB	bHLH74(bHLH)	1e-110	-255	0	475	0.1449	1883.8	0.0443
GTGGGSCCCACHHNN	TCP7(TCP)	1e-107	-247	0	431	0.1315	1621.8	0.0381
GTCACGTGGT	Usf2(bHLH)	1e-107	-247	0	642	0.1959	3222.2	0.0757
ATCWYRACCGTTSRW	ZML1(C2C2gata)	1e-105	-243	0	358	0.1092	1161.1	0.0273
NVCACGTG	NPAS(bHLH)	1e-103	-239	0	1756	0.5357	14890.1	0.35
ACAGCTGTTN	Ptf1a(bHLH)	1e-99	-229	0	1298	0.396	9774.6	0.2298
GGRCCCAC	At5g08330(TCP)	1e-86	-200	0	439	0.1339	1945.3	0.0457
TCTCAACCGTTCATT	AT5G59990(C2C2COlike)	1e-85	-198	0	328	0.1001	1172.7	0.0276
TKNNNYYCACGCGCY	FAR1(FAR1)	1e-85	-196	0	325	0.0991	1160.2	0.0273
HHCACGCGCBTN	FHY3(FAR1)	1e-81	-187	0	496	0.1513	2482.2	0.0583
RGGGTAWWWTHGTAA	Unknown1	1e-80	-184	0	462	0.1409	2229.7	0.0524
NNNNNNVTCACGTGM	BIM1(bHLH)	1e-76	-177	0	328	0.1001	1278.8	0.0301
WWAACGCGTT	CAMTA1(CAMTA)	1e-74	-172	0	889	0.2712	6257.1	0.1471
TCACGTGAYH	Cbf1(bHLH)	1e-73	-170	0	494	0.1507	2600.6	0.0611
GGDCCCAC	At1g72010(TCP)	1e-71	-164	0	324	0.0988	1324.7	0.0311
NHGTGGGGCCCACHW	At1g69690(TCP)	1e-69	-161	0	264	0.0805	931.2	0.0219
TWVTCACGTGAB	BIM3(bHLH)	1e-66	-153	0	321	0.0979	1364.3	0.0321
NNCRCACGTGCG	BZR1(BZR)	1e-65	-150	0	234	0.0714	791	0.0186
ACGCGTTTTANACRC	CAMTA5(CAMTA)	1e-64	-148	0	781	0.2383	5490.1	0.129
NDTGCCACGTCAGCH	bZIP44(bZIP)	1e-62	-145	0	200	0.061	606.6	0.0143
GCTGACGTGGCA	O2(bZIP)	1e-62	-144	0	286	0.0872	1169.5	0.0275
RTACGTGC	HIF-1b(HLH)	1e-62	-143	0	1459	0.4451	13025.3	0.3062
GGDCCCAC	TCP20(TCP)	1e-49	-115	0	223	0.068	895	0.021
TGACGTCABC	TGA6(bZIP)	1e-48	-112	0	990	0.302	8270.8	0.1944
TTTTGTCGTTTT	JKD(C2H2)	1e-47	-109	0	706	0.2154	5283.2	0.1242
WWTGTCGGTG	CEJ1(AP2EREBP)	1e-46	-108	0	1246	0.3801	11254.6	0.2645
RTGACGTCAKCW	TGA4(bZIP)	1e-46	-107	0	556	0.1696	3825.1	0.0899
ACGTCAYCHH	TGA2(bZIP)	1e-46	-107	0	1077	0.3286	9336.8	0.2195
TCTCVACCGTTSATT	AT4G27900(C2C2COlike)	1e-45	-104	0	147	0.0448	455.3	0.0107
TAGCGCGC	DPL-1(E2F)	1e-42	-98.3	0	477	0.1455	3178.6	0.0747
HCACCGACAWHD	DEAR2(AP2EREBP)	1e-41	-96.5	0	1319	0.4024	12367.2	0.2907
CSGTGACGTCAC	CRE(bZIP)	1e-40	-93.6	0	311	0.0949	1735.2	0.0408
NNWWKGTCGGTG	At1g36060(AP2EREBP)	1e-40	-92.7	0	917	0.2797	7830.9	0.1841
KACACGTCTCTY	bHLH157(bHLH)	1e-39	-91.9	0	587	0.1791	4344.2	0.1021
GTGGDCCYNNNNNNN	TCP16(TCP)	1e-39	-91.4	0	298	0.0909	1646.7	0.0387
GTGGGNCCCACNDND	At2g45680(TCP)	1e-39	-91.1	0	136	0.0415	442.6	0.0104
GGGGGCCCMMCN	TCP1(TCP)	1e-39	-91	0	170	0.0519	662.8	0.0156
AAACGACGTCGTTTT	Unknown2	1e-39	-90.7	0	306	0.0933	1721	0.0405
HAVAAAAMGACAAAA	IDD2(C2H2)	1e-39	-89.9	0	537	0.1638	3875.5	0.0911
ACCGACAHWD	AT1G77200(AP2EREBP)	1e-38	-88	0	1072	0.327	9679.3	0.2275
BCACCGACAWNNNNN	DEAR3(AP2EREBP)	1e-38	-87.7	0	641	0.1955	4963.5	0.1167
AGGCCTAG	ZNF711(Zf)	1e-37	-85.4	0	597	0.1821	4549.4	0.1069
TTTTGTCGTTTW	MGP(C2H2)	1e-36	-84.8	0	773	0.2358	6413.5	0.1507
HAVAAAACGACAAAA	NUC(C2H2)	1e-36	-84.2	0	434	0.1324	2952.9	0.0694
CASAAAAMGACAAAA	At1g14580(C2H2)	1e-36	-84	0	674	0.2056	5371.6	0.1263
GATGACGTCA	bZIP50(bZIP)	1e-36	-83.8	0	1453	0.4433	14308.2	0.3363
CACGTGTTYCACGTG	bHLH18(bHLH)	1e-36	-83.1	0	120	0.0366	379.1	0.0089
TGACGTCAKC	TGA1(bZIP)	1e-33	-77.2	0	586	0.1788	4573.7	0.1075
YBRCCGACATNNNNN	CBF2(AP2EREBP)	1e-33	-76.6	0	730	0.2227	6109.2	0.1436
TTTGTCKTTTTN	IDD7(C2H2)	1e-33	-76.5	0	924	0.2819	8259.8	0.1941
YACGTMAY	ATAF1(NAC)	1e-32	-75.6	0	2441	0.7447	27516.4	0.6468
YNRCCGACATNN	CBF3(AP2EREBP)	1e-32	-75.3	0	680	0.2074	5598.6	0.1316
HACCGACAHA	At4g16750(AP2EREBP)	1e-32	-75.3	0	1069	0.3261	9949.8	0.2339
YRCCGACATN	CBF1(AP2EREBP)	1e-32	-74.3	0	817	0.2492	7111.3	0.1671
TTTGTCKTTTTK	At5g66730(C2H2)	1e-32	-73.9	0	719	0.2193	6046.7	0.1421
HCACCGACAHHDHHN	AT3G16280(AP2EREBP)	1e-31	-72.5	0	685	0.209	5706.7	0.1341
AYTAAACCGG	Unknown3	1e-30	-71.3	0	855	0.2608	7601.3	0.1787
ATGACGTC	TGA10(bZIP)	1e-30	-69.8	0	852	0.2599	7602.6	0.1787
RGAGAGAGAAAG	FRS9(ND)	1e-30	-69.7	0	435	0.1327	3169	0.0745
THYAACGGTHAWAWT	MYB3R5(MYB)	1e-30	-69.5	0	501	0.1528	3834.9	0.0901
SSCMATWAAA	Unknown(Homeobox)	1e-29	-69.1	0	1147	0.3499	11026.2	0.2592
HCACCGACCAHN	At1g19210(AP2EREBP)	1e-29	-67.7	0	1442	0.4399	14631.8	0.3439
GTGGGCCCCA	ZNF692(Zf)	1e-29	-67.5	0	112	0.0342	399.8	0.0094
NNCACCGACA	TINY(AP2EREBP)	1e-29	-67.3	0	397	0.1211	2831.7	0.0666
CACCGMCT	At1g75490(AP2EREBP)	1e-28	-66.3	0	1920	0.5857	20751.5	0.4878
YACCGACA	bHLH10(bHLH)	1e-27	-63.1	0	420	0.1281	3122.7	0.0734
GCCACGTCAGCA	bZIP42(bZIP)	1e-27	-62.9	0	78	0.0238	215.1	0.0051
NYACCGACAHNNNNN	At2g44940(AP2EREBP)	1e-27	-62.7	0	387	0.1181	2802.5	0.0659
NCGTTGACTWWD	WRKY6(WRKY)	1e-27	-62.2	0	1253	0.3822	12490.7	0.2936
ATTTAATGGG	EGL-5(Homeobox)	1e-27	-62.2	0	2185	0.6666	24414.1	0.5738
SSSSSSSSSS	SeqBias: CG bias	1e-26	-62.1	0	2482	0.7572	28518.4	0.6703
CACCGACA	ERF38(AP2EREBP)	1e-26	-61.5	0	620	0.1891	5233.8	0.123
SSGGTCACGTGA	E-box(bHLH)	1e-26	-61.3	0	117	0.0357	465.3	0.0109
AATGTCGGTK	DREB19(AP2EREBP)	1e-26	-60.5	0	727	0.2218	6424.5	0.151
CTCTCTCTCY	GAGA-repeat	1e-26	-60.4	0	945	0.2883	8899.6	0.2092
DHDWTGTCGGTG	AT1G71450(AP2EREBP)	1e-26	-60.2	0	1602	0.4887	16869.9	0.3965
CACCGACAAW	At4g31060(AP2EREBP)	1e-25	-59.5	0	662	0.202	5732.9	0.1348
CKTTGACYWD	WRKY20(WRKY)	1e-25	-59.3	0	1114	0.3398	10912.4	0.2565
NRCCGACDWNNNNNN	CBF4(AP2EREBP)	1e-25	-59.2	0	961	0.2932	9115.8	0.2143
TTTGTCGTTT	AtIDD11(C2H2)	1e-25	-59.2	0	829	0.2529	7601.8	0.1787
AGGCCTRG	ZFX(Zf)	1e-25	-58.6	0	362	0.1104	2620.4	0.0616
GCCGACAT	DDF1(AP2EREBP)	1e-25	-57.7	0	667	0.2035	5827	0.137
BCACCGACAHNN	RAP21(AP2EREBP)	1e-25	-57.6	0	369	0.1126	2704.1	0.0636
GTCACGTGACYV	TFE3(bHLH)	1e-24	-57.4	0	161	0.0491	819.5	0.0193
BCACCGACANNN	At1g22810(AP2EREBP)	1e-24	-57.2	0	590	0.18	5001.1	0.1175
NNNNHRGTCAAMNNN	WRKY25(WRKY)	1e-24	-56.9	0	1507	0.4597	15786.3	0.3711
TMACCGACATWA	DREB2(AP2EREBP)	1e-24	-56.8	0	668	0.2038	5858.4	0.1377
NNRCCGACANNNNNN	AT3G60490(AP2EREBP)	1e-24	-56.1	0	434	0.1324	3383.6	0.0795
WACACGTAACTT	ANAC047(NAC)	1e-24	-56	0	1298	0.396	13232	0.311
RTCATGTGAC	MITF(bHLH)	1e-24	-55.8	0	838	0.2556	7792.4	0.1832
NCKTTGACYDDN	WRKY3(WRKY)	1e-24	-55.4	0	1008	0.3075	9772.4	0.2297
CGTTGACTWW	WRKY75(WRKY)	1e-23	-54.5	0	1312	0.4002	13451.6	0.3162
NCGTTGACTTTT	WRKY43(WRKY)	1e-22	-52.3	0	707	0.2157	6401.1	0.1505
TGACGTCACS	FEA4(bZIP)	1e-22	-52.2	0	954	0.291	9235.8	0.2171
NCGTTGACTTTN	WRKY14(WRKY)	1e-22	-51.9	0	880	0.2685	8383.7	0.1971
DCCACCGACCAW	At4g28140(AP2EREBP)	1e-22	-51.4	0	397	0.1211	3088.9	0.0726
VGCTGWCAVB	Meis1(Homeobox)	1e-22	-51.4	0	808	0.2465	7568.2	0.1779
CKTTGACYWW	WRKY71(WRKY)	1e-22	-51.3	0	1078	0.3289	10727.5	0.2521
NCGTTGACTWWK	WRKY31(WRKY)	1e-22	-51.1	0	1047	0.3194	10365.8	0.2436
WTKRCGGCGB	ERF115(AP2EREBP)	1e-22	-51.1	0	1162	0.3545	11742.7	0.276
CGTTGACYAW	WRKY33(WRKY)	1e-22	-50.7	0	1149	0.3505	11596.2	0.2726
CGTTGACTWDKN	WRKY26(WRKY)	1e-21	-50	0	816	0.2489	7697.9	0.1809
CATTAATTGC	ANL2(HB)	1e-21	-50	0	1133	0.3456	11428.3	0.2686
CGTTGACTTT	WRKY8(WRKY)	1e-21	-49.2	0	325	0.0991	2403.3	0.0565
TGTCGGCA	AT1G12630(AP2EREBP)	1e-21	-49	0	556	0.1696	4814.7	0.1132
DYCACCGACAHWWWH	At4g32800(AP2EREBP)	1e-21	-48.6	0	279	0.0851	1964.7	0.0462
DCGTTGACTTTT	WRKY21(WRKY)	1e-20	-47.9	0	307	0.0937	2247.6	0.0528
AWWWAGTCAACG	WRKY65(WRKY)	1e-20	-47.5	0	866	0.2642	8347.4	0.1962
VTGACGTC	TGA9(bZIP)	1e-20	-47.4	0	1336	0.4076	13992.3	0.3289
VGTTGACTWW	WRKY15(WRKY)	1e-20	-47.4	0	1340	0.4088	14043.5	0.3301
GACGGTGG	ESE3(AP2EREBP)	1e-20	-46.3	0	899	0.2743	8769.1	0.2061
CGTTGACTWW	WRKY24(WRKY)	1e-20	-46.1	0	1169	0.3566	11993.1	0.2819
TATATATATA	SeqBias: TA-repeat	1e-19	-45.7	0	3006	0.917	36809.2	0.8652
YTYTCTCTCTCTCTA	BPC6(BBRBPC)	1e-19	-44.3	0	200	0.061	1283.5	0.0302
NHGTTGACYTWD	WRKY27(WRKY)	1e-19	-44	0	1312	0.4002	13820.9	0.3249
ARGTTACGTRTN	NAP(NAC)	1e-18	-43.7	0	1588	0.4844	17290.8	0.4064
NNGATGACGTCATCN	TGA5(bZIP)	1e-18	-43.5	0	169	0.0516	1016.1	0.0239
HDATGGCGGCGG	RAP26(AP2EREBP)	1e-18	-43.5	0	1050	0.3203	10652	0.2504
HNNNKTTGACTWWNH	WRKY45(WRKY)	1e-18	-43.3	0	886	0.2703	8710.5	0.2047
AHWAGTCAAC	WRKY40(WRKY)	1e-18	-43.2	0	872	0.266	8551	0.201
RGTTRCGTRW	NAM(NAC)	1e-18	-42.2	0	1605	0.4896	17566.2	0.4129
WDTGGATAAKRT	AT4G00250(GeBP)	1e-18	-42.2	0	1140	0.3478	11783.1	0.277
AWWTAACCGTTR	MYB3R4(MYB)	1e-18	-42.1	0	704	0.2148	6642.3	0.1561
SCGTTGACTTTN	WRKY11(WRKY)	1e-18	-42.1	0	294	0.0897	2213.4	0.052
WGTGGTCCCAAHWWW	TCP3(TCP)	1e-18	-41.8	0	241	0.0735	1700.6	0.04
MGTTGACTTT	WRKY29(WRKY)	1e-17	-41.4	0	1361	0.4152	14528.1	0.3415
SSRGCAGCTGCH	Ascl2(bHLH)	1e-17	-40.9	0	323	0.0985	2526.6	0.0594
DVCGTRNNNNNYACG	ANAC094(NAC)	1e-16	-38.2	0	533	0.1626	4826.5	0.1134
TTTTGTCTTTTTBTK	IDD5(C2H2)	1e-16	-37.6	0	1651	0.5037	18348.5	0.4313
CACCGCTT	At5g18450(AP2EREBP)	1e-16	-37.2	0	1063	0.3243	11036	0.2594
TTTGTCTTTWTB	IDD4(C2H2)	1e-16	-37.1	0	1800	0.5491	20292.2	0.477
TGTCGGCA	Rap210(AP2EREBP)	1e-16	-36.9	0	687	0.2096	6601.4	0.1552
DDYAATTAATGH	HDG1(Homeobox)	1e-15	-36.4	0	1325	0.4042	14282.5	0.3357
WNAAATATCWWN	AT3G10113(MYBrelated)	1e-15	-36.1	0	1054	0.3215	10967.1	0.2578
DCCGCCGYHA	CRF10(AP2EREBP)	1e-15	-36.1	0	909	0.2773	9227.1	0.2169
CGCCGYCATW	ERF8(AP2EREBP)	1e-15	-35.8	0	977	0.298	10049	0.2362
GARGAGAGAGAA	BPC1(BBRBPC)	1e-15	-35.2	0	822	0.2508	8228.8	0.1934
NDWTGTCGGTGRWDN	DEAR5(AP2EREBP)	1e-15	-35	0	276	0.0842	2157	0.0507
NAAAGTCAACGN	WRKY42(WRKY)	1e-15	-34.8	0	499	0.1522	4539.6	0.1067
NTGTCAGADNNNNNN	AtGRF6(GRF)	1e-15	-34.6	0	698	0.2129	6801	0.1599
WWAAAGTCAACK	WRKY22(WRKY)	1e-14	-33.9	0	904	0.2758	9247.8	0.2174
NCGTTGACTT	WRKY55(WRKY)	1e-14	-33.3	0	1319	0.4024	14339.3	0.337
HAATAAAGNN	PABPC1(?)	1e-14	-33	0	2544	0.7761	30478.1	0.7164
RDDGGGACCACA	PTF1(TCP)	1e-14	-32.7	0	60	0.0183	236.7	0.0056
WTTTTCYYTTTT	RLR1?	1e-14	-32.5	0	1515	0.4622	16841.5	0.3959
WTKGCGGCKR	At2g33710(AP2EREBP)	1e-13	-32.2	0	1271	0.3877	13791.4	0.3242
WDWTGGCGGCGG	ERF4(AP2EREBP)	1e-13	-31.4	0	938	0.2862	9752.8	0.2292
NRRTGACGTCAT	Atf2(bZIP)	1e-13	-31.3	0	301	0.0918	2488.2	0.0585
NNNTTGACYWNNNNN	WRKY18(WRKY)	1e-13	-31.1	0	1675	0.511	18952.5	0.4455
TACGTGCV	HIF-1a(bHLH)	1e-13	-31	0	375	0.1144	3280.7	0.0771
AAATATCT	EPR1(MYBrelated)	1e-13	-30.3	0	879	0.2682	9086	0.2136
AAATATCT	LHY1(MYBrelated)	1e-13	-30.3	0	879	0.2682	9086	0.2136
ATGACGTCATCN	JunD(bZIP)	1e-12	-29.9	0	109	0.0333	641.3	0.0151
WAAGTCAACGBT	WRKY47(WRKY)	1e-12	-29.8	0	424	0.1293	3846.1	0.0904
NGRTGACGTCAY	Atf7(bZIP)	1e-12	-29.7	0	451	0.1376	4146.4	0.0975
BGTTGACTWH	WRKY28(WRKY)	1e-12	-29.7	0	1568	0.4783	17648.2	0.4148
RGCCAATSRG	NFY(CCAAT)	1e-12	-29.1	0	1066	0.3252	11399.4	0.2679
GATGACGTCA	Atf1(bZIP)	1e-12	-29.1	0	814	0.2483	8358.4	0.1965
AAATATCT	RVE1(MYBrelated)	1e-12	-29.1	0	1216	0.371	13248.6	0.3114
CGTNDHNDHNACGKY	ANAC042(NAC)	1e-12	-28.7	0	663	0.2023	6596.1	0.155
CGCCGCCATTTT	RAP212(AP2EREBP)	1e-11	-27.5	0	687	0.2096	6918.7	0.1626
AAAAAAAA	REM19(REM)	1e-11	-27.5	0	1761	0.5372	20244.2	0.4758
WAGATATTTWTW	AT2G28920(ND)	1e-11	-27.2	0	705	0.2151	7140.3	0.1678
CAATAATT	ATHB53(HB)	1e-11	-27.2	0	1306	0.3984	14461.2	0.3399
YCAATWAT	ATHB21(HB)	1e-11	-27.2	0	1183	0.3609	12929.9	0.3039
GACAGCTGKCAW	bZIP69(bZIP)	1e-11	-27	0	57	0.0174	249.4	0.0059
HAAAAATATCTW	At5g52660(MYBrelated)	1e-11	-26.6	0	1126	0.3435	12250.1	0.2879
AAATGGCGGCGG	ABR1(AP2EREBP)	1e-11	-25.9	0	898	0.2739	9499.6	0.2233
NNTTGACTWNNGNNN	WRKY50(WRKY)	1e-11	-25.7	0	1243	0.3792	13746.4	0.3231
CGTTGACTTN	AT3G42860(zfGRF)	1e-11	-25.6	0	393	0.1199	3620.5	0.0851
HAWGRGGCCM	Zac1(Zf)	1e-11	-25.5	0	704	0.2148	7194.9	0.1691
NAAAATATCTWHWWN	LCL1(MYBrelated)	1e-11	-25.5	0	390	0.119	3589.1	0.0844
NCYAATAAAA	HOXD13(Homeobox)	1e-11	-25.4	0	1812	0.5528	21019.5	0.4941
AATTATTG	LMI1(HB)	1e-10	-24.5	0	1594	0.4863	18252.5	0.429
ATGRCGGCGG	ERF7(AP2EREBP)	1e-10	-24.3	0	978	0.2984	10541.6	0.2478
GCACGTACCC	HIF2a(bHLH)	1e-10	-24.1	0	508	0.155	4965.9	0.1167
WWDTDACCGTTR	MYB3R1(MYB)	1e-10	-24.1	0	1035	0.3157	11250.4	0.2644
WTGATGACGTCATCW	TGA3(bZIP)	1e-10	-24.1	0	83	0.0253	479.5	0.0113
CCAAAAAGGG	SEP3(MADS)	1e-10	-23.8	0	1780	0.543	20687.1	0.4862
CGTTGACTTN	WRKY30(WRKY)	1e-10	-23.7	0	409	0.1248	3855.8	0.0906
CYAAAAWWGG	RIN(MADS)	1e-10	-23.7	0	1805	0.5506	21022.9	0.4941
ADBSTTATCY	At5g08520(MYBrelated)	1e-10	-23.6	0	1431	0.4365	16223.4	0.3813
CCGCCGCHATTT	RRTF1(AP2EREBP)	1e-10	-23.3	0	381	0.1162	3552.5	0.0835
YHTTATCCAWWT	At1g74840(MYBrelated)	1e-10	-23.3	0	1407	0.4292	15934.2	0.3745
WGCATTTAATGC	HDG7(HB)	1e-10	-23.2	0	329	0.1004	2982.4	0.0701
AAAAAGGC	dof42(C2C2dof)	1e-10	-23.2	0	790	0.241	8316.9	0.1955
NTTGACAGCTGTCAN	VIP1(bZIP)	1e-10	-23	0	92	0.0281	568.2	0.0134
TGGCGGCT	ERF105(AP2EREBP)	1e-09	-23	0	685	0.209	7071.9	0.1662
RTGGCGGCGG	ERF11(AP2EREBP)	1e-09	-22.9	0	700	0.2135	7254.6	0.1705
AAATATCT	At4g01280(MYBrelated)	1e-09	-22.7	0	1169	0.3566	12974.1	0.305
WWTGGATAADDT	At1g19000(MYBrelated)	1e-09	-22.6	0	1542	0.4704	17687.6	0.4157
RGTGTCAG	CELF2(RRM)	1e-09	-22.4	0	159	0.0485	1210.9	0.0285
WWTGGCGCCAWWWNN	E2FA(E2FDP)	1e-09	-22.4	0	466	0.1422	4543.9	0.1068
TTCAAAWTAAAAGTC	MYNN(Zf)	1e-09	-22.3	0	488	0.1489	4796.9	0.1127
RGCCGGCYWW	RAP211(AP2EREBP)	1e-09	-22.3	0	889	0.2712	9552.1	0.2245
RGAGAGAG	Trl(Zf)	1e-09	-22.2	0	1717	0.5238	19962.8	0.4692
NNWHTGTACGGAHNH	SPL14(SBP)	1e-09	-21.9	0	348	0.1062	3227.1	0.0759
GGCGGCGG	ERF104(AP2EREBP)	1e-09	-21.5	0	544	0.166	5474.1	0.1287
TGRCCYTTCR	NLP7(RWPRK)	1e-09	-20.9	0	1214	0.3703	13633.5	0.3205
GTGGTCCCCA	TCP17(TCP)	1e-09	-20.8	0	37	0.0113	146.7	0.0034
CTTATCCA	At5g47390(MYBrelated)	1e-08	-20.7	0	1617	0.4933	18761.1	0.441
DCAATWATTG	HAT5(Homeobox)	1e-08	-20.6	0	461	0.1406	4547.7	0.1069
ATTTAATG	At1g76110(ARID)	1e-08	-20.6	0	1386	0.4228	15819.7	0.3718
YCACCGACAHTW	AT1G01250(AP2EREBP)	1e-08	-20.1	0	133	0.0406	993.7	0.0234
TGGATAAGGT	AT5G56840(MYBrelated)	1e-08	-20.1	0	1752	0.5345	20544.3	0.4829
CCATATATGGNM	CArG(MADS)	1e-08	-20.1	0	364	0.111	3463.6	0.0814
GATAAGRT	At3g11280(MYBrelated)	1e-08	-19.9	0	1408	0.4295	16136.4	0.3793
WCGAHDTCGWHN	AT5G22990(C2H2)	1e-08	-19.5	0	653	0.1992	6841.1	0.1608
ATGACGTCATCY	c-Jun-CRE(bZIP)	1e-08	-19.2	0	249	0.076	2217	0.0521
GCGTTGACTTTT	WRKY17(WRKY)	1e-08	-19	0	55	0.0168	294.3	0.0069
AAAGTCAACGSN	WRKY46(WRKY)	1e-08	-19	0	164	0.05	1324.3	0.0311
HCAATWATTG	ATHB40(HB)	1e-08	-18.6	0	1696	0.5174	19909.7	0.468
TACACGCAACCT	ANAC079(NAC)	1e-07	-18	0	697	0.2126	7437.7	0.1748
CGTRNAAARTGA	ABF1	1e-07	-17.3	0	471	0.1437	4789.6	0.1126
TYAGCCGCCATT	ERF13(AP2EREBP)	1e-07	-16.5	0	696	0.2123	7499.2	0.1763
CAATAATT	ATHB13(Homeobox)	1e-07	-16.4	0	2036	0.6211	24501.6	0.5759
GYMATAAAAH	Cdx2(Homeobox)	1e-07	-16.3	0	1324	0.4039	15295.7	0.3595
VCAKCTGGNNNCCAGMTGBN	Twist(bHLH)	1e-07	-16.2	0	46	0.014	246.9	0.0058
TTTGTCTTTTTT	SGR5(C2H2)	1e-06	-16.1	0	975	0.2974	10934.7	0.257
NCYAATAAAA	Hoxd13(Homeobox)	1e-06	-16	0	2163	0.6599	26210.7	0.6161
NWCTGACANNNNNNN	GRF9(GRF)	1e-06	-15.8	0	435	0.1327	4430	0.1041
CCAAAAATRG	TAGL1(MADS)	1e-06	-15.8	0	1556	0.4747	18290.6	0.4299
AYCTTATC	At5g05790(MYBrelated)	1e-06	-15.8	0	1467	0.4475	17150.1	0.4031
WAHTGTACGGAH	SPL13(SBP)	1e-06	-15.7	0	241	0.0735	2226.3	0.0523
DCYAAAAATAGM	Mef2c(MADS)	1e-06	-15.6	0	794	0.2422	8735.5	0.2053
NCCACCGACA	AT1G44830(AP2EREBP)	1e-06	-15.2	0	325	0.0991	3185	0.0749
AAAATATCTT	At3g09600(MYBrelated)	1e-06	-15.2	0	1058	0.3228	12024.5	0.2826
CTTATCCA	AT5G61620(MYBrelated)	1e-06	-15.1	0	1700	0.5186	20197.8	0.4747
VVATGACGTCAT	CREB5(bZIP)	1e-06	-15.1	0	457	0.1394	4718.6	0.1109
CCTTTTAWAGSC	TATA-Box(TBP)	1e-06	-14.9	0	1353	0.4128	15758.2	0.3704
TBGCACGCAA	Arnt:Ahr(bHLH)	1e-06	-14.7	0	603	0.184	6469.7	0.1521
NHRTCACGACDN	Npas4(bHLH)	1e-06	-14.5	0	1203	0.367	13884.6	0.3264
TWACTTTTTS	At3g45610(C2C2dof)	1e-06	-14.3	0	2195	0.6696	26752.8	0.6288
GGCVGTTR	MYB(HTH)	1e-06	-14.3	0	1789	0.5458	21410.9	0.5033
GCCGTTAA	AT3G10030(Trihelix)	1e-05	-13.8	0	1164	0.3551	13444.2	0.316
GCTATTTTTGGM	Mef2b(MADS)	1e-05	-13.8	0	1224	0.3734	14201.8	0.3338
ANTTWCCHAATTTGG	SVP(MADS)	1e-05	-13.8	0	1011	0.3084	11528	0.271
TTWHGGTGCACC	AT3G51470(DBP)	1e-05	-13.6	0	1176	0.3588	13608.2	0.3199
GGCGGCGG	AT1G28160(AP2EREBP)	1e-05	-13.2	0	821	0.2505	9207.4	0.2164
CAATHATT	ATHB20(Homeobox)	1e-05	-13	0	1060	0.3234	12194.3	0.2866
TGCTGACTCA	MafA(bZIP)	1e-05	-12.9	0	306	0.0933	3055.1	0.0718
CCACCGACAH	DREB26(AP2EREBP)	1e-05	-12.8	0	233	0.0711	2230.4	0.0524
TWCCAWWTWTGG	SOC1(MADS)	1e-05	-12.6	0	622	0.1897	6810.1	0.1601
CHCCTTTT	AT5G02460(C2C2dof)	1e-05	-12.6	0	2424	0.7395	29946.8	0.7039
NYAACBGYMC	MYB77(MYB)	1e-05	-12.5	0	1415	0.4317	16721	0.393
HNACGCTCCT	MYB88(MYB)	1e-05	-12.4	0	683	0.2084	7564.6	0.1778
CKTCKTCTTY	Unknown4	1e-05	-12.3	0	1546	0.4716	18419.1	0.4329
TTCCAAWWWTGG	AGL63(MADS)	1e-05	-11.9	0	1259	0.3841	14780.6	0.3474
AGGTGTGAAM	Tbet(T-box)	1e-05	-11.8	0	993	0.3029	11436.3	0.2688
DNVGAATATTCBNHN	AT2G20400(G2like)	1e-05	-11.8	0	252	0.0769	2479.6	0.0583
ATCSGATCVG	GATA19(C2C2gata)	1e-05	-11.7	0	226	0.0689	2188.5	0.0514
GATGASTCATCN	Jun-AP1(bZIP)	0.0001	-11.4	0	124	0.0378	1075.1	0.0253
YCAATSATTG	ATHB18(Homeobox)	0.0001	-11.3	0	469	0.1431	5040	0.1185
AAAAGTCAACGSHWD	WRKY7(WRKY)	0.0001	-11	0.0001	26	0.0079	130.5	0.0031
TGGCAGTTGG	AMYB(HTH)	0.0001	-10.9	0.0001	1338	0.4082	15865.3	0.3729
CACTTTTT	At1g64620(C2C2dof)	0.0001	-10.9	0.0001	1959	0.5976	23901.9	0.5618
GCACGNWTHYCGAGG	PLT3(AP2EREBP)	0.0001	-10.8	0.0001	70	0.0214	532.8	0.0125
YTAATYNRATTA	Phox2a(Homeobox)	0.0001	-10.7	0.0001	1148	0.3502	13468.7	0.3166
GGYCATAAAW	caudal(Homeobox)	0.0001	-10.6	0.0001	1389	0.4237	16541.5	0.3888
TTTTATGGCM	Hoxa11(Homeobox)	0.0001	-10.4	0.0001	2553	0.7788	31853.5	0.7487
GACKTTTCRDCTTCC	RKD2(RWPRK)	0.0001	-10.4	0.0001	874	0.2666	10058.3	0.2364
TGCGTGGGYG	Egr1(Zf)	0.0001	-10.3	0.0001	129	0.0394	1156.6	0.0272
THAATTRAWN	AT1G20910(ARID)	0.0001	-10.1	0.0001	2574	0.7852	32160.3	0.7559
GCGCCGTY	PUCHI(AP2EREBP)	0.0001	-9.86	0.0002	414	0.1263	4460.7	0.1048
NAAAAAGTDA	dof43(C2C2dof)	0.0001	-9.86	0.0002	1970	0.601	24138.2	0.5674
TTTTATKRGG	HOXB13(Homeobox)	0.0001	-9.69	0.0002	1561	0.4762	18834.2	0.4427
NHHTGTACGGAH	bHLH28(bHLH)	0.0001	-9.48	0.0002	570	0.1739	6368.1	0.1497
TGTCGGTGGA	At1g77640(AP2EREBP)	0.0001	-9.4	0.0003	214	0.0653	2135.1	0.0502
CTAATKGV	Isl1(Homeobox)	0.0001	-9.31	0.0003	2009	0.6129	24700.3	0.5806
RGAATATTCYHH	At5g29000(G2like)	0.0001	-9.3	0.0003	418	0.1275	4539.6	0.1067
AAAAATACCRMA	Unknown4	0.001	-9.13	0.0003	286	0.0872	2981.9	0.0701
ATGGCGGCGG	ERF3(AP2EREBP)	0.001	-9.03	0.0004	505	0.1541	5605.3	0.1318
GCAACTTG	bHLH130(bHLH)	0.001	-8.83	0.0005	534	0.1629	5971.8	0.1404
GATGACTCAGCA	NF-E2(bZIP)	0.001	-8.72	0.0005	36	0.011	238.1	0.0056
SAGATAAGRV	Gata1(Zf)	0.001	-8.57	0.0006	763	0.2328	8812.4	0.2071
NTAATBNAATTA	Prop1(Homeobox)	0.001	-8.48	0.0007	1554	0.4741	18857.8	0.4432
NNHGTACGGHNN	SPL5(SBP)	0.001	-8.42	0.0007	839	0.2559	9771.8	0.2297
TTAATTNAATTA	Phox2b(Homeobox)	0.001	-8.39	0.0007	755	0.2303	8726.4	0.2051
GAAAGTGAAAGT	IRF1(IRF)	0.001	-7.92	0.0011	214	0.0653	2197	0.0516
NHAACBGYYV	BMYB(HTH)	0.001	-7.91	0.0011	1548	0.4722	18836.9	0.4428
NGYCATAAAWCH	CDX4(Homeobox)	0.001	-7.82	0.0013	1504	0.4588	18278.9	0.4296
DAAAAAGTGA	COG1(C2C2dof)	0.001	-7.81	0.0013	1972	0.6016	24360.3	0.5726
HTGCTGAGTCAT	Nrf2(bZIP)	0.001	-7.7	0.0014	29	0.0088	187.4	0.0044
NAAAAAGTDA	BBX31(Orphan)	0.001	-7.68	0.0014	2069	0.6312	25647.6	0.6028
NTAATTDGCYAATTANNWWD	Pax7(Paired,Homeobox),longest	0.001	-7.63	0.0015	143	0.0436	1394.5	0.0328
WAAAAGTGHH	AT1G69570(C2C2dof)	0.001	-7.47	0.0017	1589	0.4847	19411.4	0.4563
TTCTAGAAGSTTCTA	AT1G23810(Orphan)	0.001	-7.44	0.0018	52	0.0159	413.9	0.0097
GAYGNGACRGGN	Knotted(Homeobox)	0.001	-7.43	0.0018	1073	0.3273	12808	0.301
AWWNTGCTGAGTCAT	Bach1(bZIP)	0.001	-7.31	0.002	40	0.0122	297	0.007
CCRCCGACAWTN	At5g65130(AP2EREBP)	0.001	-7.2	0.0023	197	0.0601	2030.8	0.0477
NATGASTCABNN	Fosl2(bZIP)	0.001	-7.14	0.0024	194	0.0592	1998.3	0.047
GAAASYGAAASY	IRF2(IRF)	0.001	-7.1	0.0025	178	0.0543	1814.1	0.0426
TTGTCGGMWN	ARF2(ARF)	0.001	-6.99	0.0028	1569	0.4786	19204.4	0.4514
ACTTTCGTTTCT	T1ISRE(IRF)	0.001	-6.96	0.0028	39	0.0119	292.9	0.0069
GCACGAWTYCCGAGG	PLT1(AP2EREBP)	0.01	-6.91	0.003	85	0.0259	773.7	0.0182
RGAAGNTTCTAGAAN	HSFA6A(HSF)	0.01	-6.89	0.003	40	0.0122	303.6	0.0071
CCCCGCGC	SUT1?	0.01	-6.87	0.0031	1600	0.4881	19618.2	0.4611
TGATTRATGGCY	Hoxb4(Homeobox)	0.01	-6.83	0.0032	313	0.0955	3421.5	0.0804
VTTACGTAAYNNNNN	NFIL3(bZIP)	0.01	-6.8	0.0033	1152	0.3514	13874.5	0.3261
DNRCAGCTGY	E2A(bHLH)	0.01	-6.77	0.0034	266	0.0811	2863.8	0.0673
CTYTCTYTCTCTCTC	GAGA-repeat	0.01	-6.75	0.0034	2855	0.871	36258.1	0.8522
NAGTTTCABTHTGACTNW	bZIP:IRF(bZIP,IRF)	0.01	-6.7	0.0036	585	0.1785	6753	0.1587
BBCTTATCTS	Gata2(Zf)	0.01	-6.61	0.0039	863	0.2633	10233	0.2405
ACTTTCACTTTC	PRDM1(Zf)	0.01	-6.43	0.0047	597	0.1821	6923.1	0.1627
SSTAATTA	DLX5(Homeobox)	0.01	-6.31	0.0052	1495	0.4561	18325	0.4307
CAATNATTBN	ATHB6(Homeobox)	0.01	-6.31	0.0053	1433	0.4372	17526	0.4119
NDGTAATTAC	Dlx3(Homeobox)	0.01	-6.24	0.0056	1425	0.4347	17431.2	0.4097
CTTCTAGAAGMTTYW	HSF21(HSF)	0.01	-6.19	0.0059	108	0.0329	1050.9	0.0247
TGTCANYT	Tgif2(Homeobox)	0.01	-6.17	0.006	1947	0.594	24212.3	0.5691
GATGTCGRCR	DDF2(AP2EREBP)	0.01	-6.16	0.0061	90	0.0275	850	0.02
RACNGTTA	MYB65(MYB)	0.01	-6.09	0.0064	1463	0.4463	17937.6	0.4216
NNYTAATTAR	Lhx1(Homeobox)	0.01	-6.08	0.0065	1870	0.5705	23216.5	0.5457
GGCGGTGG	AT3G57600(AP2EREBP)	0.01	-6.06	0.0066	361	0.1101	4050.8	0.0952
AAATTSAATTTN	CES-1(Homeobox)	0.01	-6.03	0.0068	1457	0.4445	17867.2	0.42
ARATTCAATGWATYT	EIN3(EIL)	0.01	-6	0.0069	249	0.076	2704	0.0636
NNRCCTAACT	BOS1(MYB)	0.01	-5.96	0.0073	989	0.3017	11891.4	0.2795
NDDCAASTTGHHNWW	bHLH122(bHLH)	0.01	-5.88	0.0078	597	0.1821	6970.1	0.1638
TTCTAGAAGCTTCTA	HSFB4(HSF)	0.01	-5.75	0.0089	47	0.0143	396.2	0.0093
NDNHCAGCTGTCANN	bZIP52(bZIP)	0.01	-5.75	0.0089	666	0.2032	7843	0.1843
GCTGASTCAGCA	MafK(bZIP)	0.01	-5.71	0.0092	77	0.0235	720.6	0.0169
AGTTTCAKTTTC	IRF3(IRF)	0.01	-5.68	0.0094	544	0.166	6329.6	0.1488
VNRVCAGCTGGY	Atoh1(bHLH)	0.01	-5.65	0.0097	315	0.0961	3519.9	0.0827
ACCRTGACTAATTNN	PAX3:FKHR-fusion(Paired,Homeobox)	0.01	-5.56	0.0106	294	0.0897	3271.4	0.0769
AAACTATATADTATA	AT1G04880(ARID)	0.01	-5.52	0.011	528	0.1611	6145	0.1444
WVCKTGHNNNWCAMG	ANAC087(NAC)	0.01	-5.46	0.0116	394	0.1202	4496.8	0.1057
DCTTNHTTTTYAMGY	VND6(NAC)	0.01	-5.44	0.0118	1157	0.353	14088.6	0.3312
ATTTTACGAT	ARF16(ARF)	0.01	-5.4	0.0123	581	0.1772	6814.8	0.1602
TTTTTTTTTT	VRN1(ABI3VP1)	0.01	-5.3	0.0136	625	0.1907	7373.3	0.1733
HTTCTAGAADCTTCT	HSFC1(HSF)	0.01	-5.25	0.0142	215	0.0656	2340.3	0.055
GGCGGCTG	AT5G23930(mTERF)	0.01	-5.24	0.0143	559	0.1705	6555.3	0.1541
AAAACCRGWW	AT1G76870(Trihelix)	0.01	-5.2	0.0148	657	0.2004	7783.8	0.183
HTAACGRMHY	MYB56(MYB)	0.01	-5.19	0.0149	1344	0.41	16515.9	0.3882
NBWGATAAGR	Gata4(Zf)	0.01	-5.17	0.0152	1344	0.41	16519	0.3883
WWWTWACTTTTT	At4g38000(C2C2dof)	0.01	-5.16	0.0153	1987	0.6062	24858.6	0.5843
TTCTAGAAKCTTCTA	AT1G10720(BSD)	0.01	-5.15	0.0155	26	0.0079	195	0.0046
ADBTAATTAR	Lhx3(Homeobox)	0.01	-5.14	0.0156	2327	0.7099	29333.4	0.6895
RTCACSCCAY	Srebp1a(bHLH)	0.01	-5.11	0.016	112	0.0342	1136.3	0.0267
GSCTGTCACTCA	PBX1(Homeobox)	0.01	-5.07	0.0167	15	0.0046	92.8	0.0022
GCTATTTTTAGC	Mef2d(MADS)	0.01	-5.06	0.0167	299	0.0912	3365.4	0.0791
GCCATCTGTT	NeuroD1(bHLH)	0.01	-5.01	0.0176	226	0.0689	2486.2	0.0584
AGATATYTTT	CCA(Myb)	0.01	-4.98	0.0181	1288	0.3929	15823.4	0.3719
WWAGAATATTCT	At2g03500(G2like)	0.01	-4.82	0.0212	371	0.1132	4264.8	0.1002
HWWGTCAGCAWWTTT	MafF(bZIP)	0.01	-4.8	0.0214	330	0.1007	3763	0.0884
TGCTGAGTCA	Bach2(bZIP)	0.01	-4.8	0.0214	92	0.0281	919.7	0.0216
AGGTGHCAGACA	Tbox:Smad(T-box,MAD)	0.01	-4.79	0.0217	70	0.0214	671.5	0.0158
RGGGCACTAACY	ZNF264(Zf)	0.01	-4.76	0.0222	307	0.0937	3484.6	0.0819
NSNNTAATTA	DLX1(Homeobox)	0.01	-4.71	0.0233	2030	0.6193	25481.4	0.5989
WTAACNGTTA	MYB70(MYB)	0.01	-4.69	0.0236	1995	0.6086	25025.5	0.5882
TCTAGAABSTTC	AT2G01818(PLATZ)	0.01	-4.66	0.0242	160	0.0488	1718.3	0.0404
RTGGCGGCGG	ERF10(AP2EREBP)	0.01	-4.65	0.0245	465	0.1419	5440.6	0.1279
TCCGAWTTTTTCGGN	LBD2(LOBAS2)	0.01	-4.64	0.0248	606	0.1849	7201.3	0.1693
ATGCATAATTCA	Pit1+1bp(Homeobox)	0.01	-4.62	0.0251	734	0.2239	8812.9	0.2071
AGTTTCASTTTC	ISRE(IRF)	0.01	-4.62	0.0251	104	0.0317	1064.1	0.025
