# Supplementary material for: Histone H3.3 deposition in seed is essential for the post-embryonic developmental competence in Arabidopsis
Source: Nat Commun. 2022 Dec 13;13:7728. doi: 10.1038/s41467-022-35509-6 (PMC9747979; doi:10.1038/s41467-022-35509-6)
Supplement: Supplementary file 9 — Source Data [file 41467_2022_35509_MOESM9_ESM.xlsx]

## Sheet: Figure 1
Figure 1b					Figure 1c						Figure 1e
Col	htr4;htr5	h3.3ko/+	h3.3ko			Germinated	Ture leaves formed	Bolted	Total seeds		Col	h3.3ko	h3.3ko;pHTR5::HTR5	h3.3ko;pHTR5::HTR13 #1	h3.3ko;pHTR5::HTR13 #2	h3.3ko;pHTR13::HTR5 #1	h3.3ko;pHTR13::HTR5 #2
1	2	2	10		Replicate 1	43	10	1	120		1	10	1	7	6	9	10
1	2	2	14		Replicate 2	33	9	1	126		1	16	1	8	9	12	15
2	2	2	14		Replicate 3	23	8	0	110		1	18	1	9	9	15	19
2	2	2	18								1	20	2	13	11	19	20
2	2	3	21		Replicate 1 (%)	35.8333	8.33333	0.833333			1	20	2	15	12	22	22
2	2	2	25		Replicate 2 (%)	26.1905	7.14286	0.793651			1	22	2	17	16	25	22
2	2	2	27		Replicate 3 (%)	20.9091	7.27273	0			1	26	2	21	19	25	25
2	2	2	29								2	28	2	22	20	28	28
2	2	3	30								2	30	2	23	22	32	30
2	2	3	32								2	31	2	23	25	33	32
2	2	3	35								2	33	2	26	26	33	35
2	3	3	38								2	35	3	30	29	37	38

## Sheet: Figure 2
Figure 2d														Figure 2e
GA3OX1														MS
	Col_MS	Col_S12h	Col_S24h	Col_S48h	Col_G12h	Col_G24h	h3.3ko_MS	h3.3ko_S12h	h3.3ko_S24h	h3.3ko_S48h	h3.3ko_G12h	h3.3ko_G24h		Decreased	2300
Replicate 1	0.0431253	4.69378	217.95	237.364	44.4337	29.7453	0	0	0.108212	2.37581	2.29052	0.687192		Increased	2712
Replicate 2	0.0439047	5.41712	212.895	249.395	51.3583	28.8928	0.0454083	0.0945568	0.520646	1.97701	2.21933	0.537666
Replicate 3	0.0409522	4.55732	181.661	269.916	47.1942	31.3502	0	0	0.263841	1.68683	1.76529	0.357769		S12h
														Decreased	2152
GA3OX2														Increased	3320
	Col_MS	Col_S12h	Col_S24h	Col_S48h	Col_G12h	Col_G24h	h3.3ko_MS	h3.3ko_S12h	h3.3ko_S24h	h3.3ko_S48h	h3.3ko_G12h	h3.3ko_G24h
Replicate 1	0	0	3.76243	32.5971	277.725	118.07	0	0	0.0561449	0.0547854	3.3389	1.81015		S24h
Replicate 2	0	0	3.09559	34.3401	286.361	118.215	0	0.0981202	0	0	3.98806	0.725307		Decreased	3110
Replicate 3	0	0	4.82701	30.6316	303.554	104.089	0	0.212598	0	0	4.16322	1.00768		Increased	3720
GA20OX1														S48h
	Col_MS	Col_S12h	Col_S24h	Col_S48h	Col_G12h	Col_G24h	h3.3ko_MS	h3.3ko_S12h	h3.3ko_S24h	h3.3ko_S48h	h3.3ko_G12h	h3.3ko_G24h		Decreased	3634
Replicate 1	0.145781	1.29286	19.9089	47.465	11.0575	2.04372	0.104388	0.656579	2.68253	11.3626	1.59774	1.72735		Increased	3671
Replicate 2	0.24736	0.837807	21.3968	48.2892	10.7666	2.5467	0.153498	0.63928	3.10932	11.1987	1.58584	1.63577
Replicate 3	0.138435	0.543726	25.1732	46.775	11.3205	2.21624	0.145363	0.519425	2.49729	7.72959	1.62747	1.49736		G12h
														Decreased	3050
GA20OX2														Increased	2412
	Col_MS	Col_S12h	Col_S24h	Col_S48h	Col_G12h	Col_G24h	h3.3ko_MS	h3.3ko_S12h	h3.3ko_S24h	h3.3ko_S48h	h3.3ko_G12h	h3.3ko_G24h
Replicate 1	0.0495067	0.299352	51.0048	118.351	5.59767	7.21804	0.638094	0.55743	2.85716	31.8193	0.626063	1.21366		G24h
Replicate 2	0	0.54871	41.6221	124.401	5.07313	7.71353	0.312765	0.542744	3.22752	34.1047	0.497119	0.678949		Decreased	4396
Replicate 3	0	0.492394	63.6588	114.44	4.76992	10.2631	0.543012	0.529185	2.78652	25.3673	0.921139	0.880091		Increased	2712
CYP707A2
	Col_MS	Col_S12h	Col_S24h	Col_S48h	Col_G12h	Col_G24h	h3.3ko_MS	h3.3ko_S12h	h3.3ko_S24h	h3.3ko_S48h	h3.3ko_G12h	h3.3ko_G24h
Replicate 1	9.43279	582.675	564.25	71.4328	4.79269	10.1834	0.166396	0.484536	1.0798	0.863994	0.957781	0.738466
Replicate 2	9.11261	542.332	526.568	69.573	4.76727	11.7518	0.235617	0.434029	0.893592	0.746456	0.561745	0.579434
Replicate 3	9.48055	542.817	553.539	64.6557	4.6041	9.53953	0.120146	0.470207	0.779295	0.673284	0.661899	0.571203

## Sheet: Figure 3
Figure 3a							Figure 3c				Figure 3f
	Gene	Ct	Average Ct of Col	Relative transcript levels
Col rep1	HTR5	14.7518	15.247	0.953993	0.983421		Col	Germinated	Total seeds		Col	Germinated	Total seeds
Col rep1	HTR5	14.696	15.247	1.04028			Replicate 1	136	136		Replicate 1	55	55
Col rep1	HTR5	14.7004	15.247	0.955994			Replicate 2	153	154		Replicate 2	54	55
Col rep2	HTR5	15.357	15.247	1.05193	1.06764		Replicate 3	169	169		Replicate 3	55	55
Col rep2	HTR5	15.4177	15.247	1.05829
Col rep2	HTR5	15.3154	15.247	1.0927			Replicate 1 (%)	100			Replicate 1 (%)	100
Col rep3	HTR5	15.6646	15.247	0.954391	0.952522		Replicate 2 (%)	99.3506			Replicate 2 (%)	98.1818
Col rep3	HTR5	15.6765	15.247	0.928676			Replicate 3 (%)	100			Replicate 3 (%)	100
Col rep3	HTR5	15.6438	15.247	0.974498
Mock rep1	HTR5	28.9351	15.247	0.000100925	0.00011073		h3.3ko				h3.3ko
Mock rep1	HTR5	28.8434	15.247	0.000106239			Replicate 1	6	50		Replicate 1	1	55
Mock rep1	HTR5	28.6487	15.247	0.000125027			Replicate 2	5	50		Replicate 2	1	55
Mock rep2	HTR5	25.2971	15.247	0.00187418	0.0019236		Replicate 3	8	50		Replicate 3	0	50
Mock rep2	HTR5	25.3261	15.247	0.00193257
Mock rep2	HTR5	25.2886	15.247	0.00196404			Replicate 1 (%)	12			Replicate 1 (%)	1.81818
Mock rep3	HTR5	29.0788	15.247	0.000133049	0.000137831		Replicate 2 (%)	10			Replicate 2 (%)	1.81818
Mock rep3	HTR5	29.2732	15.247	0.000118152			Replicate 3 (%)	16			Replicate 3 (%)	0
Mock rep3	HTR5	28.9008	15.247	0.000162292
Estrogen rep1	HTR5	14.38	15.247	2.51626	2.75235		Mock				h3.3ko;pH2B.S::HTR5 #1	Germinated	Total seeds
Estrogen rep1	HTR5	14.3594	15.247	2.77826			Replicate 1	8	50		Replicate 1	32	38
Estrogen rep1	HTR5	14.2107	15.247	2.96254			Replicate 2	6	50		Replicate 2	32	43
Estrogen rep2	HTR5	14.4203	15.247	2.77594	2.96721		Replicate 3	6	50		Replicate 3	31	40
Estrogen rep2	HTR5	14.3838	15.247	3.02428
Estrogen rep2	HTR5	14.3643	15.247	3.10143			Replicate 1 (%)	16			Replicate 1 (%)	84.2105
Estrogen rep3	HTR5	14.2794	15.247	3.03273	3.23036		Replicate 2 (%)	12			Replicate 2 (%)	74.4186
Estrogen rep3	HTR5	14.1995	15.247	3.46403			Replicate 3 (%)	12			Replicate 3 (%)	77.5
Estrogen rep3	HTR5	14.2907	15.247	3.19432
							Estrogen				h3.3ko;pH2B.S::HTR5 #2	Germinated	Total seeds
Col rep1	PP2A	19.0549	19.618				Replicate 1	6	50		Replicate 1	34	41
Col rep1	PP2A	19.124	19.618				Replicate 2	6	50		Replicate 2	36	47
Col rep1	PP2A	19.0065	19.618				Replicate 3	7	50		Replicate 3	33	38
Col rep2	PP2A	19.801	19.618
Col rep2	PP2A	19.8704	19.618				Replicate 1 (%)	12			Replicate 1 (%)	82.9268
Col rep2	PP2A	19.8143	19.618				Replicate 2 (%)	12			Replicate 2 (%)	76.5957
Col rep3	PP2A	19.9682	19.618				Replicate 3 (%)	14			Replicate 3 (%)	86.8421
Col rep3	PP2A	19.9408	19.618
Col rep3	PP2A	19.9775	19.618
Mock rep1	PP2A	20.0317	19.618
Mock rep1	PP2A	20.014	19.618
Mock rep1	PP2A	20.0542	19.618
Mock rep2	PP2A	20.6086	19.618
Mock rep2	PP2A	20.6819	19.618
Mock rep2	PP2A	20.6676	19.618
Mock rep3	PP2A	20.574	19.618
Mock rep3	PP2A	20.5972	19.618
Mock rep3	PP2A	20.6827	19.618
Estrogen rep1	PP2A	20.0823	19.618
Estrogen rep1	PP2A	20.2046	19.618
Estrogen rep1	PP2A	20.1485	19.618
Estrogen rep2	PP2A	20.2643	19.618
Estrogen rep2	PP2A	20.3514	19.618
Estrogen rep2	PP2A	20.3682	19.618
Estrogen rep3	PP2A	20.2511	19.618
Estrogen rep3	PP2A	20.363	19.618
Estrogen rep3	PP2A	20.3372	19.618

## Sheet: Figure 5
Figure 5g
AT1G36730_I		Ct	Average Ct of Col	Relative enrichment levels			AT1G36730_II		Ct	Average Ct of Col	Relative enrichment levels			AT3G44110_I		Ct	Average Ct of Col	Relative enrichment levels			AT3G44110_II		Ct	Average Ct of Col	Relative enrichment levels			AT5G22000_I		Ct	Average Ct of Col	Relative enrichment levels			AT5G22000_II		Ct	Average Ct of Col	Relative enrichment levels
Col rep1	IP	30.5505	30.7923	0.882111	0.873753		Col rep1	IP	30.4233	30.7344	0.718076	0.775524		Col rep1	IP	29.8935	30.1222	0.688939	0.88462		Col rep1	IP	29.9432	30.3699	1.07063	0.865024		Col rep1	IP	31.1288	31.03	0.765406	0.798442		Col rep1	IP	30.4048	30.5252	0.897697	0.84753
Col rep1	IP	30.3004	30.7923	0.946951			Col rep1	IP	30.8328	30.7344	0.726473			Col rep1	IP	29.447	30.1222	1.04508			Col rep1	IP	30.0424	30.3699	0.8204			Col rep1	IP	31.6604	31.03	0.597769			Col rep1	IP	30.3583	30.5252	1.01114
Col rep1	IP	30.9369	30.7923	0.792197			Col rep1	IP	30.2913	30.7344	0.882024			Col rep1	IP	29.6884	30.1222	0.919841			Col rep1	IP	30.598	30.3699	0.704044			Col rep1	IP	31.1097	31.03	1.03215			Col rep1	IP	30.5431	30.5252	0.633755
Col rep2	IP	30.4471	30.7923	1.28787	1.16675		Col rep2	IP	30.4496	30.7344	0.956612	1.13997		Col rep2	IP	29.9407	30.1222	1.00979	1.21665		Col rep2	IP	30.2637	30.3699	1.13096	1.2303		Col rep2	IP	30.9745	31.03	0.841533	1.08068		Col rep2	IP	30.5988	30.5252	0.799316	0.950546
Col rep2	IP	29.9268	30.7923	1.4062			Col rep2	IP	30.3853	30.7344	1.23357			Col rep2	IP	30.008	30.1222	1.04098			Col rep2	IP	29.7396	30.3699	1.63936			Col rep2	IP	30.5136	31.03	1.42308			Col rep2	IP	30.4409	30.5252	0.793562
Col rep2	IP	30.8829	30.7923	0.806184			Col rep2	IP	30.4324	30.7344	1.22971			Col rep2	IP	29.7702	30.1222	1.59919			Col rep2	IP	30.2281	30.3699	0.920574			Col rep2	IP	31.0383	31.03	0.977429			Col rep2	IP	30.0826	30.5252	1.25876
Col rep3	IP	31.3612	30.7923	0.906977	1.04556		Col rep3	IP	31.0668	30.7344	1.13348	1.14876		Col rep3	IP	30.883	30.1222	0.832392	0.990008		Col rep3	IP	30.8046	30.3699	1.12232	0.992197		Col rep3	IP	31.0866	31.03	1.23387	1.25524		Col rep3	IP	30.5293	30.5252	1.25986	1.29639
Col rep3	IP	31.605	30.7923	0.796327			Col rep3	IP	31.2176	30.7344	1.28273			Col rep3	IP	30.43	30.1222	1.32063			Col rep3	IP	30.6961	30.3699	1.05303			Col rep3	IP	30.5598	31.03	1.63593			Col rep3	IP	30.9497	30.5252	1.33332
Col rep3	IP	31.1196	30.7923	1.43338			Col rep3	IP	31.5108	30.7344	1.03009			Col rep3	IP	31.0392	30.1222	0.817002			Col rep3	IP	31.0139	30.3699	0.801237			Col rep3	IP	31.1984	31.03	0.895911			Col rep3	IP	30.8191	30.5252	1.296
h3.3ko rep1	IP	31.2131	30.7923	0.762601	0.830864		h3.3ko rep1	IP	30.5286	30.7344	1.64834	1.56858		h3.3ko rep1	IP	31.7945	30.1222	0.354592	0.474712		h3.3ko rep1	IP	29.9542	30.3699	1.12964	1.71801		h3.3ko rep1	IP	30.7722	31.03	0.841337	1.05704		h3.3ko rep1	IP	29.1925	30.5252	2.16117	1.60163
h3.3ko rep1	IP	31.6819	30.7923	0.618212			h3.3ko rep1	IP	30.4085	30.7344	1.39481			h3.3ko rep1	IP	31.0441	30.1222	0.470301			h3.3ko rep1	IP	29.8278	30.3699	1.80546			h3.3ko rep1	IP	30.3342	31.03	1.38791			h3.3ko rep1	IP	29.7341	30.5252	1.12218
h3.3ko rep1	IP	30.9046	30.7923	1.11178			h3.3ko rep1	IP	30.0374	30.7344	1.6626			h3.3ko rep1	IP	31.3029	30.1222	0.599243			h3.3ko rep1	IP	29.4893	30.3699	2.21891			h3.3ko rep1	IP	30.6972	31.03	0.941865			h3.3ko rep1	IP	29.5268	30.5252	1.52155
h3.3ko rep2	IP	30.8322	30.7923	0.950978	0.795959		h3.3ko rep2	IP	30.5684	30.7344	1.40989	1.73027		h3.3ko rep2	IP	30.3076	30.1222	0.777864	0.717063		h3.3ko rep2	IP	29.4556	30.3699	1.97042	1.48307		h3.3ko rep2	IP	30.9781	31.03	0.774268	0.739755		h3.3ko rep2	IP	28.8503	30.5252	2.15442	1.83851
h3.3ko rep2	IP	30.5304	30.7923	0.941207			h3.3ko rep2	IP	30.0053	30.7344	1.93248			h3.3ko rep2	IP	30.5815	30.1222	0.850883			h3.3ko rep2	IP	29.9012	30.3699	1.40761			h3.3ko rep2	IP	31.1674	31.03	0.694869			h3.3ko rep2	IP	29.4573	30.5252	1.41026
h3.3ko rep2	IP	31.5907	30.7923	0.495693			h3.3ko rep2	IP	29.9254	30.7344	1.84844			h3.3ko rep2	IP	31.2263	30.1222	0.522443			h3.3ko rep2	IP	29.9404	30.3699	1.07118			h3.3ko rep2	IP	30.7579	31.03	0.750127			h3.3ko rep2	IP	29.2841	30.5252	1.95085
h3.3ko rep3	IP	31.6895	30.7923	0.422605	0.441877		h3.3ko rep3	IP	30.1823	30.7344	1.42811	1.34509		h3.3ko rep3	IP	30.8562	30.1222	0.861972	0.821069		h3.3ko rep3	IP	29.2863	30.3699	1.97745	1.80506		h3.3ko rep3	IP	30.4186	31.03	1.14763	0.865428		h3.3ko rep3	IP	28.9647	30.5252	1.89346	1.96734
h3.3ko rep3	IP	31.4201	30.7923	0.520884			h3.3ko rep3	IP	30.2676	30.7344	1.34155			h3.3ko rep3	IP	31.1504	30.1222	0.661474			h3.3ko rep3	IP	29.164	30.3699	1.96179			h3.3ko rep3	IP	31.0129	31.03	0.756297			h3.3ko rep3	IP	29.0919	30.5252	2.06753
h3.3ko rep3	IP	32.1697	30.7923	0.382141			h3.3ko rep3	IP	30.6019	30.7344	1.2656			h3.3ko rep3	IP	30.4446	30.1222	0.939762			h3.3ko rep3	IP	29.658	30.3699	1.47593			h3.3ko rep3	IP	31.3484	31.03	0.69236			h3.3ko rep3	IP	29.3621	30.5252	1.94102
Col rep1	Input	25.1986	25.6214				Col rep1	Input	24.9172	25.7061				Col rep1	Input	23.9061	24.6724				Col rep1	Input	25.0202	25.3484				Col rep1	Input	25.9091	26.196				Col rep1	Input	25.2804	25.5565
Col rep1	Input	25.0509	25.6214				Col rep1	Input	25.3435	25.7061				Col rep1	Input	24.0608	24.6724				Col rep1	Input	24.7353	25.3484				Col rep1	Input	26.084	26.196				Col rep1	Input	25.4056	25.5565
Col rep1	Input	25.43	25.6214				Col rep1	Input	25.0818	25.7061				Col rep1	Input	24.118	24.6724				Col rep1	Input	25.0702	25.3484				Col rep1	Input	26.3214	26.196				Col rep1	Input	24.9163	25.5565
Col rep2	Input	25.6411	25.6214				Col rep2	Input	25.3573	25.7061				Col rep2	Input	24.5049	24.6724				Col rep2	Input	25.4198	25.3484				Col rep2	Input	25.8916	26.196				Col rep2	Input	25.3069	25.5565
Col rep2	Input	25.2477	25.6214				Col rep2	Input	25.6598	25.7061				Col rep2	Input	24.6161	24.6724				Col rep2	Input	25.4312	25.3484				Col rep2	Input	26.1886	26.196				Col rep2	Input	25.1387	25.5565
Col rep2	Input	25.4012	25.6214				Col rep2	Input	25.7024	25.7061				Col rep2	Input	24.9977	24.6724				Col rep2	Input	25.0872	25.3484				Col rep2	Input	26.1714	26.196				Col rep2	Input	25.4459	25.5565
Col rep3	Input	26.0494	25.6214				Col rep3	Input	26.2193	25.7061				Col rep3	Input	25.1686	24.6724				Col rep3	Input	25.9496	25.3484				Col rep3	Input	26.5558	26.196				Col rep3	Input	25.8938	25.5565
Col rep3	Input	26.1056	25.6214				Col rep3	Input	26.5485	25.7061				Col rep3	Input	25.3815	24.6724				Col rep3	Input	25.7491	25.3484				Col rep3	Input	26.436	26.196				Col rep3	Input	26.3961	25.5565
Col rep3	Input	26.4682	25.6214				Col rep3	Input	26.5253	25.7061				Col rep3	Input	25.2978	24.6724				Col rep3	Input	25.6727	25.3484				Col rep3	Input	26.2059	26.196				Col rep3	Input	26.2244	25.5565
h3.3ko rep1	Input	25.6512	25.6214				h3.3ko rep1	Input	26.2213	25.7061				h3.3ko rep1	Input	24.8489	24.6724				h3.3ko rep1	Input	25.1085	25.3484				h3.3ko rep1	Input	25.689	26.196				h3.3ko rep1	Input	25.3356	25.5565
h3.3ko rep1	Input	25.8172	25.6214				h3.3ko rep1	Input	25.8602	25.7061				h3.3ko rep1	Input	24.506	24.6724				h3.3ko rep1	Input	25.6586	25.3484				h3.3ko rep1	Input	25.9731	26.196				h3.3ko rep1	Input	24.9317	25.5565
h3.3ko rep1	Input	25.8866	25.6214				h3.3ko rep1	Input	25.7425	25.7061				h3.3ko rep1	Input	25.1144	24.6724				h3.3ko rep1	Input	25.6176	25.3484				h3.3ko rep1	Input	25.7768	26.196				h3.3ko rep1	Input	25.1636	25.5565
h3.3ko rep2	Input	25.5888	25.6214				h3.3ko rep2	Input	26.0356	25.7061				h3.3ko rep2	Input	24.4954	24.6724				h3.3ko rep2	Input	25.4126	25.3484				h3.3ko rep2	Input	25.775	26.196				h3.3ko rep2	Input	24.9889	25.5565
h3.3ko rep2	Input	25.2721	25.6214				h3.3ko rep2	Input	25.9274	25.7061				h3.3ko rep2	Input	24.8987	24.6724				h3.3ko rep2	Input	25.373	25.3484				h3.3ko rep2	Input	25.8083	26.196				h3.3ko rep2	Input	24.9846	25.5565
h3.3ko rep2	Input	25.4073	25.6214				h3.3ko rep2	Input	25.7834	25.7061				h3.3ko rep2	Input	24.8399	24.6724				h3.3ko rep2	Input	25.0181	25.3484				h3.3ko rep2	Input	25.5091	26.196				h3.3ko rep2	Input	25.2795	25.5565
h3.3ko rep3	Input	25.276	25.6214				h3.3ko rep3	Input	25.6681	25.7061				h3.3ko rep3	Input	25.1921	24.6724				h3.3ko rep3	Input	25.2484	25.3484				h3.3ko rep3	Input	25.7832	26.196				h3.3ko rep3	Input	24.917	25.5565
h3.3ko rep3	Input	25.3082	25.6214				h3.3ko rep3	Input	25.6632	25.7061				h3.3ko rep3	Input	25.1044	24.6724				h3.3ko rep3	Input	25.1147	25.3484				h3.3ko rep3	Input	25.776	26.196				h3.3ko rep3	Input	25.1711	25.5565
h3.3ko rep3	Input	25.611	25.6214				h3.3ko rep3	Input	25.9134	25.7061				h3.3ko rep3	Input	24.9051	24.6724				h3.3ko rep3	Input	25.1981	25.3484				h3.3ko rep3	Input	25.9839	26.196				h3.3ko rep3	Input	25.3502	25.5565

## Sheet: Supplementary Figure 1
Supplementary Figure 1b				Supplementary Figure 1d												Supplementary Figure 1e
					Gene	Ct	Relative transcript levels				Gene	Ct	Relative transcript levels				Gene	Ct	Relative transcript levels				Gene	Ct	Relative transcript levels
Col	Ungerminated seeds	Total seeds		Col rep1	HTR5	19.4282	58.7748	58.2536		Col rep1	HTR13	26.8826	0.335113	0.345226		Col rep1	HTR5	20.1974	22.1611	21.7394		Col rep1	HTR13	22.5262	4.41115	4.79179
Replicate 1	1	200		Col rep1	HTR5	19.4787	58.5618			Col rep1	HTR13	26.8599	0.351273			Col rep1	HTR5	20.1228	19.6268			Col rep1	HTR13	22.3951	4.06256
Replicate 2	0	200		Col rep1	HTR5	19.4378	57.4241			Col rep1	HTR13	26.7988	0.349293			Col rep1	HTR5	20.1798	23.4303			Col rep1	HTR13	22.169	5.90165
Replicate 3	0	200		Col rep2	HTR5	19.0357	57.4625	56.5731		Col rep2	HTR13	26.2473	0.387688	0.377787		Col rep2	HTR5	20.1402	17.8423	21.0232		Col rep2	HTR13	22.4862	3.5095	3.81376
Replicate 4	0	200		Col rep2	HTR5	19.057	58.4965			Col rep2	HTR13	26.283	0.390736			Col rep2	HTR5	20.2819	23.8379			Col rep2	HTR13	22.7423	4.33122
				Col rep2	HTR5	19.0063	53.7603			Col rep2	HTR13	26.2491	0.354938			Col rep2	HTR5	20.3252	21.3893			Col rep2	HTR13	22.8958	3.60057
Replicate 1 (%)	0.5			Col rep3	HTR5	19.7593	49.066	47.1621		Col rep3	HTR13	27.0398	0.315608	0.369471		Col rep3	HTR5	20.5963	15.7696	17.2455		Col rep3	HTR13	22.8573	3.28997	3.74224
Replicate 2 (%)	0			Col rep3	HTR5	19.8783	50.1683			Col rep3	HTR13	26.7657	0.423758			Col rep3	HTR5	20.7192	19.0445			Col rep3	HTR13	23.0465	3.79482
Replicate 3 (%)	0			Col rep3	HTR5	19.9022	42.2521			Col rep3	HTR13	26.7413	0.369047			Col rep3	HTR5	20.7048	16.9225			Col rep3	HTR13	22.7354	4.14193
Replicate 4 (%)	0			h3.3ko rep1	HTR5	27.6375	0.181938	0.186703		h3.3ko rep1	HTR13	24.1089	2.09951	2.16368		h3.3ko;pHTR5::HTR5 rep1	HTR5	20.711	17.602	15.5726		h3.3ko;pHTR5::HTR5 rep1	HTR13	22.6029	4.74302	4.42566
				h3.3ko rep1	HTR5	27.5498	0.204272			h3.3ko rep1	HTR13	24.0607	2.29376			h3.3ko;pHTR5::HTR5 rep1	HTR5	20.7273	13.7441			h3.3ko;pHTR5::HTR5 rep1	HTR13	22.4157	4.26435
h3.3ko/+				h3.3ko rep1	HTR5	27.6816	0.173901			h3.3ko rep1	HTR13	24.0891	2.09776			h3.3ko;pHTR5::HTR5 rep1	HTR5	20.5727	15.3716			h3.3ko;pHTR5::HTR5 rep1	HTR13	22.4208	4.2696
Replicate 1	17	200		h3.3ko rep2	HTR5	29.0298	0.0424514	0.0536536		h3.3ko rep2	HTR13	24.0894	1.30343	1.4051		h3.3ko;pHTR5::HTR5 rep2	HTR5	20.9026	19.3302	18.4836		h3.3ko;pHTR5::HTR5 rep2	HTR13	22.3694	6.99349	5.79162
Replicate 2	23	200		h3.3ko rep2	HTR5	28.5938	0.0573362			h3.3ko rep2	HTR13	24.0807	1.30921			h3.3ko;pHTR5::HTR5 rep2	HTR5	20.8148	19.5907			h3.3ko;pHTR5::HTR5 rep2	HTR13	22.9273	4.53028
Replicate 3	20	200		h3.3ko rep2	HTR5	28.6999	0.0611732			h3.3ko rep2	HTR13	23.9885	1.60268			h3.3ko;pHTR5::HTR5 rep2	HTR5	21.4376	16.5299			h3.3ko;pHTR5::HTR5 rep2	HTR13	22.9359	5.8511
Replicate 4	15	200		h3.3ko rep3	HTR5	29.6598	0.041672	0.0236136		h3.3ko rep3	HTR13	24.134	1.91995	1.98503		h3.3ko;pHTR5::HTR5 rep3	HTR5	20.4693	18.3539	17.7987		h3.3ko;pHTR5::HTR5 rep3	HTR13	22.146	5.74114	5.31472
				h3.3ko rep3	HTR5	31.8695	0.0104099			h3.3ko rep3	HTR13	24.1319	2.2217			h3.3ko;pHTR5::HTR5 rep3	HTR5	20.6738	11.9804			h3.3ko;pHTR5::HTR5 rep3	HTR13	21.783	5.55352
Replicate 1 (%)	8.5			h3.3ko rep3	HTR5	30.5374	0.018759			h3.3ko rep3	HTR13	23.9424	1.81345			h3.3ko;pHTR5::HTR5 rep3	HTR5	20.2145	23.0619			h3.3ko;pHTR5::HTR5 rep3	HTR13	22.5249	4.64951
Replicate 2 (%)	11.5			h3.3ko;pHTR5::HTR5 rep1	HTR5	20.7359	24.9926	24.6066		h3.3ko;pHTR5::HTR5 rep1	HTR13	25.2509	1.09309	1.05982		h3.3ko/+;pHTR5::HTR13 #1 rep1	HTR5	29.5125	0.028595	0.0224805		h3.3ko/+;pHTR5::HTR13 #1 rep1	HTR13	19.5849	27.8496	29.1667
Replicate 3 (%)	10			h3.3ko;pHTR5::HTR5 rep1	HTR5	20.6037	22.3351			h3.3ko;pHTR5::HTR5 rep1	HTR13	25.2863	0.869771			h3.3ko/+;pHTR5::HTR13 #1 rep1	HTR5	29.6762	0.0220327			h3.3ko/+;pHTR5::HTR13 #1 rep1	HTR13	19.4925	25.6252
Replicate 4 (%)	7.5			h3.3ko;pHTR5::HTR5 rep1	HTR5	20.6753	26.492			h3.3ko;pHTR5::HTR5 rep1	HTR13	25.12	1.2166			h3.3ko/+;pHTR5::HTR13 #1 rep1	HTR5	29.9495	0.0168137			h3.3ko/+;pHTR5::HTR13 #1 rep1	HTR13	18.9668	34.0253
				h3.3ko;pHTR5::HTR5 rep2	HTR5	20.5742	20.8352	19.5111		h3.3ko;pHTR5::HTR5 rep2	HTR13	25.1668	0.863578	0.894551		h3.3ko/+;pHTR5::HTR13 #1 rep2	HTR5	29.3398	0.0209915	0.0258751		h3.3ko/+;pHTR5::HTR13 #1 rep2	HTR13	18.9839	27.5088	29.9697
				h3.3ko;pHTR5::HTR5 rep2	HTR5	20.5781	20.3336			h3.3ko;pHTR5::HTR5 rep2	HTR13	24.8588	1.04614			h3.3ko/+;pHTR5::HTR13 #1 rep2	HTR5	29.2901	0.0216068			h3.3ko/+;pHTR5::HTR13 #1 rep2	HTR13	19.0112	26.844
				h3.3ko;pHTR5::HTR5 rep2	HTR5	20.5402	17.3646			h3.3ko;pHTR5::HTR5 rep2	HTR13	25.028	0.773932			h3.3ko/+;pHTR5::HTR13 #1 rep2	HTR5	28.851	0.035027			h3.3ko/+;pHTR5::HTR13 #1 rep2	HTR13	18.8636	35.5562
				h3.3ko;pHTR5::HTR5 rep3	HTR5	22.3489	23.3107	21.3762		h3.3ko;pHTR5::HTR5 rep3	HTR13	26.7415	1.10982	1.01398		h3.3ko/+;pHTR5::HTR13 #1 rep3	HTR5	29.4619	0.0388559	0.032001		h3.3ko/+;pHTR5::HTR13 #1 rep3	HTR13	19.4677	39.6293	34.2661
				h3.3ko;pHTR5::HTR5 rep3	HTR5	22.3494	23.181			h3.3ko;pHTR5::HTR5 rep3	HTR13	26.7406	1.10475			h3.3ko/+;pHTR5::HTR13 #1 rep3	HTR5	29.4779	0.0338062			h3.3ko/+;pHTR5::HTR13 #1 rep3	HTR13	19.5838	32.1685
				h3.3ko;pHTR5::HTR5 rep3	HTR5	22.3642	17.637			h3.3ko;pHTR5::HTR5 rep3	HTR13	26.7781	0.827373			h3.3ko/+;pHTR5::HTR13 #1 rep3	HTR5	29.5325	0.0233409			h3.3ko/+;pHTR5::HTR13 #1 rep3	HTR13	19.1573	31.0006
				h3.3ko/+;pHTR5::HTR13 #1 rep1	HTR5	30.526	0.0343366	0.0330201		h3.3ko/+;pHTR5::HTR13 #1 rep1	HTR13	19.0534	97.5757	101.801		h3.3ko/+;pHTR5::HTR13 #2 rep1	HTR5	29.2764	0.0354009	0.0314856		h3.3ko/+;pHTR5::HTR13 #2 rep1	HTR13	19.6621	27.7476	28.8908
				h3.3ko/+;pHTR5::HTR13 #1 rep1	HTR5	30.8432	0.0286215			h3.3ko/+;pHTR5::HTR13 #1 rep1	HTR13	19.0098	104.449			h3.3ko/+;pHTR5::HTR13 #2 rep1	HTR5	29.3001	0.0270101			h3.3ko/+;pHTR5::HTR13 #2 rep1	HTR13	19.2587	28.4624
				h3.3ko/+;pHTR5::HTR13 #1 rep1	HTR5	30.5477	0.0361022			h3.3ko/+;pHTR5::HTR13 #1 rep1	HTR13	19.0641	103.378			h3.3ko/+;pHTR5::HTR13 #2 rep1	HTR5	29.6844	0.0320457			h3.3ko/+;pHTR5::HTR13 #2 rep1	HTR13	19.7917	30.4625
				h3.3ko/+;pHTR5::HTR13 #1 rep2	HTR5	30.9263	0.0216756	0.0272712		h3.3ko/+;pHTR5::HTR13 #1 rep2	HTR13	18.8551	93.2782	94.4982		h3.3ko/+;pHTR5::HTR13 #2 rep2	HTR5	28.958	0.0250242	0.022751		h3.3ko/+;pHTR5::HTR13 #2 rep2	HTR13	18.9739	25.344	25.42
				h3.3ko/+;pHTR5::HTR13 #1 rep2	HTR5	30.6856	0.0261128			h3.3ko/+;pHTR5::HTR13 #1 rep2	HTR13	18.8742	93.8524			h3.3ko/+;pHTR5::HTR13 #2 rep2	HTR5	29.3046	0.0212357			h3.3ko/+;pHTR5::HTR13 #2 rep2	HTR13	19.1157	24.7865
				h3.3ko/+;pHTR5::HTR13 #1 rep2	HTR5	30.2472	0.0340253			h3.3ko/+;pHTR5::HTR13 #1 rep2	HTR13	18.7796	96.3638			h3.3ko/+;pHTR5::HTR13 #2 rep2	HTR5	29.2834	0.021993			h3.3ko/+;pHTR5::HTR13 #2 rep2	HTR13	19.069	26.1297
				h3.3ko/+;pHTR5::HTR13 #1 rep3	HTR5	30.4343	0.0238589	0.0269729		h3.3ko/+;pHTR5::HTR13 #1 rep3	HTR13	18.6699	83.0016	86.9046		h3.3ko/+;pHTR5::HTR13 #2 rep3	HTR5	29.1164	0.0484618	0.0464741		h3.3ko/+;pHTR5::HTR13 #2 rep3	HTR13	19.6811	33.5501	30.0719
				h3.3ko/+;pHTR5::HTR13 #1 rep3	HTR5	29.8708	0.0389023			h3.3ko/+;pHTR5::HTR13 #1 rep3	HTR13	18.767	85.6192			h3.3ko/+;pHTR5::HTR13 #2 rep3	HTR5	29.2055	0.0374081			h3.3ko/+;pHTR5::HTR13 #2 rep3	HTR13	19.7511	26.2426
				h3.3ko/+;pHTR5::HTR13 #1 rep3	HTR5	31.0092	0.0181574			h3.3ko/+;pHTR5::HTR13 #1 rep3	HTR13	18.7009	92.0929			h3.3ko/+;pHTR5::HTR13 #2 rep3	HTR5	28.7843	0.0535524			h3.3ko/+;pHTR5::HTR13 #2 rep3	HTR13	19.6343	30.4232
				h3.3ko/+;pHTR5::HTR13 #2 rep1	HTR5	30.6288	0.0407176	0.064051		h3.3ko/+;pHTR5::HTR13 #2 rep1	HTR13	19.7499	76.6769	82.7216		h3.3ko/+;pHTR13::HTR5 #1 rep1	HTR5	22.2861	3.57902	3.37537		h3.3ko/+;pHTR13::HTR5 #1 rep1	HTR13	21.8453	4.85806	4.91561
				h3.3ko/+;pHTR5::HTR13 #2 rep1	HTR5	29.6009	0.0856773			h3.3ko/+;pHTR5::HTR13 #2 rep1	HTR13	19.6797	83.0721			h3.3ko/+;pHTR13::HTR5 #1 rep1	HTR5	22.7511	3.46684			h3.3ko/+;pHTR13::HTR5 #1 rep1	HTR13	22.2298	4.97562
				h3.3ko/+;pHTR5::HTR13 #2 rep1	HTR5	30.0637	0.0657581			h3.3ko/+;pHTR5::HTR13 #2 rep1	HTR13	19.6708	88.4158			h3.3ko/+;pHTR13::HTR5 #1 rep1	HTR5	22.8433	3.08025			h3.3ko/+;pHTR13::HTR5 #1 rep1	HTR13	22.1697	4.91314
				h3.3ko/+;pHTR5::HTR13 #2 rep2	HTR5	30.1393	0.0716245	0.0560042		h3.3ko/+;pHTR5::HTR13 #2 rep2	HTR13	19.7686	94.8346	89.2372		h3.3ko/+;pHTR13::HTR5 #1 rep2	HTR5	22.6664	3.29606	4.17005		h3.3ko/+;pHTR13::HTR5 #1 rep2	HTR13	22.1248	4.79772	5.11397
				h3.3ko/+;pHTR5::HTR13 #2 rep2	HTR5	30.7621	0.0456597			h3.3ko/+;pHTR5::HTR13 #2 rep2	HTR13	19.8343	88.9463			h3.3ko/+;pHTR13::HTR5 #1 rep2	HTR5	22.5921	4.09777			h3.3ko/+;pHTR13::HTR5 #1 rep2	HTR13	22.419	4.6199
				h3.3ko/+;pHTR5::HTR13 #2 rep2	HTR5	30.5858	0.0507285			h3.3ko/+;pHTR5::HTR13 #2 rep2	HTR13	19.8936	83.9308			h3.3ko/+;pHTR13::HTR5 #1 rep2	HTR5	22.4199	5.11632			h3.3ko/+;pHTR13::HTR5 #1 rep2	HTR13	22.2083	5.92429
				h3.3ko/+;pHTR5::HTR13 #2 rep3	HTR5	30.8335	0.032963	0.0747087		h3.3ko/+;pHTR5::HTR13 #2 rep3	HTR13	19.6943	74.3449	76.9093		h3.3ko/+;pHTR13::HTR5 #1 rep3	HTR5	22.5378	3.21584	3.45647		h3.3ko/+;pHTR13::HTR5 #1 rep3	HTR13	22.0425	4.53302	4.73976
				h3.3ko/+;pHTR5::HTR13 #2 rep3	HTR5	29.2811	0.0837169			h3.3ko/+;pHTR5::HTR13 #2 rep3	HTR13	19.4391	76.8329			h3.3ko/+;pHTR13::HTR5 #1 rep3	HTR5	22.4618	3.92322			h3.3ko/+;pHTR13::HTR5 #1 rep3	HTR13	21.904	5.77521
				h3.3ko/+;pHTR5::HTR13 #2 rep3	HTR5	29.103	0.107446			h3.3ko/+;pHTR5::HTR13 #2 rep3	HTR13	19.5709	79.5501			h3.3ko/+;pHTR13::HTR5 #1 rep3	HTR5	22.7736	3.23037			h3.3ko/+;pHTR13::HTR5 #1 rep3	HTR13	22.4977	3.91106
				h3.3ko/+;pHTR13::HTR5 #1 rep1	HTR5	29.4352	0.0669573	0.0454135		h3.3ko/+;pHTR13::HTR5 #1 rep1	HTR13	24.8402	1.61816	1.5301		h3.3ko/+;pHTR13::HTR5 #2 rep1	HTR5	22.2735	4.74421	4.05133		h3.3ko/+;pHTR13::HTR5 #2 rep1	HTR13	22.1828	5.05219	4.41678
				h3.3ko/+;pHTR13::HTR5 #1 rep1	HTR5	30.1225	0.0387454			h3.3ko/+;pHTR13::HTR5 #1 rep1	HTR13	24.8307	1.51779			h3.3ko/+;pHTR13::HTR5 #2 rep1	HTR5	22.3501	3.89176			h3.3ko/+;pHTR13::HTR5 #2 rep1	HTR13	22.538	3.41643
				h3.3ko/+;pHTR13::HTR5 #1 rep1	HTR5	30.4078	0.0305378			h3.3ko/+;pHTR13::HTR5 #1 rep1	HTR13	24.8342	1.45434			h3.3ko/+;pHTR13::HTR5 #2 rep1	HTR5	22.2796	3.518			h3.3ko/+;pHTR13::HTR5 #2 rep1	HTR13	21.8369	4.78173
				h3.3ko/+;pHTR13::HTR5 #1 rep2	HTR5	28.9593	0.124598	0.086619		h3.3ko/+;pHTR13::HTR5 #1 rep2	HTR13	25.289	1.58634	1.73615		h3.3ko/+;pHTR13::HTR5 #2 rep2	HTR5	22.9536	4.08179	4.22704		h3.3ko/+;pHTR13::HTR5 #2 rep2	HTR13	22.7503	4.69923	5.53435
				h3.3ko/+;pHTR13::HTR5 #1 rep2	HTR5	29.6441	0.0770641			h3.3ko/+;pHTR13::HTR5 #1 rep2	HTR13	25.0581	1.8509			h3.3ko/+;pHTR13::HTR5 #2 rep2	HTR5	23.0545	4.27666			h3.3ko/+;pHTR13::HTR5 #2 rep2	HTR13	22.5004	6.2792
				h3.3ko/+;pHTR13::HTR5 #1 rep2	HTR5	30.0606	0.0581949			h3.3ko/+;pHTR13::HTR5 #1 rep2	HTR13	25.1329	1.77123			h3.3ko/+;pHTR13::HTR5 #2 rep2	HTR5	23.2516	4.32269			h3.3ko/+;pHTR13::HTR5 #2 rep2	HTR13	22.8718	5.6246
				h3.3ko/+;pHTR13::HTR5 #1 rep3	HTR5	29.3503	0.12732	0.0714401		h3.3ko/+;pHTR13::HTR5 #1 rep3	HTR13	25.515	1.81729	1.69763		h3.3ko/+;pHTR13::HTR5 #2 rep3	HTR5	22.4615	3.30012	3.4409		h3.3ko/+;pHTR13::HTR5 #2 rep3	HTR13	21.9224	4.79509	5.14976
				h3.3ko/+;pHTR13::HTR5 #1 rep3	HTR5	31.1036	0.0323509			h3.3ko/+;pHTR13::HTR5 #1 rep3	HTR13	25.5559	1.51318			h3.3ko/+;pHTR13::HTR5 #2 rep3	HTR5	22.395	3.50629			h3.3ko/+;pHTR13::HTR5 #2 rep3	HTR13	21.9742	4.69378
				h3.3ko/+;pHTR13::HTR5 #1 rep3	HTR5	30.4103	0.0546497			h3.3ko/+;pHTR13::HTR5 #1 rep3	HTR13	25.3991	1.76241			h3.3ko/+;pHTR13::HTR5 #2 rep3	HTR5	22.4798	3.51629			h3.3ko/+;pHTR13::HTR5 #2 rep3	HTR13	21.7185	5.96041
				h3.3ko/+;pHTR13::HTR5 #2 rep1	HTR5	29.6086	0.0774248	0.0712376		h3.3ko/+;pHTR13::HTR5 #2 rep1	HTR13	25.58	1.2636	1.15332
				h3.3ko/+;pHTR13::HTR5 #2 rep1	HTR5	29.8094	0.0594238			h3.3ko/+;pHTR13::HTR5 #2 rep1	HTR13	25.5759	1.11782			Col rep1	PP2A	24.6674				Col rep1	PP2A	24.6674
				h3.3ko/+;pHTR13::HTR5 #2 rep1	HTR5	29.4418	0.0768642			h3.3ko/+;pHTR13::HTR5 #2 rep1	HTR13	25.6312	1.07853			Col rep1	PP2A	24.4175				Col rep1	PP2A	24.4175
				h3.3ko/+;pHTR13::HTR5 #2 rep2	HTR5	29.6346	0.0673561	0.0491546		h3.3ko/+;pHTR13::HTR5 #2 rep2	HTR13	25.3164	1.34369	1.37148		Col rep1	PP2A	24.7301				Col rep1	PP2A	24.7301
				h3.3ko/+;pHTR13::HTR5 #2 rep2	HTR5	30.2841	0.0369666			h3.3ko/+;pHTR13::HTR5 #2 rep2	HTR13	25.1154	1.32965			Col rep2	PP2A	24.2975				Col rep2	PP2A	24.2975
				h3.3ko/+;pHTR13::HTR5 #2 rep2	HTR5	30.2292	0.0431412			h3.3ko/+;pHTR13::HTR5 #2 rep2	HTR13	25.1672	1.4411			Col rep2	PP2A	24.8571				Col rep2	PP2A	24.8571
				h3.3ko/+;pHTR13::HTR5 #2 rep3	HTR5	29.4961	0.0594265	0.0661891		h3.3ko/+;pHTR13::HTR5 #2 rep3	HTR13	25.0829	1.26622	1.14776		Col rep2	PP2A	24.744				Col rep2	PP2A	24.744
				h3.3ko/+;pHTR13::HTR5 #2 rep3	HTR5	29.306	0.0611995			h3.3ko/+;pHTR13::HTR5 #2 rep3	HTR13	25.1292	1.10687			Col rep3	PP2A	24.5754				Col rep3	PP2A	24.5754
				h3.3ko/+;pHTR13::HTR5 #2 rep3	HTR5	28.869	0.0779414			h3.3ko/+;pHTR13::HTR5 #2 rep3	HTR13	25.0897	1.07019			Col rep3	PP2A	24.9705				Col rep3	PP2A	24.9705
																Col rep3	PP2A	24.7857				Col rep3	PP2A	24.7857
				Col rep1	PP2A	25.3053				Col rep1	PP2A	25.3053				h3.3ko;pHTR5::HTR5 rep1	PP2A	24.8487				h3.3ko;pHTR5::HTR5 rep1	PP2A	24.8487
				Col rep1	PP2A	25.3505				Col rep1	PP2A	25.3505				h3.3ko;pHTR5::HTR5 rep1	PP2A	24.5081				h3.3ko;pHTR5::HTR5 rep1	PP2A	24.5081
				Col rep1	PP2A	25.2813				Col rep1	PP2A	25.2813				h3.3ko;pHTR5::HTR5 rep1	PP2A	24.5149				h3.3ko;pHTR5::HTR5 rep1	PP2A	24.5149
				Col rep2	PP2A	24.8803				Col rep2	PP2A	24.8803				h3.3ko;pHTR5::HTR5 rep2	PP2A	25.1754				h3.3ko;pHTR5::HTR5 rep2	PP2A	25.1754
				Col rep2	PP2A	24.9273				Col rep2	PP2A	24.9273				h3.3ko;pHTR5::HTR5 rep2	PP2A	25.1069				h3.3ko;pHTR5::HTR5 rep2	PP2A	25.1069
				Col rep2	PP2A	24.7548				Col rep2	PP2A	24.7548				h3.3ko;pHTR5::HTR5 rep2	PP2A	25.4846				h3.3ko;pHTR5::HTR5 rep2	PP2A	25.4846
				Col rep3	PP2A	25.376				Col rep3	PP2A	25.376				h3.3ko;pHTR5::HTR5 rep3	PP2A	24.6673				h3.3ko;pHTR5::HTR5 rep3	PP2A	24.6673
				Col rep3	PP2A	25.527				Col rep3	PP2A	25.527				h3.3ko;pHTR5::HTR5 rep3	PP2A	24.2564				h3.3ko;pHTR5::HTR5 rep3	PP2A	24.2564
				Col rep3	PP2A	25.3032				Col rep3	PP2A	25.3032				h3.3ko;pHTR5::HTR5 rep3	PP2A	24.742				h3.3ko;pHTR5::HTR5 rep3	PP2A	24.742
				h3.3ko rep1	PP2A	25.179				h3.3ko rep1	PP2A	25.179				h3.3ko/+;pHTR5::HTR13 #1 rep1	PP2A	24.3844				h3.3ko/+;pHTR5::HTR13 #1 rep1	PP2A	24.3844
				h3.3ko rep1	PP2A	25.2584				h3.3ko rep1	PP2A	25.2584				h3.3ko/+;pHTR5::HTR13 #1 rep1	PP2A	24.172				h3.3ko/+;pHTR5::HTR13 #1 rep1	PP2A	24.172
				h3.3ko rep1	PP2A	25.158				h3.3ko rep1	PP2A	25.158				h3.3ko/+;pHTR5::HTR13 #1 rep1	PP2A	24.0553				h3.3ko/+;pHTR5::HTR13 #1 rep1	PP2A	24.0553
				h3.3ko rep2	PP2A	24.4717				h3.3ko rep2	PP2A	24.4717				h3.3ko/+;pHTR5::HTR13 #1 rep2	PP2A	23.7657				h3.3ko/+;pHTR5::HTR13 #1 rep2	PP2A	23.7657
				h3.3ko rep2	PP2A	24.4694				h3.3ko rep2	PP2A	24.4694				h3.3ko/+;pHTR5::HTR13 #1 rep2	PP2A	23.7578				h3.3ko/+;pHTR5::HTR13 #1 rep2	PP2A	23.7578
				h3.3ko rep2	PP2A	24.6689				h3.3ko rep2	PP2A	24.6689				h3.3ko/+;pHTR5::HTR13 #1 rep2	PP2A	24.0157				h3.3ko/+;pHTR5::HTR13 #1 rep2	PP2A	24.0157
				h3.3ko rep3	PP2A	25.0751				h3.3ko rep3	PP2A	25.0751				h3.3ko/+;pHTR5::HTR13 #1 rep3	PP2A	24.7762				h3.3ko/+;pHTR5::HTR13 #1 rep3	PP2A	24.7762
				h3.3ko rep3	PP2A	25.2836				h3.3ko rep3	PP2A	25.2836				h3.3ko/+;pHTR5::HTR13 #1 rep3	PP2A	24.5913				h3.3ko/+;pHTR5::HTR13 #1 rep3	PP2A	24.5913
				h3.3ko rep3	PP2A	24.8011				h3.3ko rep3	PP2A	24.8011				h3.3ko/+;pHTR5::HTR13 #1 rep3	PP2A	24.1115				h3.3ko/+;pHTR5::HTR13 #1 rep3	PP2A	24.1115
				h3.3ko;pHTR5::HTR5 rep1	PP2A	25.3793				h3.3ko;pHTR5::HTR5 rep1	PP2A	25.3793				h3.3ko/+;pHTR5::HTR13 #2 rep1	PP2A	24.4564				h3.3ko/+;pHTR5::HTR13 #2 rep1	PP2A	24.4564
				h3.3ko;pHTR5::HTR5 rep1	PP2A	25.085				h3.3ko;pHTR5::HTR5 rep1	PP2A	25.085				h3.3ko/+;pHTR5::HTR13 #2 rep1	PP2A	24.0897				h3.3ko/+;pHTR5::HTR13 #2 rep1	PP2A	24.0897
				h3.3ko;pHTR5::HTR5 rep1	PP2A	25.4028				h3.3ko;pHTR5::HTR5 rep1	PP2A	25.4028				h3.3ko/+;pHTR5::HTR13 #2 rep1	PP2A	24.7206				h3.3ko/+;pHTR5::HTR13 #2 rep1	PP2A	24.7206
				h3.3ko;pHTR5::HTR5 rep2	PP2A	24.9552				h3.3ko;pHTR5::HTR5 rep2	PP2A	24.9552				h3.3ko/+;pHTR5::HTR13 #2 rep2	PP2A	23.6375				h3.3ko/+;pHTR5::HTR13 #2 rep2	PP2A	23.6375
				h3.3ko;pHTR5::HTR5 rep2	PP2A	24.9239				h3.3ko;pHTR5::HTR5 rep2	PP2A	24.9239				h3.3ko/+;pHTR5::HTR13 #2 rep2	PP2A	23.7472				h3.3ko/+;pHTR5::HTR13 #2 rep2	PP2A	23.7472
				h3.3ko;pHTR5::HTR5 rep2	PP2A	24.6583				h3.3ko;pHTR5::HTR5 rep2	PP2A	24.6583				h3.3ko/+;pHTR5::HTR13 #2 rep2	PP2A	23.7766				h3.3ko/+;pHTR5::HTR13 #2 rep2	PP2A	23.7766
				h3.3ko;pHTR5::HTR5 rep3	PP2A	26.8918				h3.3ko;pHTR5::HTR5 rep3	PP2A	26.8918				h3.3ko/+;pHTR5::HTR13 #2 rep3	PP2A	24.7494				h3.3ko/+;pHTR5::HTR13 #2 rep3	PP2A	24.7494
				h3.3ko;pHTR5::HTR5 rep3	PP2A	26.8843				h3.3ko;pHTR5::HTR5 rep3	PP2A	26.8843				h3.3ko/+;pHTR5::HTR13 #2 rep3	PP2A	24.465				h3.3ko/+;pHTR5::HTR13 #2 rep3	PP2A	24.465
				h3.3ko;pHTR5::HTR5 rep3	PP2A	26.5047				h3.3ko;pHTR5::HTR5 rep3	PP2A	26.5047				h3.3ko/+;pHTR5::HTR13 #2 rep3	PP2A	24.5614				h3.3ko/+;pHTR5::HTR13 #2 rep3	PP2A	24.5614
				h3.3ko/+;pHTR5::HTR13 #1 rep1	PP2A	25.6619				h3.3ko/+;pHTR5::HTR13 #1 rep1	PP2A	25.6619				h3.3ko/+;pHTR13::HTR5 #1 rep1	PP2A	24.1256				h3.3ko/+;pHTR13::HTR5 #1 rep1	PP2A	24.1256
				h3.3ko/+;pHTR5::HTR13 #1 rep1	PP2A	25.7165				h3.3ko/+;pHTR5::HTR13 #1 rep1	PP2A	25.7165				h3.3ko/+;pHTR13::HTR5 #1 rep1	PP2A	24.5447				h3.3ko/+;pHTR13::HTR5 #1 rep1	PP2A	24.5447
				h3.3ko/+;pHTR5::HTR13 #1 rep1	PP2A	25.7559				h3.3ko/+;pHTR5::HTR13 #1 rep1	PP2A	25.7559				h3.3ko/+;pHTR13::HTR5 #1 rep1	PP2A	24.4664				h3.3ko/+;pHTR13::HTR5 #1 rep1	PP2A	24.4664
				h3.3ko/+;pHTR5::HTR13 #1 rep2	PP2A	25.3985				h3.3ko/+;pHTR5::HTR13 #1 rep2	PP2A	25.3985				h3.3ko/+;pHTR13::HTR5 #1 rep2	PP2A	24.3871				h3.3ko/+;pHTR13::HTR5 #1 rep2	PP2A	24.3871
				h3.3ko/+;pHTR5::HTR13 #1 rep2	PP2A	25.4265				h3.3ko/+;pHTR5::HTR13 #1 rep2	PP2A	25.4265				h3.3ko/+;pHTR13::HTR5 #1 rep2	PP2A	24.6269				h3.3ko/+;pHTR13::HTR5 #1 rep2	PP2A	24.6269
				h3.3ko/+;pHTR5::HTR13 #1 rep2	PP2A	25.37				h3.3ko/+;pHTR5::HTR13 #1 rep2	PP2A	25.37				h3.3ko/+;pHTR13::HTR5 #1 rep2	PP2A	24.775				h3.3ko/+;pHTR13::HTR5 #1 rep2	PP2A	24.775
				h3.3ko/+;pHTR5::HTR13 #1 rep3	PP2A	25.045				h3.3ko/+;pHTR5::HTR13 #1 rep3	PP2A	25.045				h3.3ko/+;pHTR13::HTR5 #1 rep3	PP2A	24.223				h3.3ko/+;pHTR13::HTR5 #1 rep3	PP2A	24.223
				h3.3ko/+;pHTR5::HTR13 #1 rep3	PP2A	25.1868				h3.3ko/+;pHTR5::HTR13 #1 rep3	PP2A	25.1868				h3.3ko/+;pHTR13::HTR5 #1 rep3	PP2A	24.4339				h3.3ko/+;pHTR13::HTR5 #1 rep3	PP2A	24.4339
				h3.3ko/+;pHTR5::HTR13 #1 rep3	PP2A	25.2259				h3.3ko/+;pHTR5::HTR13 #1 rep3	PP2A	25.2259				h3.3ko/+;pHTR13::HTR5 #1 rep3	PP2A	24.4653				h3.3ko/+;pHTR13::HTR5 #1 rep3	PP2A	24.4653
				h3.3ko/+;pHTR5::HTR13 #2 rep1	PP2A	26.0106				h3.3ko/+;pHTR5::HTR13 #2 rep1	PP2A	26.0106				h3.3ko/+;pHTR13::HTR5 #2 rep1	PP2A	24.5197				h3.3ko/+;pHTR13::HTR5 #2 rep1	PP2A	24.5197
				h3.3ko/+;pHTR5::HTR13 #2 rep1	PP2A	26.056				h3.3ko/+;pHTR5::HTR13 #2 rep1	PP2A	26.056				h3.3ko/+;pHTR13::HTR5 #2 rep1	PP2A	24.3105				h3.3ko/+;pHTR13::HTR5 #2 rep1	PP2A	24.3105
				h3.3ko/+;pHTR5::HTR13 #2 rep1	PP2A	26.1371				h3.3ko/+;pHTR5::HTR13 #2 rep1	PP2A	26.1371				h3.3ko/+;pHTR13::HTR5 #2 rep1	PP2A	24.0944				h3.3ko/+;pHTR13::HTR5 #2 rep1	PP2A	24.0944
				h3.3ko/+;pHTR5::HTR13 #2 rep2	PP2A	26.3359				h3.3ko/+;pHTR5::HTR13 #2 rep2	PP2A	26.3359				h3.3ko/+;pHTR13::HTR5 #2 rep2	PP2A	24.9828				h3.3ko/+;pHTR13::HTR5 #2 rep2	PP2A	24.9828
				h3.3ko/+;pHTR5::HTR13 #2 rep2	PP2A	26.3092				h3.3ko/+;pHTR5::HTR13 #2 rep2	PP2A	26.3092				h3.3ko/+;pHTR13::HTR5 #2 rep2	PP2A	25.151				h3.3ko/+;pHTR13::HTR5 #2 rep2	PP2A	25.151
				h3.3ko/+;pHTR5::HTR13 #2 rep2	PP2A	26.2847				h3.3ko/+;pHTR5::HTR13 #2 rep2	PP2A	26.2847				h3.3ko/+;pHTR13::HTR5 #2 rep2	PP2A	25.3635				h3.3ko/+;pHTR13::HTR5 #2 rep2	PP2A	25.3635
				h3.3ko/+;pHTR5::HTR13 #2 rep3	PP2A	25.9105				h3.3ko/+;pHTR5::HTR13 #2 rep3	PP2A	25.9105				h3.3ko/+;pHTR13::HTR5 #2 rep3	PP2A	24.184				h3.3ko/+;pHTR13::HTR5 #2 rep3	PP2A	24.184
				h3.3ko/+;pHTR5::HTR13 #2 rep3	PP2A	25.7028				h3.3ko/+;pHTR5::HTR13 #2 rep3	PP2A	25.7028				h3.3ko/+;pHTR13::HTR5 #2 rep3	PP2A	24.2049				h3.3ko/+;pHTR13::HTR5 #2 rep3	PP2A	24.2049
				h3.3ko/+;pHTR5::HTR13 #2 rep3	PP2A	25.8847				h3.3ko/+;pHTR5::HTR13 #2 rep3	PP2A	25.8847				h3.3ko/+;pHTR13::HTR5 #2 rep3	PP2A	24.2939				h3.3ko/+;pHTR13::HTR5 #2 rep3	PP2A	24.2939
				h3.3ko/+;pHTR13::HTR5 #1 rep1	PP2A	25.5345				h3.3ko/+;pHTR13::HTR5 #1 rep1	PP2A	25.5345
				h3.3ko/+;pHTR13::HTR5 #1 rep1	PP2A	25.4327				h3.3ko/+;pHTR13::HTR5 #1 rep1	PP2A	25.4327
				h3.3ko/+;pHTR13::HTR5 #1 rep1	PP2A	25.3745				h3.3ko/+;pHTR13::HTR5 #1 rep1	PP2A	25.3745
				h3.3ko/+;pHTR13::HTR5 #1 rep2	PP2A	25.9547				h3.3ko/+;pHTR13::HTR5 #1 rep2	PP2A	25.9547
				h3.3ko/+;pHTR13::HTR5 #1 rep2	PP2A	25.9463				h3.3ko/+;pHTR13::HTR5 #1 rep2	PP2A	25.9463
				h3.3ko/+;pHTR13::HTR5 #1 rep2	PP2A	25.9576				h3.3ko/+;pHTR13::HTR5 #1 rep2	PP2A	25.9576
				h3.3ko/+;pHTR13::HTR5 #1 rep3	PP2A	26.3768				h3.3ko/+;pHTR13::HTR5 #1 rep3	PP2A	26.3768
				h3.3ko/+;pHTR13::HTR5 #1 rep3	PP2A	26.1535				h3.3ko/+;pHTR13::HTR5 #1 rep3	PP2A	26.1535
				h3.3ko/+;pHTR13::HTR5 #1 rep3	PP2A	26.2167				h3.3ko/+;pHTR13::HTR5 #1 rep3	PP2A	26.2167
				h3.3ko/+;pHTR13::HTR5 #2 rep1	PP2A	25.9175				h3.3ko/+;pHTR13::HTR5 #2 rep1	PP2A	25.9175
				h3.3ko/+;pHTR13::HTR5 #2 rep1	PP2A	25.7366				h3.3ko/+;pHTR13::HTR5 #2 rep1	PP2A	25.7366
				h3.3ko/+;pHTR13::HTR5 #2 rep1	PP2A	25.7403				h3.3ko/+;pHTR13::HTR5 #2 rep1	PP2A	25.7403
				h3.3ko/+;pHTR13::HTR5 #2 rep2	PP2A	25.7426				h3.3ko/+;pHTR13::HTR5 #2 rep2	PP2A	25.7426
				h3.3ko/+;pHTR13::HTR5 #2 rep2	PP2A	25.5265				h3.3ko/+;pHTR13::HTR5 #2 rep2	PP2A	25.5265
				h3.3ko/+;pHTR13::HTR5 #2 rep2	PP2A	25.6944				h3.3ko/+;pHTR13::HTR5 #2 rep2	PP2A	25.6944
				h3.3ko/+;pHTR13::HTR5 #2 rep3	PP2A	25.4234				h3.3ko/+;pHTR13::HTR5 #2 rep3	PP2A	25.4234
				h3.3ko/+;pHTR13::HTR5 #2 rep3	PP2A	25.2757				h3.3ko/+;pHTR13::HTR5 #2 rep3	PP2A	25.2757
				h3.3ko/+;pHTR13::HTR5 #2 rep3	PP2A	25.1875				h3.3ko/+;pHTR13::HTR5 #2 rep3	PP2A	25.1875

## Sheet: Supplementary Figure 2
Supplementary Figure 2a
	Gene	Ct	Average Ct of Col	Relative transcript levels				Gene	Ct	Average Ct of Col	Relative transcript levels				Gene	Ct	Average Ct of Col	Relative transcript levels				Gene	Ct	Average Ct of Col	Relative transcript levels				Gene	Ct	Average Ct of Col	Relative transcript levels				Gene	Ct	Average Ct of Col	Relative transcript levels				Gene	Ct	Average Ct of Col	Relative transcript levels
Col_MS rep1	GA3OX1	29.9226	29.349	0.673525	0.905122		h3.3ko_MS rep1	GA3OX1	29.6391	30.658	2.35556	1.4236		Col_MS rep1	GA3OX2	29.5138	30.4	0.985246	0.945833		h3.3ko_MS rep1	GA3OX2	31.8557	30.678	0.490469	1.16989		Col_MS rep1	GA20OX1	31.742	31.361	1.0248	1.14024		h3.3ko_MS rep1	GA20OX1	32.5097	32.382	0.765974	0.90935		Col_MS rep1	GA20OX2	31.1262	31.446	1.54432	1.28043		h3.3ko_MS rep1
Col_MS rep1	GA3OX1	29.7709	29.349	0.803392			h3.3ko_MS rep1	GA3OX1	29.8718	30.658	1.26395			Col_MS rep1	GA3OX2	29.5884	30.4	0.92282			h3.3ko_MS rep1	GA3OX2	31.8657	30.678	1.0228			Col_MS rep1	GA20OX1	31.7893	31.361	1.0363			h3.3ko_MS rep1	GA20OX1	32.8011	32.382	0.705782			Col_MS rep1	GA20OX2	31.7331	31.446	1.11028			h3.3ko_MS rep1
Col_MS rep1	GA3OX1	29.2055	29.349	1.23845			h3.3ko_MS rep1	GA3OX1	30.9119	30.658	0.651275			Col_MS rep1	GA3OX2	29.7629	30.4	0.929435			h3.3ko_MS rep1	GA3OX2	30.017	30.678	1.99639			Col_MS rep1	GA20OX1	31.423	31.361	1.3596			h3.3ko_MS rep1	GA20OX1	32.0872	32.382	1.25629			Col_MS rep1	GA20OX2	31.4474	31.446	1.1867			h3.3ko_MS rep1
Col_MS rep2	GA3OX1	30.2008	29.349	0.761436	1.09654		h3.3ko_MS rep2	GA3OX1	29.1358	30.658	2.40637	1.18261		Col_MS rep2	GA3OX2	31.4391	30.4	0.462284	0.763444		h3.3ko_MS rep2	GA3OX2	30.0198	30.678	2.01177	1.34656		Col_MS rep2	GA20OX1	31.1049	31.361	1.13169	1.08513		h3.3ko_MS rep2	GA20OX1	32.805	32.382	0.681082	0.856595		Col_MS rep2	GA20OX2	32.3599	31.446	0.69211	0.704636		h3.3ko_MS rep2
Col_MS rep2	GA3OX1	30.5062	29.349	0.640915			h3.3ko_MS rep2	GA3OX1	31.9408	30.658	0.424441			Col_MS rep2	GA3OX2	30.7876	30.4	0.712876			h3.3ko_MS rep2	GA3OX2	29.709	30.678	1.46619			Col_MS rep2	GA20OX1	31.3668	31.361	0.852242			h3.3ko_MS rep2	GA20OX1	31.9445	32.382	1.24429			Col_MS rep2	GA20OX2	31.7124	31.446	0.731469			h3.3ko_MS rep2
Col_MS rep2	GA3OX1	29.438	29.349	1.88728			h3.3ko_MS rep2	GA3OX1	31.1786	30.658	0.717009			Col_MS rep2	GA3OX2	30.3343	30.4	1.11517			h3.3ko_MS rep2	GA3OX2	31.2497	30.678	0.561719			Col_MS rep2	GA20OX1	30.8936	31.361	1.27147			h3.3ko_MS rep2	GA20OX1	33.1099	32.382	0.644409			Col_MS rep2	GA20OX2	31.7504	31.446	0.69033			h3.3ko_MS rep2
Col_MS rep3	GA3OX1	28.6875	29.349	0.827518	1.29029		h3.3ko_MS rep3	GA3OX1	30.1845	30.658	1.61835	0.989085		Col_MS rep3	GA3OX2	29.5263	30.4	2.96694	1.68359		h3.3ko_MS rep3	GA3OX2	30.4309	30.678	1.07167	0.903484		Col_MS rep3	GA20OX1	31.8802	31.361	0.574296	0.854895		h3.3ko_MS rep3	GA20OX1	31.7643	32.382	1.94723	1.46541		Col_MS rep3	GA20OX2	31.2148	31.446	1.02932	1.21402		h3.3ko_MS rep3
Col_MS rep3	GA3OX1	28.6097	29.349	0.93012			h3.3ko_MS rep3	GA3OX1	31.7632	30.658	0.536945			Col_MS rep3	GA3OX2	31.2783	30.4	1.03811			h3.3ko_MS rep3	GA3OX2	29.7512	30.678	1.15099			Col_MS rep3	GA20OX1	31.158	31.361	0.933362			h3.3ko_MS rep3	GA20OX1	32.8369	32.382	0.882984			Col_MS rep3	GA20OX2	30.2722	31.446	1.89111			h3.3ko_MS rep3
Col_MS rep3	GA3OX1	27.7969	29.349	2.11323			h3.3ko_MS rep3	GA3OX1	31.2932	30.658	0.811957			Col_MS rep3	GA3OX2	31.3705	30.4	1.04571			h3.3ko_MS rep3	GA3OX2	31.2073	30.678	0.48779			Col_MS rep3	GA20OX1	30.8868	31.361	1.05703			h3.3ko_MS rep3	GA20OX1	31.5821	32.382	1.56602			Col_MS rep3	GA20OX2	31.4002	31.446	0.721619			h3.3ko_MS rep3
Col_S12h rep1	GA3OX1	24.5056	29.349	5.36657	6.31122		h3.3ko_S12h rep1	GA3OX1	29.7397	30.658	0.648461	0.997657		Col_S12h rep1	GA3OX2	31.1342	30.4	0.153985	0.210926		h3.3ko_S12h rep1	GA3OX2	28.8612	30.678	1.28259	0.819242		Col_S12h rep1	GA20OX1	29.2161	31.361	1.28581	1.31946		h3.3ko_S12h rep1	GA20OX1	30.5561	32.382	1.08381	1.03598		Col_S12h rep1	GA20OX2	27.0332	31.446	5.69005	5.70468		h3.3ko_S12h rep1
Col_S12h rep1	GA3OX1	24.3377	29.349	6.60844			h3.3ko_S12h rep1	GA3OX1	28.9213	30.658	1.28281			Col_S12h rep1	GA3OX2	30.0127	30.4	0.396327			h3.3ko_S12h rep1	GA3OX2	29.8882	30.678	0.812902			Col_S12h rep1	GA20OX1	29.2829	31.361	1.19289			h3.3ko_S12h rep1	GA20OX1	30.7829	32.382	0.916995			Col_S12h rep1	GA20OX2	26.8682	31.446	5.71241			h3.3ko_S12h rep1
Col_S12h rep1	GA3OX1	24.3863	29.349	6.95864			h3.3ko_S12h rep1	GA3OX1	29.3561	30.658	1.0617			Col_S12h rep1	GA3OX2	32.326	30.4	0.0824675			h3.3ko_S12h rep1	GA3OX2	31.2133	30.678	0.362229			Col_S12h rep1	GA20OX1	28.9826	31.361	1.47967			h3.3ko_S12h rep1	GA20OX1	30.561	32.382	1.10714			Col_S12h rep1	GA20OX2	26.8813	31.446	5.71157			h3.3ko_S12h rep1
Col_S12h rep2	GA3OX1	24.6176	29.349	5.66463	6.2604		h3.3ko_S12h rep2	GA3OX1	28.6882	30.658	1.73788	1.29694		Col_S12h rep2	GA3OX2	30.407	30.4	0.3592	0.338729		h3.3ko_S12h rep2	GA3OX2	30.4849	30.678	0.448421	0.348334		Col_S12h rep2	GA20OX1	29.3337	31.361	1.15631	1.05143		h3.3ko_S12h rep2	GA20OX1	33.0225	32.382	0.673188	0.741796		Col_S12h rep2	GA20OX2	27.3403	31.446	4.29575	4.53082		h3.3ko_S12h rep2
Col_S12h rep2	GA3OX1	24.6569	29.349	6.50688			h3.3ko_S12h rep2	GA3OX1	30.1449	30.658	0.760115			Col_S12h rep2	GA3OX2	32.8801	30.4	0.070017			h3.3ko_S12h rep2	GA3OX2	31.2194	30.678	0.297352			Col_S12h rep2	GA20OX1	29.6128	31.361	0.932498			h3.3ko_S12h rep2	GA20OX1	32.7722	32.382	0.730317			Col_S12h rep2	GA20OX2	27.1617	31.446	4.7806			h3.3ko_S12h rep2
Col_S12h rep2	GA3OX1	24.6032	29.349	6.60969			h3.3ko_S12h rep2	GA3OX1	29.6151	30.658	1.39281			Col_S12h rep2	GA3OX2	29.8577	30.4	0.586969			h3.3ko_S12h rep2	GA3OX2	31.2726	30.678	0.299229			Col_S12h rep2	GA20OX1	29.4138	31.361	1.06547			h3.3ko_S12h rep2	GA20OX1	32.7803	32.382	0.821885			Col_S12h rep2	GA20OX2	27.2454	31.446	4.51611			h3.3ko_S12h rep2
Col_S12h rep3	GA3OX1	24.4149	29.349	4.33674	5.54582		h3.3ko_S12h rep3	GA3OX1	29.1279	30.658	1.12472	1.63752		Col_S12h rep3	GA3OX2	31.8767	30.4	0.0765845	0.0702176		h3.3ko_S12h rep3	GA3OX2	29.7985	30.678	0.937748	0.959135		Col_S12h rep3	GA20OX1	29.5154	31.361	1.07032	1.23046		h3.3ko_S12h rep3	GA20OX1	29.9054	32.382	1.23976	0.905801		Col_S12h rep3	GA20OX2	27.0937	31.446	5.99181	5.97404		h3.3ko_S12h rep3
Col_S12h rep3	GA3OX1	23.9837	29.349	5.93602			h3.3ko_S12h rep3	GA3OX1	30.7829	30.658	0.435246			Col_S12h rep3	GA3OX2	31.3885	30.4	0.129278			h3.3ko_S12h rep3	GA3OX2	29.2133	30.678	1.56684			Col_S12h rep3	GA20OX1	29.234	31.361	1.4041			h3.3ko_S12h rep3	GA20OX1	30.7025	32.382	0.744178			Col_S12h rep3	GA20OX2	27.1264	31.446	5.66803			h3.3ko_S12h rep3
Col_S12h rep3	GA3OX1	24.1654	29.349	6.36471			h3.3ko_S12h rep3	GA3OX1	27.839	30.658	3.35259			Col_S12h rep3	GA3OX2	35.9163	30.4	0.00479088			h3.3ko_S12h rep3	GA3OX2	31.3266	30.678	0.372811			Col_S12h rep3	GA20OX1	29.4997	31.361	1.21697			h3.3ko_S12h rep3	GA20OX1	30.6804	32.382	0.733468			Col_S12h rep3	GA20OX2	26.9486	31.446	6.26228			h3.3ko_S12h rep3
Col_S24h rep1	GA3OX1	19.2035	29.349	173.29	214.041		h3.3ko_S24h rep1	GA3OX1	28.6738	30.658	1.367	1.51142		Col_S24h rep1	GA3OX2	23.883	30.4	20.3967	21.264		h3.3ko_S24h rep1	GA3OX2	31.2476	30.678	0.286627	0.625769		Col_S24h rep1	GA20OX1	26.9252	31.361	5.96183	5.95832		h3.3ko_S24h rep1	GA20OX1	30.5101	32.382	1.72059	1.57397		Col_S24h rep1	GA20OX2	26.3999	31.446	8.79223	8.62389		h3.3ko_S24h rep1
Col_S24h rep1	GA3OX1	18.8906	29.349	239.927			h3.3ko_S24h rep1	GA3OX1	28.675	30.658	1.41392			Col_S24h rep1	GA3OX2	24.2166	30.4	20.1927			h3.3ko_S24h rep1	GA3OX2	29.7342	30.678	0.842491			Col_S24h rep1	GA20OX1	26.9074	31.361	6.12238			h3.3ko_S24h rep1	GA20OX1	30.5718	32.382	1.77461			Col_S24h rep1	GA20OX2	26.475	31.446	8.32116			h3.3ko_S24h rep1
Col_S24h rep1	GA3OX1	19.2375	29.349	228.907			h3.3ko_S24h rep1	GA3OX1	28.3898	30.658	1.75335			Col_S24h rep1	GA3OX2	23.9993	30.4	23.2026			h3.3ko_S24h rep1	GA3OX2	30.1548	30.678	0.748189			Col_S24h rep1	GA20OX1	26.9964	31.361	5.79074			h3.3ko_S24h rep1	GA20OX1	31.0348	32.382	1.22673			Col_S24h rep1	GA20OX2	26.3903	31.446	8.75828			h3.3ko_S24h rep1
Col_S24h rep2	GA3OX1	19.5971	29.349	139.624	200.873		h3.3ko_S24h rep2	GA3OX1	28.9874	30.658	0.989394	1.53452		Col_S24h rep2	GA3OX2	23.8617	30.4	21.4738	18.8741		h3.3ko_S24h rep2	GA3OX2	29.5907	30.678	0.653156	0.830334		Col_S24h rep2	GA20OX1	26.528	31.361	6.93483	6.95488		h3.3ko_S24h rep2	GA20OX1	29.5928	32.382	1.25936	1.47434		Col_S24h rep2	GA20OX2	25.8363	31.446	10.8065	10.7944		h3.3ko_S24h rep2
Col_S24h rep2	GA3OX1	18.9305	29.349	205.328			h3.3ko_S24h rep2	GA3OX1	28.5038	30.658	1.73462			Col_S24h rep2	GA3OX2	24.4624	30.4	17.3332			h3.3ko_S24h rep2	GA3OX2	28.6704	30.678	1.34874			Col_S24h rep2	GA20OX1	26.543	31.361	6.81718			h3.3ko_S24h rep2	GA20OX1	29.2742	32.382	1.58822			Col_S24h rep2	GA20OX2	25.8655	31.446	10.3852			h3.3ko_S24h rep2
Col_S24h rep2	GA3OX1	19.4729	29.349	257.665			h3.3ko_S24h rep2	GA3OX1	28.5165	30.658	1.87953			Col_S24h rep2	GA3OX2	24.4619	30.4	17.8153			h3.3ko_S24h rep2	GA3OX2	30.41	30.678	0.489108			Col_S24h rep2	GA20OX1	26.4076	31.361	7.11265			h3.3ko_S24h rep2	GA20OX1	29.3293	32.382	1.57543			Col_S24h rep2	GA20OX2	25.9476	31.446	11.1915			h3.3ko_S24h rep2
Col_S24h rep3	GA3OX1	23.6945	29.349	218.871	209.404		h3.3ko_S24h rep3	GA3OX1	27.6477	30.658	2.6548	2.19761		Col_S24h rep3	GA3OX2	29.2046	30.4	8.04744	9.53859		h3.3ko_S24h rep3	GA3OX2	30.2862	30.678	0.423431	0.351851		Col_S24h rep3	GA20OX1	26.5662	31.361	7.63125	7.43452		h3.3ko_S24h rep3	GA20OX1	30.1189	32.382	1.32375	1.0495		Col_S24h rep3	GA20OX2	26.2736	31.446	9.41984	9.55631		h3.3ko_S24h rep3
Col_S24h rep3	GA3OX1	23.1462	29.349	210.678			h3.3ko_S24h rep3	GA3OX1	28.1138	30.658	2.48607			Col_S24h rep3	GA3OX2	29.0891	30.4	10.2456			h3.3ko_S24h rep3	GA3OX2	32.2991	30.678	0.112309			Col_S24h rep3	GA20OX1	26.672	31.361	7.14842			h3.3ko_S24h rep3	GA20OX1	30.7475	32.382	0.873082			Col_S24h rep3	GA20OX2	26.2602	31.446	9.20186			h3.3ko_S24h rep3
Col_S24h rep3	GA3OX1	23.1285	29.349	198.662			h3.3ko_S24h rep3	GA3OX1	28.8698	30.658	1.45195			Col_S24h rep3	GA3OX2	28.9498	30.4	10.3228			h3.3ko_S24h rep3	GA3OX2	30.1045	30.678	0.519815			Col_S24h rep3	GA20OX1	26.6185	31.361	7.5239			h3.3ko_S24h rep3	GA20OX1	30.4741	32.382	0.951665			Col_S24h rep3	GA20OX2	26.2072	31.446	10.0472			h3.3ko_S24h rep3
Col_S48h rep1	GA3OX1	19.177	29.349	114.635	134.29		h3.3ko_S48h rep1	GA3OX1	26.8955	30.658	6.94683	5.04509		Col_S48h rep1	GA3OX2	20.6963	30.4	128.931	138.713		h3.3ko_S48h rep1	GA3OX2	28.935	30.678	1.26116	0.828924		Col_S48h rep1	GA20OX1	22.3316	31.361	73.483	74.5651		h3.3ko_S48h rep1	GA20OX1	25.7751	32.382	10.667	11.8005		Col_S48h rep1	GA20OX2	18.8783	31.446	725.657	719.852		h3.3ko_S48h rep1
Col_S48h rep1	GA3OX1	18.8102	29.349	143.889			h3.3ko_S48h rep1	GA3OX1	27.0819	30.658	6.47122			Col_S48h rep1	GA3OX2	20.6868	30.4	139.746			h3.3ko_S48h rep1	GA3OX2	30.1975	30.678	0.629806			Col_S48h rep1	GA20OX1	22.3364	31.361	74.2153			h3.3ko_S48h rep1	GA20OX1	25.6532	32.382	12.4637			Col_S48h rep1	GA20OX2	18.9462	31.446	711.844			h3.3ko_S48h rep1
Col_S48h rep1	GA3OX1	19.2849	29.349	144.347			h3.3ko_S48h rep1	GA3OX1	26.732	30.658	1.71723			Col_S48h rep1	GA3OX2	20.7457	30.4	147.464			h3.3ko_S48h rep1	GA3OX2	30.2273	30.678	0.595807			Col_S48h rep1	GA20OX1	22.2622	31.361	75.997			h3.3ko_S48h rep1	GA20OX1	25.676	32.382	12.2708			Col_S48h rep1	GA20OX2	18.9264	31.446	722.056			h3.3ko_S48h rep1
Col_S48h rep2	GA3OX1	18.7657	29.349	183.475	185.555		h3.3ko_S48h rep2	GA3OX1	26.6317	30.658	5.88948	8.26905		Col_S48h rep2	GA3OX2	20.8318	30.4	155.138	125.734		h3.3ko_S48h rep2	GA3OX2	28.6156	30.678	1.85888	0.965258		Col_S48h rep2	GA20OX1	22.5663	31.361	60.3116	62.0227		h3.3ko_S48h rep2	GA20OX1	25.3626	32.382	9.68472	10.2179		Col_S48h rep2	GA20OX2	19.067	31.446	600.788	602.39		h3.3ko_S48h rep2
Col_S48h rep2	GA3OX1	18.9618	29.349	180.13			h3.3ko_S48h rep2	GA3OX1	26.2289	30.658	8.67438			Col_S48h rep2	GA3OX2	20.9923	30.4	92.9834			h3.3ko_S48h rep2	GA3OX2	31.1378	30.678	0.436632			Col_S48h rep2	GA20OX1	22.5628	31.361	59.3232			h3.3ko_S48h rep2	GA20OX1	25.3253	32.382	10.1935			Col_S48h rep2	GA20OX2	19.0899	31.446	565.987			h3.3ko_S48h rep2
Col_S48h rep2	GA3OX1	18.8659	29.349	193.06			h3.3ko_S48h rep2	GA3OX1	26.2836	30.658	10.2433			Col_S48h rep2	GA3OX2	21.1769	30.4	129.082			h3.3ko_S48h rep2	GA3OX2	30.8366	30.678	0.600261			Col_S48h rep2	GA20OX1	22.4362	31.361	66.4334			h3.3ko_S48h rep2	GA20OX1	25.2363	32.382	10.7754			Col_S48h rep2	GA20OX2	19.0051	31.446	640.395			h3.3ko_S48h rep2
Col_S48h rep3	GA3OX1	19.0759	29.349	137.397	168.393		h3.3ko_S48h rep3	GA3OX1	25.5949	30.658	5.38482	4.82596		Col_S48h rep3	GA3OX2	21.4062	30.4	119.207	146.377		h3.3ko_S48h rep3	GA3OX2	30.1898	30.678	0.155238	0.368304		Col_S48h rep3	GA20OX1	22.2986	31.361	64.606	66.9191		h3.3ko_S48h rep3	GA20OX1	25.9266	32.382	11.1739	11.5305		Col_S48h rep3	GA20OX2	18.8514	31.446	646.079	662.05		h3.3ko_S48h rep3
Col_S48h rep3	GA3OX1	19.1915	29.349	222.845			h3.3ko_S48h rep3	GA3OX1	25.8364	30.658	4.65301			Col_S48h rep3	GA3OX2	20.9879	30.4	172.226			h3.3ko_S48h rep3	GA3OX2	27.8293	30.678	0.790094			Col_S48h rep3	GA20OX1	22.3017	31.361	65.6845			h3.3ko_S48h rep3	GA20OX1	25.932	32.382	11.4773			Col_S48h rep3	GA20OX2	18.8059	31.446	665.13			h3.3ko_S48h rep3
Col_S48h rep3	GA3OX1	18.8463	29.349	144.936			h3.3ko_S48h rep3	GA3OX1	25.9169	30.658	4.44006			Col_S48h rep3	GA3OX2	21.318	30.4	147.699			h3.3ko_S48h rep3	GA3OX2	30.6336	30.678	0.159582			Col_S48h rep3	GA20OX1	22.2262	31.361	70.4668			h3.3ko_S48h rep3	GA20OX1	25.9373	32.382	11.9403			Col_S48h rep3	GA20OX2	18.8117	31.446	674.94			h3.3ko_S48h rep3
Col_G12h rep1	GA3OX1	21.3049	29.349	22.4242	23.021		h3.3ko_G12h rep1	GA3OX1	25.6068	30.658	3.33788	3.35787		Col_G12h rep1	GA3OX2	17.9576	30.4	660.246	637.107		h3.3ko_G12h rep1	GA3OX2	24.2997	30.678	7.20673	6.93896		Col_G12h rep1	GA20OX1	25.4021	31.361	3.69368	3.56293		h3.3ko_G12h rep1	GA20OX1	26.466	32.382	3.89044	4.04228		Col_G12h rep1	GA20OX2	24.692	31.446	6.11294	6.2391		h3.3ko_G12h rep1
Col_G12h rep1	GA3OX1	21.4349	29.349	24.9602			h3.3ko_G12h rep1	GA3OX1	25.6886	30.658	3.74946			Col_G12h rep1	GA3OX2	18.1559	30.4	609.503			h3.3ko_G12h rep1	GA3OX2	24.6259	30.678	7.52069			Col_G12h rep1	GA20OX1	25.4179	31.361	3.57051			h3.3ko_G12h rep1	GA20OX1	26.402	32.382	4.10715			Col_G12h rep1	GA20OX2	24.6254	31.446	6.07162			h3.3ko_G12h rep1
Col_G12h rep1	GA3OX1	21.6272	29.349	21.6785			h3.3ko_G12h rep1	GA3OX1	26.1754	30.658	2.98628			Col_G12h rep1	GA3OX2	18.1807	30.4	641.574			h3.3ko_G12h rep1	GA3OX2	24.887	30.678	6.08948			Col_G12h rep1	GA20OX1	25.4429	31.361	3.4246			h3.3ko_G12h rep1	GA20OX1	26.4281	32.382	4.12927			Col_G12h rep1	GA20OX2	24.5153	31.446	6.53274			h3.3ko_G12h rep1
Col_G12h rep2	GA3OX1	20.8417	29.349	22.7769	23.0059		h3.3ko_G12h rep2	GA3OX1	25.7812	30.658	3.22425	3.48628		Col_G12h rep2	GA3OX2	17.7536	30.4	581.086	731.095		h3.3ko_G12h rep2	GA3OX2	24.1182	30.678	8.7325	10.2241		Col_G12h rep2	GA20OX1	25.8906	31.361	3.66553	3.66028		h3.3ko_G12h rep2	GA20OX1	26.6865	32.382	4.80729	4.65696		Col_G12h rep2	GA20OX2	25.0508	31.446	5.83015	5.85932		h3.3ko_G12h rep2
Col_G12h rep2	GA3OX1	20.9237	29.349	24.3399			h3.3ko_G12h rep2	GA3OX1	25.7534	30.658	3.89881			Col_G12h rep2	GA3OX2	17.3331	30.4	846.376			h3.3ko_G12h rep2	GA3OX2	24.0108	30.678	12.0735			Col_G12h rep2	GA20OX1	25.9359	31.361	3.4652			h3.3ko_G12h rep2	GA20OX1	26.8565	32.382	4.22196			Col_G12h rep2	GA20OX2	25.0079	31.446	5.73049			h3.3ko_G12h rep2
Col_G12h rep2	GA3OX1	21.2522	29.349	21.901			h3.3ko_G12h rep2	GA3OX1	26.1217	30.658	3.33578			Col_G12h rep2	GA3OX2	17.4632	30.4	765.822			h3.3ko_G12h rep2	GA3OX2	24.4922	30.678	9.86616			Col_G12h rep2	GA20OX1	25.775	31.361	3.8501			h3.3ko_G12h rep2	GA20OX1	26.6422	32.382	4.94162			Col_G12h rep2	GA20OX2	25.0117	31.446	6.01732			h3.3ko_G12h rep2
Col_G12h rep3	GA3OX1	21.4223	29.349	16.9315	17.1305		h3.3ko_G12h rep3	GA3OX1	25.1445	30.658	4.15365	3.79457		Col_G12h rep3	GA3OX2	17.6841	30.4	879.22	845.018		h3.3ko_G12h rep3	GA3OX2	23.1279	30.678	12.1084	11.2904		Col_G12h rep3	GA20OX1	25.4474	31.361	3.51841	3.3784		h3.3ko_G12h rep3	GA20OX1	26.3477	32.382	4.08336	4.11928		Col_G12h rep3	GA20OX2	24.6598	31.446	5.20764	5.15342		h3.3ko_G12h rep3
Col_G12h rep3	GA3OX1	21.5743	29.349	17.1138			h3.3ko_G12h rep3	GA3OX1	25.4227	30.658	4.06979			Col_G12h rep3	GA3OX2	17.885	30.4	845.73			h3.3ko_G12h rep3	GA3OX2	23.3929	30.678	11.6008			Col_G12h rep3	GA20OX1	25.4262	31.361	3.41126			h3.3ko_G12h rep3	GA20OX1	26.4084	32.382	4.05848			Col_G12h rep3	GA20OX2	24.6195	31.446	5.18929			h3.3ko_G12h rep3
Col_G12h rep3	GA3OX1	21.7265	29.349	17.3461			h3.3ko_G12h rep3	GA3OX1	25.7087	30.658	3.16026			Col_G12h rep3	GA3OX2	17.9372	30.4	810.103			h3.3ko_G12h rep3	GA3OX2	23.7282	30.678	10.1621			Col_G12h rep3	GA20OX1	25.5045	31.361	3.20553			h3.3ko_G12h rep3	GA20OX1	26.3659	32.382	4.21601			Col_G12h rep3	GA20OX2	24.6543	31.446	5.06334			h3.3ko_G12h rep3
Col_G24h rep1	GA3OX1	20.8334	29.349	13.9708	12.4932		h3.3ko_G24h rep1	GA3OX1	27.224	30.658	1.28586	1.73038		Col_G24h rep1	GA3OX2	18.3852	30.4	278.706	274.166		h3.3ko_G24h rep1	GA3OX2	25.7208	30.678	3.92466	4.41148		Col_G24h rep1	GA20OX1	24.1845	31.361	7.80789	7.5898		h3.3ko_G24h rep1	GA20OX1	25.0004	32.382	11.2223	10.0796		Col_G24h rep1	GA20OX2	24.6383	31.446	4.84122	5.16839		h3.3ko_G24h rep1
Col_G24h rep1	GA3OX1	21.2186	29.349	11.8713			h3.3ko_G24h rep1	GA3OX1	26.3406	30.658	3.02269			Col_G24h rep1	GA3OX2	18.6783	30.4	245.077			h3.3ko_G24h rep1	GA3OX2	25.7865	30.678	4.31289			Col_G24h rep1	GA20OX1	24.2356	31.361	7.34112			h3.3ko_G24h rep1	GA20OX1	25.1717	32.382	9.45466			Col_G24h rep1	GA20OX2	24.5201	31.446	5.31861			h3.3ko_G24h rep1
Col_G24h rep1	GA3OX1	21.3231	29.349	11.6375			h3.3ko_G24h rep1	GA3OX1	28.2133	30.658	0.882589			Col_G24h rep1	GA3OX2	18.3729	30.4	298.714			h3.3ko_G24h rep1	GA3OX2	25.7164	30.678	4.99688			Col_G24h rep1	GA20OX1	24.2292	31.361	7.62038			h3.3ko_G24h rep1	GA20OX1	25.1806	32.382	9.56173			Col_G24h rep1	GA20OX2	24.5389	31.446	5.34534			h3.3ko_G24h rep1
Col_G24h rep2	GA3OX1	21.7688	29.349	14.289	14.36		h3.3ko_G24h rep2	GA3OX1	26.418	30.658	1.54094	2.00655		Col_G24h rep2	GA3OX2	19.0224	30.4	296.108	320.973		h3.3ko_G24h rep2	GA3OX2	23.3761	30.678	13.015	7.70381		Col_G24h rep2	GA20OX1	24.1135	31.361	8.43974	8.0716		h3.3ko_G24h rep2	GA20OX1	25.6731	32.382	9.42717	9.27738		Col_G24h rep2	GA20OX2	24.3952	31.446	5.65543	5.95153		h3.3ko_G24h rep2
Col_G24h rep2	GA3OX1	21.9852	29.349	14.5338			h3.3ko_G24h rep2	GA3OX1	26.148	30.658	2.33674			Col_G24h rep2	GA3OX2	19.2111	30.4	325.628			h3.3ko_G24h rep2	GA3OX2	24.5715	30.678	6.01478			Col_G24h rep2	GA20OX1	24.1719	31.361	7.72509			h3.3ko_G24h rep2	GA20OX1	25.6826	32.382	9.25986			Col_G24h rep2	GA20OX2	24.4369	31.446	5.96973			h3.3ko_G24h rep2
Col_G24h rep2	GA3OX1	22.128	29.349	14.2572			h3.3ko_G24h rep2	GA3OX1	26.2788	30.658	2.14197			Col_G24h rep2	GA3OX2	19.1684	30.4	341.183			h3.3ko_G24h rep2	GA3OX2	25.3941	30.678	4.08163			Col_G24h rep2	GA20OX1	24.1895	31.361	8.04997			h3.3ko_G24h rep2	GA20OX1	25.6787	32.382	9.14512			Col_G24h rep2	GA20OX2	24.2992	31.446	6.22943			h3.3ko_G24h rep2
Col_G24h rep3	GA3OX1	21.4332	29.349	14.7173	15.2187		h3.3ko_G24h rep3	GA3OX1	26.8709	30.658	1.62965	1.07377		Col_G24h rep3	GA3OX2	18.7778	30.4	360.716	315.603		h3.3ko_G24h rep3	GA3OX2	25.6996	30.678	3.17147	3.34087		Col_G24h rep3	GA20OX1	23.9495	31.361	8.74538	7.70079		h3.3ko_G24h rep3	GA20OX1	25.75	32.382	8.06068	7.91069		Col_G24h rep3	GA20OX2	24.3111	31.446	5.28617	5.58508		h3.3ko_G24h rep3
Col_G24h rep3	GA3OX1	21.574	29.349	15.2463			h3.3ko_G24h rep3	GA3OX1	28.3612	30.658	0.659216			Col_G24h rep3	GA3OX2	19.1338	30.4	291.161			h3.3ko_G24h rep3	GA3OX2	25.9494	30.678	3.11245			Col_G24h rep3	GA20OX1	24.0242	31.361	7.24262			h3.3ko_G24h rep3	GA20OX1	25.7714	32.382	7.46996			Col_G24h rep3	GA20OX2	24.2028	31.446	5.97605			h3.3ko_G24h rep3
Col_G24h rep3	GA3OX1	21.6888	29.349	15.6925			h3.3ko_G24h rep3	GA3OX1	27.7418	30.658	0.932447			Col_G24h rep3	GA3OX2	19.2918	30.4	294.932			h3.3ko_G24h rep3	GA3OX2	25.9188	30.678	3.73869			Col_G24h rep3	GA20OX1	24.1225	31.361	7.11437			h3.3ko_G24h rep3	GA20OX1	25.7446	32.382	8.20143			Col_G24h rep3	GA20OX2	24.2015	31.446	5.49301			h3.3ko_G24h rep3
Col_MS rep1	PP2A	23.4854	23.482				h3.3ko_MS rep1	PP2A	24.1152	23.898				Col_MS rep1	PP2A	22.1494	23.057				h3.3ko_MS rep1	PP2A	24.2959	24.146				Col_MS rep1	PP2A	25.8814	25.465				h3.3ko_MS rep1	PP2A	25.6261	25.883				Col_MS rep1	PP2A	26.0722	25.765				h3.3ko_MS rep1
Col_MS rep1	PP2A	23.5881	23.482				h3.3ko_MS rep1	PP2A	23.4497	23.898				Col_MS rep1	PP2A	22.1295	23.057				h3.3ko_MS rep1	PP2A	25.3662	24.146				Col_MS rep1	PP2A	25.9448	25.465				h3.3ko_MS rep1	PP2A	25.7994	25.883				Col_MS rep1	PP2A	26.2031	25.765				h3.3ko_MS rep1
Col_MS rep1	PP2A	23.647	23.482				h3.3ko_MS rep1	PP2A	23.5332	23.898				Col_MS rep1	PP2A	22.3143	23.057				h3.3ko_MS rep1	PP2A	24.4824	24.146				Col_MS rep1	PP2A	25.9702	25.465				h3.3ko_MS rep1	PP2A	25.9174	25.883				Col_MS rep1	PP2A	26.0133	25.765				h3.3ko_MS rep1
Col_MS rep2	PP2A	23.9406	23.482				h3.3ko_MS rep2	PP2A	23.6427	23.898				Col_MS rep2	PP2A	22.983	23.057				h3.3ko_MS rep2	PP2A	24.4963	24.146				Col_MS rep2	PP2A	25.3874	25.465				h3.3ko_MS rep2	PP2A	25.7519	25.883				Col_MS rep2	PP2A	26.148	25.765				h3.3ko_MS rep2
Col_MS rep2	PP2A	23.9974	23.482				h3.3ko_MS rep2	PP2A	23.9445	23.898				Col_MS rep2	PP2A	22.9563	23.057				h3.3ko_MS rep2	PP2A	23.7291	24.146				Col_MS rep2	PP2A	25.2401	25.465				h3.3ko_MS rep2	PP2A	25.7608	25.883				Col_MS rep2	PP2A	25.5803	25.765				h3.3ko_MS rep2
Col_MS rep2	PP2A	24.4873	23.482				h3.3ko_MS rep2	PP2A	23.9386	23.898				Col_MS rep2	PP2A	23.1486	23.057				h3.3ko_MS rep2	PP2A	23.8856	24.146				Col_MS rep2	PP2A	25.3441	25.465				h3.3ko_MS rep2	PP2A	25.977	25.883				Col_MS rep2	PP2A	25.5347	25.765				h3.3ko_MS rep2
Col_MS rep3	PP2A	22.5473	23.482				h3.3ko_MS rep3	PP2A	24.1191	23.898				Col_MS rep3	PP2A	23.7523	23.057				h3.3ko_MS rep3	PP2A	23.9987	24.146				Col_MS rep3	PP2A	25.1841	25.465				h3.3ko_MS rep3	PP2A	26.2268	25.883				Col_MS rep3	PP2A	25.5755	25.765				h3.3ko_MS rep3
Col_MS rep3	PP2A	22.6382	23.482				h3.3ko_MS rep3	PP2A	24.1061	23.898				Col_MS rep3	PP2A	23.9892	23.057				h3.3ko_MS rep3	PP2A	23.4221	24.146				Col_MS rep3	PP2A	25.1625	25.465				h3.3ko_MS rep3	PP2A	26.1583	25.883				Col_MS rep3	PP2A	25.5104	25.765				h3.3ko_MS rep3
Col_MS rep3	PP2A	23.0094	23.482				h3.3ko_MS rep3	PP2A	24.2327	23.898				Col_MS rep3	PP2A	24.092	23.057				h3.3ko_MS rep3	PP2A	23.6397	24.146				Col_MS rep3	PP2A	25.0708	25.465				h3.3ko_MS rep3	PP2A	25.7302	25.883				Col_MS rep3	PP2A	25.2485	25.765				h3.3ko_MS rep3
Col_S12h rep1	PP2A	21.0626	23.482				h3.3ko_S12h rep1	PP2A	22.3548	23.898				Col_S12h rep1	PP2A	21.0921	23.057				h3.3ko_S12h rep1	PP2A	22.6883	24.146				Col_S12h rep1	PP2A	23.6828	25.465				h3.3ko_S12h rep1	PP2A	24.1732	25.883				Col_S12h rep1	PP2A	23.8607	25.765				h3.3ko_S12h rep1
Col_S12h rep1	PP2A	21.195	23.482				h3.3ko_S12h rep1	PP2A	22.5206	23.898				Col_S12h rep1	PP2A	21.3345	23.057				h3.3ko_S12h rep1	PP2A	23.0574	24.146				Col_S12h rep1	PP2A	23.6414	25.465				h3.3ko_S12h rep1	PP2A	24.1589	25.883				Col_S12h rep1	PP2A	23.7013	25.765				h3.3ko_S12h rep1
Col_S12h rep1	PP2A	21.3181	23.482				h3.3ko_S12h rep1	PP2A	22.6824	23.898				Col_S12h rep1	PP2A	21.383	23.057				h3.3ko_S12h rep1	PP2A	23.2163	24.146				Col_S12h rep1	PP2A	23.6518	25.465				h3.3ko_S12h rep1	PP2A	24.2089	25.883				Col_S12h rep1	PP2A	23.7142	25.765				h3.3ko_S12h rep1
Col_S12h rep2	PP2A	21.2526	23.482				h3.3ko_S12h rep2	PP2A	22.7255	23.898				Col_S12h rep2	PP2A	21.5869	23.057				h3.3ko_S12h rep2	PP2A	22.7959	24.146				Col_S12h rep2	PP2A	23.6473	25.465				h3.3ko_S12h rep2	PP2A	25.9526	25.883				Col_S12h rep2	PP2A	23.7622	25.765				h3.3ko_S12h rep2
Col_S12h rep2	PP2A	21.4919	23.482				h3.3ko_S12h rep2	PP2A	22.9892	23.898				Col_S12h rep2	PP2A	21.701	23.057				h3.3ko_S12h rep2	PP2A	22.9377	24.146				Col_S12h rep2	PP2A	23.616	25.465				h3.3ko_S12h rep2	PP2A	25.8198	25.883				Col_S12h rep2	PP2A	23.7379	25.765				h3.3ko_S12h rep2
Col_S12h rep2	PP2A	21.4607	23.482				h3.3ko_S12h rep2	PP2A	23.3331	23.898				Col_S12h rep2	PP2A	21.746	23.057				h3.3ko_S12h rep2	PP2A	22.9999	24.146				Col_S12h rep2	PP2A	23.6093	25.465				h3.3ko_S12h rep2	PP2A	25.9983	25.883				Col_S12h rep2	PP2A	23.7395	25.765				h3.3ko_S12h rep2
Col_S12h rep3	PP2A	20.6645	23.482				h3.3ko_S12h rep3	PP2A	22.5374	23.898				Col_S12h rep3	PP2A	20.8269	23.057				h3.3ko_S12h rep3	PP2A	23.1738	24.146				Col_S12h rep3	PP2A	23.7174	25.465				h3.3ko_S12h rep3	PP2A	23.7164	25.883				Col_S12h rep3	PP2A	23.9957	25.765				h3.3ko_S12h rep3
Col_S12h rep3	PP2A	20.6862	23.482				h3.3ko_S12h rep3	PP2A	22.8228	23.898				Col_S12h rep3	PP2A	21.094	23.057				h3.3ko_S12h rep3	PP2A	23.3291	24.146				Col_S12h rep3	PP2A	23.8276	25.465				h3.3ko_S12h rep3	PP2A	23.7772	25.883				Col_S12h rep3	PP2A	23.9482	25.765				h3.3ko_S12h rep3
Col_S12h rep3	PP2A	20.9685	23.482				h3.3ko_S12h rep3	PP2A	22.8243	23.898				Col_S12h rep3	PP2A	20.8678	23.057				h3.3ko_S12h rep3	PP2A	23.3711	24.146				Col_S12h rep3	PP2A	23.887	25.465				h3.3ko_S12h rep3	PP2A	23.7342	25.883				Col_S12h rep3	PP2A	23.9143	25.765				h3.3ko_S12h rep3
Col_S24h rep1	PP2A	20.7736	23.482				h3.3ko_S24h rep1	PP2A	22.3648	23.898				Col_S24h rep1	PP2A	20.8902	23.057				h3.3ko_S24h rep1	PP2A	22.9129	24.146				Col_S24h rep1	PP2A	23.605	25.465				h3.3ko_S24h rep1	PP2A	24.794	25.883				Col_S24h rep1	PP2A	23.8551	25.765				h3.3ko_S24h rep1
Col_S24h rep1	PP2A	20.9301	23.482				h3.3ko_S24h rep1	PP2A	22.4147	23.898				Col_S24h rep1	PP2A	21.2094	23.057				h3.3ko_S24h rep1	PP2A	22.955	24.146				Col_S24h rep1	PP2A	23.6255	25.465				h3.3ko_S24h rep1	PP2A	24.9003	25.883				Col_S24h rep1	PP2A	23.8508	25.765				h3.3ko_S24h rep1
Col_S24h rep1	PP2A	21.2091	23.482				h3.3ko_S24h rep1	PP2A	22.4399	23.898				Col_S24h rep1	PP2A	21.1925	23.057				h3.3ko_S24h rep1	PP2A	23.2043	24.146				Col_S24h rep1	PP2A	23.6341	25.465				h3.3ko_S24h rep1	PP2A	24.8306	25.883				Col_S24h rep1	PP2A	23.8399	25.765				h3.3ko_S24h rep1
Col_S24h rep2	PP2A	20.8555	23.482				h3.3ko_S24h rep2	PP2A	22.2121	23.898				Col_S24h rep2	PP2A	20.9432	23.057				h3.3ko_S24h rep2	PP2A	22.4442	24.146				Col_S24h rep2	PP2A	23.4258	25.465				h3.3ko_S24h rep2	PP2A	23.4265	25.883				Col_S24h rep2	PP2A	23.5891	25.765				h3.3ko_S24h rep2
Col_S24h rep2	PP2A	20.7453	23.482				h3.3ko_S24h rep2	PP2A	22.5384	23.898				Col_S24h rep2	PP2A	21.2348	23.057				h3.3ko_S24h rep2	PP2A	22.57	24.146				Col_S24h rep2	PP2A	23.4162	25.465				h3.3ko_S24h rep2	PP2A	23.4427	25.883				Col_S24h rep2	PP2A	23.561	25.765				h3.3ko_S24h rep2
Col_S24h rep2	PP2A	21.6152	23.482				h3.3ko_S24h rep2	PP2A	22.6668	23.898				Col_S24h rep2	PP2A	21.2739	23.057				h3.3ko_S24h rep2	PP2A	22.8463	24.146				Col_S24h rep2	PP2A	23.342	25.465				h3.3ko_S24h rep2	PP2A	23.486	25.883				Col_S24h rep2	PP2A	23.751	25.765				h3.3ko_S24h rep2
Col_S24h rep3	PP2A	25.6014	23.482				h3.3ko_S24h rep3	PP2A	22.2963	23.898				Col_S24h rep3	PP2A	24.8701	23.057				h3.3ko_S24h rep3	PP2A	22.5144	24.146				Col_S24h rep3	PP2A	23.6021	25.465				h3.3ko_S24h rep3	PP2A	24.0245	25.883				Col_S24h rep3	PP2A	23.8283	25.765				h3.3ko_S24h rep3
Col_S24h rep3	PP2A	24.9981	23.482				h3.3ko_S24h rep3	PP2A	22.6677	23.898				Col_S24h rep3	PP2A	25.103	23.057				h3.3ko_S24h rep3	PP2A	22.6126	24.146				Col_S24h rep3	PP2A	23.6137	25.465				h3.3ko_S24h rep3	PP2A	24.0527	25.883				Col_S24h rep3	PP2A	23.7811	25.765				h3.3ko_S24h rep3
Col_S24h rep3	PP2A	24.8957	23.482				h3.3ko_S24h rep3	PP2A	22.6478	23.898				Col_S24h rep3	PP2A	24.9746	23.057				h3.3ko_S24h rep3	PP2A	22.6286	24.146				Col_S24h rep3	PP2A	23.634	25.465				h3.3ko_S24h rep3	PP2A	23.9036	25.883				Col_S24h rep3	PP2A	23.8549	25.765				h3.3ko_S24h rep3
Col_S48h rep1	PP2A	20.1509	23.482				h3.3ko_S48h rep1	PP2A	22.9319	23.898				Col_S48h rep1	PP2A	20.3638	23.057				h3.3ko_S48h rep1	PP2A	22.7377	24.146				Col_S48h rep1	PP2A	22.635	25.465				h3.3ko_S48h rep1	PP2A	22.6911	25.883				Col_S48h rep1	PP2A	22.7005	25.765				h3.3ko_S48h rep1
Col_S48h rep1	PP2A	20.112	23.482				h3.3ko_S48h rep1	PP2A	23.0159	23.898				Col_S48h rep1	PP2A	20.4705	23.057				h3.3ko_S48h rep1	PP2A	22.9984	24.146				Col_S48h rep1	PP2A	22.654	25.465				h3.3ko_S48h rep1	PP2A	22.7939	25.883				Col_S48h rep1	PP2A	22.7406	25.765				h3.3ko_S48h rep1
Col_S48h rep1	PP2A	20.5913	23.482				h3.3ko_S48h rep1	PP2A	20.7521	23.898				Col_S48h rep1	PP2A	20.6069	23.057				h3.3ko_S48h rep1	PP2A	22.9483	24.146				Col_S48h rep1	PP2A	22.6141	25.465				h3.3ko_S48h rep1	PP2A	22.7941	25.883				Col_S48h rep1	PP2A	22.7413	25.765				h3.3ko_S48h rep1
Col_S48h rep2	PP2A	20.4182	23.482				h3.3ko_S48h rep2	PP2A	22.4299	23.898				Col_S48h rep2	PP2A	20.7662	23.057				h3.3ko_S48h rep2	PP2A	22.978	24.146				Col_S48h rep2	PP2A	22.5846	25.465				h3.3ko_S48h rep2	PP2A	22.1394	25.883				Col_S48h rep2	PP2A	22.6167	25.765				h3.3ko_S48h rep2
Col_S48h rep2	PP2A	20.5877	23.482				h3.3ko_S48h rep2	PP2A	22.5856	23.898				Col_S48h rep2	PP2A	20.1882	23.057				h3.3ko_S48h rep2	PP2A	23.4103	24.146				Col_S48h rep2	PP2A	22.5573	25.465				h3.3ko_S48h rep2	PP2A	22.1759	25.883				Col_S48h rep2	PP2A	22.5535	25.765				h3.3ko_S48h rep2
Col_S48h rep2	PP2A	20.5918	23.482				h3.3ko_S48h rep2	PP2A	22.8803	23.898				Col_S48h rep2	PP2A	20.8461	23.057				h3.3ko_S48h rep2	PP2A	23.5683	24.146				Col_S48h rep2	PP2A	22.594	25.465				h3.3ko_S48h rep2	PP2A	22.167	25.883				Col_S48h rep2	PP2A	22.6469	25.765				h3.3ko_S48h rep2
Col_S48h rep3	PP2A	20.3111	23.482				h3.3ko_S48h rep3	PP2A	21.2638	23.898				Col_S48h rep3	PP2A	20.9605	23.057				h3.3ko_S48h rep3	PP2A	20.9703	24.146				Col_S48h rep3	PP2A	22.4162	25.465				h3.3ko_S48h rep3	PP2A	22.9096	25.883				Col_S48h rep3	PP2A	22.506	25.765				h3.3ko_S48h rep3
Col_S48h rep3	PP2A	21.1244	23.482				h3.3ko_S48h rep3	PP2A	21.2946	23.898				Col_S48h rep3	PP2A	21.0731	23.057				h3.3ko_S48h rep3	PP2A	20.9574	24.146				Col_S48h rep3	PP2A	22.4432	25.465				h3.3ko_S48h rep3	PP2A	22.9537	25.883				Col_S48h rep3	PP2A	22.5024	25.765				h3.3ko_S48h rep3
Col_S48h rep3	PP2A	20.1586	23.482				h3.3ko_S48h rep3	PP2A	21.3075	23.898				Col_S48h rep3	PP2A	21.1815	23.057				h3.3ko_S48h rep3	PP2A	21.454	24.146				Col_S48h rep3	PP2A	22.4691	25.465				h3.3ko_S48h rep3	PP2A	23.0161	25.883				Col_S48h rep3	PP2A	22.5293	25.765				h3.3ko_S48h rep3
Col_G12h rep1	PP2A	19.9249	23.482				h3.3ko_G12h rep1	PP2A	20.5857	23.898				Col_G12h rep1	PP2A	19.9815	23.057				h3.3ko_G12h rep1	PP2A	20.6171	24.146				Col_G12h rep1	PP2A	21.3912	25.465				h3.3ko_G12h rep1	PP2A	21.9269	25.883				Col_G12h rep1	PP2A	21.6228	25.765				h3.3ko_G12h rep1
Col_G12h rep1	PP2A	20.2094	23.482				h3.3ko_G12h rep1	PP2A	20.8353	23.898				Col_G12h rep1	PP2A	20.0644	23.057				h3.3ko_G12h rep1	PP2A	21.0047	24.146				Col_G12h rep1	PP2A	21.3581	25.465				h3.3ko_G12h rep1	PP2A	21.9412	25.883				Col_G12h rep1	PP2A	21.5465	25.765				h3.3ko_G12h rep1
Col_G12h rep1	PP2A	20.1984	23.482				h3.3ko_G12h rep1	PP2A	20.9937	23.898				Col_G12h rep1	PP2A	20.1632	23.057				h3.3ko_G12h rep1	PP2A	20.9613	24.146				Col_G12h rep1	PP2A	21.3228	25.465				h3.3ko_G12h rep1	PP2A	21.975	25.883				Col_G12h rep1	PP2A	21.542	25.765				h3.3ko_G12h rep1
Col_G12h rep2	PP2A	19.4841	23.482				h3.3ko_G12h rep2	PP2A	20.7102	23.898				Col_G12h rep2	PP2A	19.5932	23.057				h3.3ko_G12h rep2	PP2A	20.7126	24.146				Col_G12h rep2	PP2A	21.8686	25.465				h3.3ko_G12h rep2	PP2A	22.4527	25.883				Col_G12h rep2	PP2A	21.9133	25.765				h3.3ko_G12h rep2
Col_G12h rep2	PP2A	19.6619	23.482				h3.3ko_G12h rep2	PP2A	20.9565	23.898				Col_G12h rep2	PP2A	19.7152	23.057				h3.3ko_G12h rep2	PP2A	21.0726	24.146				Col_G12h rep2	PP2A	21.8328	25.465				h3.3ko_G12h rep2	PP2A	22.4354	25.883				Col_G12h rep2	PP2A	21.8455	25.765				h3.3ko_G12h rep2
Col_G12h rep2	PP2A	19.8382	23.482				h3.3ko_G12h rep2	PP2A	21.0997	23.898				Col_G12h rep2	PP2A	19.7011	23.057				h3.3ko_G12h rep2	PP2A	21.2627	24.146				Col_G12h rep2	PP2A	21.8239	25.465				h3.3ko_G12h rep2	PP2A	22.4482	25.883				Col_G12h rep2	PP2A	21.9198	25.765				h3.3ko_G12h rep2
Col_G12h rep3	PP2A	19.6369	23.482				h3.3ko_G12h rep3	PP2A	20.4389	23.898				Col_G12h rep3	PP2A	20.1212	23.057				h3.3ko_G12h rep3	PP2A	20.1939	24.146				Col_G12h rep3	PP2A	21.3664	25.465				h3.3ko_G12h rep3	PP2A	21.8784	25.883				Col_G12h rep3	PP2A	21.3594	25.765				h3.3ko_G12h rep3
Col_G12h rep3	PP2A	19.8044	23.482				h3.3ko_G12h rep3	PP2A	20.6877	23.898				Col_G12h rep3	PP2A	20.2661	23.057				h3.3ko_G12h rep3	PP2A	20.3971	24.146				Col_G12h rep3	PP2A	21.3005	25.465				h3.3ko_G12h rep3	PP2A	21.9303	25.883				Col_G12h rep3	PP2A	21.314	25.765				h3.3ko_G12h rep3
Col_G12h rep3	PP2A	19.976	23.482				h3.3ko_G12h rep3	PP2A	20.6088	23.898				Col_G12h rep3	PP2A	20.2562	23.057				h3.3ko_G12h rep3	PP2A	20.5413	24.146				Col_G12h rep3	PP2A	21.289	25.465				h3.3ko_G12h rep3	PP2A	21.9428	25.883				Col_G12h rep3	PP2A	21.3134	25.765				h3.3ko_G12h rep3
Col_G24h rep1	PP2A	18.7708	23.482				h3.3ko_G24h rep1	PP2A	20.8268	23.898				Col_G24h rep1	PP2A	19.1648	23.057				h3.3ko_G24h rep1	PP2A	21.1614	24.146				Col_G24h rep1	PP2A	21.2535	25.465				h3.3ko_G24h rep1	PP2A	21.9897	25.883				Col_G24h rep1	PP2A	21.2326	25.765				h3.3ko_G24h rep1
Col_G24h rep1	PP2A	18.921	23.482				h3.3ko_G24h rep1	PP2A	21.1764	23.898				Col_G24h rep1	PP2A	19.2724	23.057				h3.3ko_G24h rep1	PP2A	21.3631	24.146				Col_G24h rep1	PP2A	21.2156	25.465				h3.3ko_G24h rep1	PP2A	21.9137	25.883				Col_G24h rep1	PP2A	21.2502	25.765				h3.3ko_G24h rep1
Col_G24h rep1	PP2A	18.9968	23.482				h3.3ko_G24h rep1	PP2A	21.2731	23.898				Col_G24h rep1	PP2A	19.2525	23.057				h3.3ko_G24h rep1	PP2A	21.5054	24.146				Col_G24h rep1	PP2A	21.263	25.465				h3.3ko_G24h rep1	PP2A	21.9389	25.883				Col_G24h rep1	PP2A	21.2762	25.765				h3.3ko_G24h rep1
Col_G24h rep2	PP2A	19.7387	23.482				h3.3ko_G24h rep2	PP2A	20.2818	23.898				Col_G24h rep2	PP2A	19.8894	23.057				h3.3ko_G24h rep2	PP2A	20.5462	24.146				Col_G24h rep2	PP2A	21.2947	25.465				h3.3ko_G24h rep2	PP2A	22.4109	25.883				Col_G24h rep2	PP2A	21.2139	25.765				h3.3ko_G24h rep2
Col_G24h rep2	PP2A	19.9795	23.482				h3.3ko_G24h rep2	PP2A	20.6125	23.898				Col_G24h rep2	PP2A	20.2152	23.057				h3.3ko_G24h rep2	PP2A	20.628	24.146				Col_G24h rep2	PP2A	21.2255	25.465				h3.3ko_G24h rep2	PP2A	22.3946	25.883				Col_G24h rep2	PP2A	21.3336	25.765				h3.3ko_G24h rep2
Col_G24h rep2	PP2A	20.0946	23.482				h3.3ko_G24h rep2	PP2A	20.6178	23.898				Col_G24h rep2	PP2A	20.2398	23.057				h3.3ko_G24h rep2	PP2A	20.8912	24.146				Col_G24h rep2	PP2A	21.3025	25.465				h3.3ko_G24h rep2	PP2A	22.3727	25.883				Col_G24h rep2	PP2A	21.2573	25.765				h3.3ko_G24h rep2
Col_G24h rep3	PP2A	19.4456	23.482				h3.3ko_G24h rep3	PP2A	20.8154	23.898				Col_G24h rep3	PP2A	19.9295	23.057				h3.3ko_G24h rep3	PP2A	20.8327	24.146				Col_G24h rep3	PP2A	21.182	25.465				h3.3ko_G24h rep3	PP2A	22.2619	25.883				Col_G24h rep3	PP2A	21.0323	25.765				h3.3ko_G24h rep3
Col_G24h rep3	PP2A	19.6374	23.482				h3.3ko_G24h rep3	PP2A	21	23.898				Col_G24h rep3	PP2A	19.9765	23.057				h3.3ko_G24h rep3	PP2A	21.0554	24.146				Col_G24h rep3	PP2A	20.9847	25.465				h3.3ko_G24h rep3	PP2A	22.1735	25.883				Col_G24h rep3	PP2A	21.101	25.765				h3.3ko_G24h rep3
Col_G24h rep3	PP2A	19.7938	23.482				h3.3ko_G24h rep3	PP2A	20.8809	23.898				Col_G24h rep3	PP2A	20.153	23.057				h3.3ko_G24h rep3	PP2A	21.2893	24.146				Col_G24h rep3	PP2A	21.0572	25.465				h3.3ko_G24h rep3	PP2A	22.2815	25.883				Col_G24h rep3	PP2A	20.9781	25.765				h3.3ko_G24h rep3
																														21.0018	25.465													21.0018	25.765
[truncated: 17 more columns]

## Sheet: Supplementary Figure 3
Supplementary Figure 3b			Supplementary Figure 3c			Supplementary Figure 3e
Col	h3.3ko		Col	h3.3ko
0.102	0.092		1.7089	1.7241
0.12	0.124		1.6981	1.723
0.096	0.12		1.7159	1.7143
0.107	0.08		1.7157	1.7155
0.111	0.115
0.105	0.083
0.078	0.123
0.09	0.08
0.096	0.11
0.106	0.128
0.108	0.111
0.087	0.102
0.097	0.102
0.079	0.082
0.097	0.092
0.106	0.088
0.072	0.101
0.09	0.121
0.116	0.102
0.107	0.093
0.095	0.105
0.108	0.113
0.111	0.121
0.103	0.104
0.1	0.075
0.093	0.072
0.104	0.092
0.098	0.11
0.091	0.09
0.093	0.102
0.086	0.098
0.112	0.088
0.097	0.084
0.085	0.074
0.091	0.108
0.106	0.103
0.093	0.088
0.101	0.122
0.118	0.123
0.121	0.117
0.099	0.103
0.091	0.121
0.099	0.11
0.081	0.121
0.103	0.104
0.132	0.115
0.091	0.098
0.103
0.089
0.09

## Sheet: Supplementary Figure 4
Supplementary Figure 4a
Col	Germinated	Total seeds
Replicate 1	53	54
Replicate 2	57	57
Replicate 3	58	58
Replicate 1 (%)	98.1481
Replicate 2 (%)	100
Replicate 3 (%)	100
h3.3ko
Replicate 1	2	67
Replicate 2	3	68
Replicate 3	1	61
Replicate 1 (%)	2.98507
Replicate 2 (%)	4.41176
Replicate 3 (%)	1.63934
h3.3ko;pat2S3::HTR5 #1	Germinated	Total seeds
Replicate 1	21	43
Replicate 2	20	40
Replicate 3	28	45
Replicate 1 (%)	48.8372
Replicate 2 (%)	50
Replicate 3 (%)	62.2222
h3.3ko;pat2S3::HTR5 #2	Germinated	Total seeds
Replicate 1	21	45
Replicate 2	19	44
Replicate 3	20	41
Replicate 1 (%)	46.6667
Replicate 2 (%)	43.1818
Replicate 3 (%)	48.7805

## Sheet: Supplementary Figure 8
Supplementary Figure 8d
Col	Replicate 1	Replicate 2	Replicate 3		Replicate 1 (%)	Replicate 2 (%)	Replicate 3 (%)
Germinated seeds @ 12h	0	0	0		0	0	0
Germinated seeds @ 24h	0	0	0		0	0	0
Germinated seeds @ 36h	129	143	107		65.8163	72.9592	54.5918
Germinated seeds @ 48h	175	185	170		89.2857	94.3878	86.7347
Germinated seeds @ 60h	186	192	186		94.898	97.9592	94.898
Germinated seeds @ 72h	187	192	186		95.4082	97.9592	94.898
Total seeds	196	196	196
h2a.z	Replicate 1	Replicate 2	Replicate 3		Replicate 1 (%)	Replicate 2 (%)	Replicate 3 (%)
Germinated seeds @ 12h	0	0	0		0	0	0
Germinated seeds @ 24h	0	0	0		0	0	0
Germinated seeds @ 36h	33	26	28		16.8367	13.2653	14.2857
Germinated seeds @ 48h	156	150	156		79.5918	76.5306	79.5918
Germinated seeds @ 60h	176	184	176		89.7959	93.8776	89.7959
Germinated seeds @ 72h	189	190	190		96.4286	96.9388	96.9388
Total seeds	196	196	196
